# Supplementary material for: Proteomic analysis of exudate of Cercospora armoraciae from Armoracia rusticana
Source: PeerJ. 2020 Aug 6;8:e9592. doi: 10.7717/peerj.9592 (PMC7512140; doi:10.7717/peerj.9592)
Supplement: Supplemental Information 1 [file peerj-08-9592-s001.fa]

>Unigene0000001
AGAAATCGTGCGAATGATGGTTCATTGACCGGAGGTTGCCCCACCTCAACTGCCGCGCAT
TGGCCAAAGCTTCCGGAGGTTCTACAGGCTTCGATATGTGGGCAAACAGTGCCTTGACGT
CTTGCGCCTCGAATTTCCAGCTGAACGCAACTAAATCACCTTCACTCCACTTCCACAACA
ACCCAACTTCACACCACAACACCCACCACGAACACTCCCCCTGTACAGACCGACCAGCAC
ACATCCACCATGAGTGCGCAACCGACAGACACCACCGACGCAAAGGTCGGCTCCAAGACT
TTGACGCCCGAAGCAAACGCATGCCAACGAGTTCGCCGACCGTCGAAGACCTCAGTGTCA
TACCCACGCACATGTCGCGCTGCAAGAGGAGAAATTCAGGGCGGGCGCGGACGAACAGCA
GGCGTTTGTGGAAAGGCTTCAGCTACAACCATTTTTGAGCACCGAGAACATGTCGCGACA
GACTGCTGACGACGTATAGTCACCTGGGCACAGCGCTCGAGCGCGTCCGAGGCAGAGAAG
AACCACATCTTCCTTGCCGTCAACGTGCCCGATGTCGACCCCAAGAAAGTGAAGCTCGAC
ATCCAGCCCTCATCTCTCACCTTCAGCGGCTACTCCGAATCCAAGAAGGCCGAGTATGGC
GTAACACTCGAATTCTTCGCCGAAATCGACCCCTCCGCTTCCAAGATCCACCACTCTCCA
CGTGCCATCGAGCTCGTTCTACAAAAGAAGGAACTGAAGGCAGAGTACTGGGATCGCCTG
CTCAAAGACAGCAAGAAGGTTCACTTCCTCAAGACCGACTTCGACAAGTGGGTGGACGAG
GACGAGCAAGACGAAGTGGCAGATGATGATGACTACATGTCGCGCATGGGAGGCATGGGC
GGCGGCATGGGCGGTATGGGTGCCGACGGCGGCTTTGGAGGTATTGACTTCTCGAAACTT
GGAGGCGCAGGGCTGGGCGGCATGGGAGGTGAGGACGATGAAGATGCCGATGACGACGAT
GAAGAGATGCCAGAACTCGAGGGCGAGGATGATGCAAAGGAGGGTGCTGCCGGCGCGGAC
AAGGGCAAGGCCAAGATTGAAGAAGTTGCGTAAGCTGCGACTCTTTTAAACGACACCGCA
GAAAAAGTGCGTTGTATGGGCGATGATGCATGAGGCAACGATCGGCAAGGTCTTGGTGGA
TAGCGCTAGGCATTCTCCGCAACACCACGAATCGCATCGATTCCGTCCTCTTGGCCGCAT
TCCATGTGGCCTTGCGAATCGAGCGAGACCGACCTTGCCTACCAATTCCAAGACGACCAT
TGCATAGCGAAAGTCGGCGCAATGTTGTAATAATGCTTAGACGACAAGTTGGGCATAAAA
CGTACATACAAGACGCTTCGAAAAAGTGGCAAGAGCGACGAGTCTGACTCTTTCTTCCAT
CAATAGGTCCGTCAAAAATGATATTGCATAG
>Unigene0000002
GATTCCGACGTATTTCTCAAGGCAGGTGGGTCAGGTCAGGATAGGCTCCGTTTTCGAAGC
TTGAATCACTTGTTGACAACTTGCCAAGGTTGACGCGACAAACTTTGTGGTTGTTGTTCC
TGTTCTTGTTCTTCTCATTCCTGTTTCTTTCATATGCTCATGCTAGGCTCGAGGCGGAGG
GTTAGTGAGGGCGTTCGGTGATGGATTCCTTGGGCGACGGAGCGAGGAAAGATGACCCAG
CATTTCCATGATTCCTGCCTCGCCTGAGTGCAACCGCACTTTGAGTCCCCAGGTCGGCGA
AGTTGGCGACCTACCTCAATCGACAGAACCACTTCACGCTTCCAGCGGATCAGAGCAGGC
AATTCAACATTGCTGATTCCTGCTTGCTTCTCCTCAGGCAATCCCGCAACAACCCATTCA
AAGATCGAGGTCTCTAGTCTCAGATCGGGAAAACGTCCAAGACGTCCGCATACGGTATGT
CATCACGCGACACCGGCCTGAGAAAAAAATATCGCGTTTCGCGTAATCAGCGAATATGGA
AGAAGAGGTTCTCAGCCCAGCTGCAAGCCAGAAGCCAGAATCCGAGTTGAACGGAGCGGC
GACTGCCGGAGTTCACCATTGACCAACTGATCCACCAACTAAGCACGCTATGGTGCGGAG
CTAATGTCGGCTTGCATGGGTAGCGAAGCCTCTGACTTCACTGATAGGATCACCCACGGC
TTTCACTATACCATACTCGTACATTTCCATTGACCGAACTCGCTTCTATGCAGAATTCGA
GATTCCCCGAACCTGTCCTATCAGCTTTAGCGGAGGTATCATTGGGGCAAGATTATTCTC
CAATGCTACAAGAAGAGAGTGGTCCCCGGGTCTCCGCACAGTACTCTTGTTAACTGTACC
TCTCTTCGGCGAATCTACGAAAGAAAGCGAAGCAGACATGAAGGCCTCAATTCAGCTGCT
CGCAGCGTCTGCTGCTGTCACAACAGCGCGGACCATAAGTCCCAACATCACGACAAGTCC
CATCGACATCCCATTGAAGCATTGGCCGGAGCCACAAGCCAGCCAACTCCGCAAGATGAT
CGCAGGCAACGCCAACAGCAGCAACTACGCCTGTTTCGACATGGACAACACCTCATACCG
ATTTGATCTCGAAGAATCCCTCCTCCCATTCCTCGAGAACCGCGGCATCCTGACCCGCGA
CACAATGGACCAAACCCTCAAGCTCGTCCCCTTCGCAGACAACGCCGCATCAAATTACAC
AGAATCGCTCTACAGCTACTACCTCCGCCTCTGCGAAATCGACGACATGATCTGCTACCC
CTGGGCAGCCCAAATCTTCTCCGGCTTCACCCTCCGCCAACTCAAAACCTGGGTCGACGA
ACTCATGTCCCTCAACACCACCATCCCCGTCCAATACCTCTCCACCTCCGAAAACGGCAC
CACAACCTTGGAGTCCGACCAAGTCAGCCCTCCAAAACTCTTCCGCGCCCAAGTCGAACT
CTACAACACCCTCCAAGCCAACGGCATCGAAGTCTACGTCCTAACCGCCGCCCACGAAGA
ACTCGTCCGCATGGTCGCCTCGGACCCTAAATACGGCTACAACGTCCCACCGCAAAATGT
CATCGGCGTCACAACTCTCCTCCGTAATACCACTTCTGGCGAAGTCACAACCGCTCGCAA
ACAAATCGAAGCTGGAACTTACAACGCCACCGCAAACTTGGATCTCGTTATTACACCTTA
CCTCTGGACACCCGCGACATGGTTCGCGGGTAAATGGGCCGCGATTCTCACATACATTGA
CGAGTGGAAACGTCCGGTTTTGGTGGGCGGCGATACGCCGGGTAGTGATGGGTATATGCA
ATTCCATGGTGTTGATGTTGCCAAAGGGGGAGTGCATTTGTGGGTTAATAAGAGTGCGAG
CAATTGGGAGGAGATTCAGGGGATGATCAAGGAGAATACGGAGAGTCAGATTAAGAATGG
GAGGGTGG
>Unigene0000003
GTACTTTTCACCAACTCATCATTCTTGATGTTCTCAGTACTGCGGCCATCTTGCAGAATT
GCAAGATGCCGTCTCCGAGTTTCTGAAGGATTGCGACAAGGTGAGCGTCGCGCTGACGCG
AGATGTTTTTGGTCGACAAGCAGCGACGCGGAGGAGAAGCTGCCAAAAAAGGTCATTTTC
TCTGGAATACAGCCCACAGGCGTGCCGCACCTGGGCAACTACCTGGGAGCTCTGCGACAA
TGGGTCAGACTACAGGATGAAGCAGATGACTCGACAAAATTGTTATACTCGCTTGTCGAC
CTCCATGCCATCACAATTCGGCAAGATCCAGCGCAGCTCCGACAGTGGAAGAAGGAGTCG
CTGGCCATGCTGCTGGCCATTGGGCTTGACCCCGAACGCAGCATCATCTTCCATCAAAGC
AGCGTGCCAGCGCACTCAGAGCTGATGTGGATCCTCTCGTGCCAGGCTTCGACAGGTTAT
CTGAGTCGCATGACACAGTGGAAAGACAAGACTTCCAATGAAAAAGATGGAAACGAACGA
CTGAAGCTCGGCTTGTTTTCCTACCCAGTCCTTCAAGCTGCTGACGTGCTAGTGCATGGT
ACGACACATGTGCCTGTAGGTCACGATCAAGCACAGCATCTGGAGTTTGCCCGTGAGGTG
GCCAATGGCTTCAACCATCAGTACGGCTTCAGCATTCTCACGCCGCCGGAGACTCTCATT
AGTCCCGCCAAAAGAGTCATGTCATTGAGCGACCCAGCATCAAAAATGTCAAAGTCACAT
CCAAATCCAAAGTCAAGAATCTTGCTTACGGATTCTGAGGAAGCCATCAAGCAAAAGCTA
AAGTCGGCCGTGACTGATTCATTATCGGGAATAAGCTATAATCCTCAAGTGAGACCTGGA
GTGAGCAACCTCATAGACTTGATTTACTACTCCTCTGGGTACGATACGACATCAGCTGGC
AGTCAGGAGGACTTGGCCAAGGAGATGGAGAATCTGAGCCTGCGAATTGTCAAAGATCGC
GCTGCCGAAGCCGTGAACAGCCTGGTTGAACCGATCCGCGAACGATACGCGGACATCATG
GAAAACGATGACCTTGACGCGCTTGCAGAAGCTGGCGCCCTGGAAGCTGCCAATAACGCT
GAACCCACAATGATAGCTGTGCGAAGAGCTGTTGGTCTTTCTTGACCAGACATTCGATGC
AGGATCATTCGTGTCCTTCATAACGCAGGGTACTGGCCTATATTATACCCTCACCACCTC
ACGCACTCTTCTTGGCTTCGTAGACGGAACCACCAACGTCTCCGATGGTATAATATTCCT
CATACGAGCTTTTGTATCCATACAACATTTTCCCGACGAATGCACATATCCACATGAAGC
AGGCGTTCACGAAGCATCCGACCCAGTCTCCCAAAACCCGAGGCACAGGAACAATATCAG
GGGGCATCCACGCATCGCTCAGAAATATGCACAGCTGCAAGACACTCGGCTCGACGCTCT
GTACTCGGCAATCATCCAGATACGTGAGCGTGTTTGCGAAGAAGCGTCTCTCCATCTCAT
ACATCTGTGCGTCAAATTTGTAAAGCACGACGAGTGGTTTCGTGCTTCCAGGCGCATTGG
CAAACGTGTGAGCAGTGAAGCGCGGGATTGTGATATTTTGGCCCGCGGTCAGAGGAATTT
CCTTGCCATAGGCGTACCAGATCCCGCTGCCAGACTCGACATAAAAGGTCTCCGTTTGCA
AGAGATGGTAGTGCGATATCGGTGCCATGAAAGATCGTGTACCATTTGACCATTTATTAT
CTGGTGGAAGAGTCTGTCGGCCGAGATATGCTTGCCCTGGGGCGAAGATCTCGCTGGCTG
GCTGGTTGTCGTAAAGTATGGGATTCTGACCATTGACAACGGTGCGCTTGACCTTGACTG
GTGTGAGGAGAGGCATGATTGGCCCTGACTTCGCATTGTAAAGGACACAGGAAATGGCAT
CGGATTCGCGTGCCCTGTCTCCTTCTCAGCCCCGTGGCTCGTTCCGGAAGGTGGTGGCAA
TCCTACAAGAGCGAGCCTTGGCAAGCGCCTGAGGCACGAGATAGTGCGTGCCAGCCGAAT
TGGAATTTGTGCTGAAGATCGTCGGGAGCAACTATTTGAGGAAGCATCCAAATTGGGTCT
GTAAGTCATAGTCTCCGACTGTAACTAGCAGATGGGCTTCCTTTCTCAACGGATCCCACA
ACCACAGCAGACGATCGCAGAGCTGAACTAAGCCGCTAGGACTACTACTACGCCGATACT
GCAGAGGCAAGCACGGTTGCAGCCGTGGAAGACCAAAGCAGAGACTTCCTACGTAGCGTG
TATACAGCGGAGACAAGAGCTAGTGGGACCAATGGCACCTAAAAGTAAAGGACAAGCTCC
GTGCGGCCGGAGACGCGATCGAAGATCGGTACATGCAGTTCTTGTATCTTTCTGCCCGAA
TCGAAGGACGAGCTGCCAAAACGATCAAGATGTATGAGCAATGAGGCATAGTCTATTCGC
GATGCTCAATTCCGCAAACTCCTTAATAGAGTCTAACATTTCGCAAACGTCTGCATATAC
CTCTATCCAACCACACTCACAGCACCGCAAGCAAATGCCGTCCTAGCCATTCACTGCTCA
CAAGGGGGATCTGGCAAAGTACAACCTGCATCAAAACTTCTTGCCCCTGGCGGCAATGCC
ATGCAACCCTCTTGCGAAATTGTGTGCGCAGCTAAGTAGTCTTTGCAATTCCCATCCGTA
TAAAACCTGACCGCACACCTGCCGTGAGATTTGGATTTGTATACACTACCCACAGTGCCG
TGCGCTGCGTTAAGATTCCAGCATCCGAAATTTGCCTGATCGTTGAAGCCGCTCCATCTT
CTCTCGGTGTGTGGAGTTTTGGGGTTGCAGGTCTTGTCGTTGTTGTGGTAGACGTAAGCT
ACGCCCGCAGCGCCGGGACACTGGTCGTCGGCCAGAAGTGTTCTAGGGAAGGCCAAGAGG
GTAGTGAGGCTAAGAACGAGCTGGAAGTTGACCATTGTGATGTAGTGGCAGGAGCCTTTC
GGGCGTGTGATGTAGCTCAAGAGGAAGAATTGATGAACGTGTATGACTCTCACGTATTGG
AAGGGTGAGCGGTACGTCTTCGACTCAAACAACTCTTGATGCGAAACATCTGCGCCGCGG
TCTTTAAATACAGTCTGTCACTTGGGTTGCCTGTATCTGCTCGACAAAACTGGCAGTGCC
TGGACCAACGGGCACATTCGCTTCGCTGTTTCTGCGTAGTGATTCCGTTGATTCTCCCGA
CGAACTGGGCCGATATAACCGCGTGTCAGTGTAGCCTCCCCCTGTCGCTCTTCGACAGTC
GTTGACAAGGACAAACAGCGTGTTTGTCGCTGCCTGTAAGGGGCTGTGATTACTAAACAC
ACACATGGTAAACTCTGCTAAATTTGCTGGCCAGAATTCCAATAATCAGAGTTGTTCACT
TCCGGTAGTAGTTGATTCCGTATTATCGCCAAGATGGTCAGGTGACCACTCAAATTCGAA
CTTCATCTCATCTTATGTCGTTCACATGGTAGAATCCAGTCGATTGCCGCACTATTCACC
TCGATACCTCGAACAATTGACCGCTATTTCTCGCATTCTGATTCGCCGAGATGCCGCTGA
GCTGGAAGGCCGAGAAGGACGATGTGACGATGACGGACGACCTCTTTAATCGCCTGATGG
ATTCGCCGGAGTTGATGACCGATAATGGTGGTTTCAAGACGTCGTTGCTCAATAAGGTGG
CTCGTGATATGACAGCGCATTGGGGTACCGAGGTAACCGTGCGGACAATCATGAATAAGG
TGGCAGAAAGGAAGCGACTCTGGCGTGCGTAGTGTGACCACCTCAAGCATATAAGCGGCT
GGACACATGTTGAAGGCGAGGCGCCTTCAAATACGGACGAGGTGGAAGAGGCGCACTTCC
GTGAACACCGCGAGTGTAAGCCGTTCCGCCGTCAGTTGCCAGACCAATTCGCACAGCTTG
AGGTGATATGGGGTGAACGGATAGCCATGGGCTATGACGCTGAAGAGGCAGCGGATATTG
ACTCTGCTAAGGATAGCGACTCGGAGAGTTCGTCGTTGGACAATCAGAGCCAGAGCCAGC
AGCCAGCAACGCCGGCGCTGCGGAATAGTCGCAGTACATCGTCCAGTCGCGGCCGCGCTG
GCCGTGTTCGGAAGCGGCGTGAACACCGTGGCGGCGGTGACAGCTCGTCGCCAGCCATAG
CGCTGGAGGCGGCTCAATTGCAGAGGGCTATCTAGTCAGTCGCTGCCGCTCGAGTCGCGT
CAAGCGAGACGCCGCTTATGCGCGCTATGAGCCGCCTCTGGTCGTTCAAGCCGTTCGAGG
AGTTGTCGGAAGCCGAGCAGTACCAGATAAATCAGAAGGTCTTGAAGAAGGATGTTGATG
AACAGGAGATGGTAATTCGCATGCCTGACAAGGCGCTGGAGTACTAGATAAAGGCAAAGA
AGGAAGAACTGCGATTACAGTCAGAGCCGGCGGCGCCGCCGCCACCGCTGCCTTCCATGG
AGTTGTTGCCGTCAAGTCAGCGTCAATATAGTCATCAGGAGCTCGCGAATTACCCTCAGT
CGCAGCCGGCGGTGCTCAATTATAGTCAAGGGTTCAGCAGGTG
>Unigene0000004
GAGCTGAGTGCCGACGAGGCGAGACTTCAAGAGACCAGAACATGTTTCCTTAGCAGACCA
TTCTTCAAGGTCCAGCGCATAAATTATCGGCCCAGACCTGATCTGATCTTAGTACGTACA
TTGTATAGCCAATACGAGGCACGCTTTACATTGATCTCTGGCGGTAAAAGAGGTCCATTG
AGAATGTCTCTCGATCGCCTTGGCCCTGTCTGGTGACAAGTGAAGTCAGTTTACCTAACA
ACCAGGAATGCCAGATCGGTCGCGATTGGCTTCAGGGTCCAGCCGAATTGCTTGTCGACT
GCACTAAGCTCTGTGGAGTCTTCGCACTGCTTCACTTCGGTGGCTCTCGGCTTGAGCTTC
GGTTGACACGTCGAAAACTTCGACCTGTTAGGGAACTCTTCAACACATGGATCGGTCTAT
GAGTGAGTATACCCTCAAGCTGATAGGCGGTCTTACCTGACAGCAGCACCTATTTTAATC
TACCAGATGTTGACATCGAGTGCTGGCAACGACAAAGGGCGGCATGGTGACGCTGATGCT
TTGACTCTGAAAGCCCGTCATCCACTCCGATCCGCTTTGTAAGGCGATGCAAAGGGTCTT
GCAGTTTGACTCGCGCGCAACGGCAATCGACAGTGCCACGGTGGCGTGTCTGCTCATGCA
AACCTCCAAACATTGCAGGATCGCAGAAGTGCAGCGCTTGGCCAGGTAAGATCTAGATGT
CTTCCCGCGGACGCCGCTCCCTGCGGAGCGAGGTCATTTCCAGAGAATACAAACTGACGG
CGGCGACGGACAACGTGCGATGGACAACGTGGGCGGTGATGGGGGTGAGACACCACGAAC
ACGCGAGACGCGAGCGCATCCGAACCAGTGGATGGGCAGGAGGGCACTTTGACGTCGCCA
TCGCGGTGGGAATCGAACGTCTGCGTGAGGTCGGTCGTACCTGCAGAGCCGCATCGGCGA
TGGTTCTCACCGTGACGGCAACGTGCCGCCCGTCAACCTCCTTTGTACGCCGGGAACAGG
CTTGTGTATCGCATTCCTAGGGTCGAATCGAGCTTCGCTTTTTCTGAAGGTGATGCCGCC
TTGGAGCTCATCGCTCGATCGAGGCCGGACTGGCAACGCTGTGGGCTCCTCCGGCCATGC
TGCGGGAGGAGCGGCCGTGAGTGGTTTGTCGGCCTGCGCAGGTGGTGCGGCGGTGTGGGG
ACGACGACAGCGAGAGTAGTGTCGTGCTGCGCCTGACGCACCGCTGCTGTCGGGAGGTGA
GTGCAGCGTGCAGAGCGCACCCGTTATCGACGATGCCGCCCATGCTGACGCTATGTATTT
CTGGCCGGGCGGAGGCCTGGCCTGGCCCGCCGTTGGCAAGCGGGCAAGCGTTTTCGCTTC
GGCAAGCACCTAAATTTCGATGCAGGAGCACCAGCTCCAGGCCTTGAACGCGCCCACGAT
CGACACGCCCATCCAGCACTGCGCAGTGTCGCTTGGCATCGACTGCGCGCCTGGAACATC
GCCATCGTTGCAGAATTGCTTCGATGCCGCCGACCCATCGCGATGGATGAGAGCATCGCC
TCTTACGCTCGCGCGAGCCCTGCAGCGTCCCTCGACGCCCGCCTCCGATGTGCAACCAGA
CTCAGACGCGGCCATGACAGAGGACGCTTGGATGGAAAGTCGTCAGGCCTTTGCATCTCT
GCTCTGCATTCGTCGGACCATCCGACCAGCTGACGCAGCGTGAATCGAGATCTCGCACTG
CAGTGAGTGTGCTGCCCTCGAGTATCCACCGCACGCCCTCCTGTACACCCACCTGCTTCC
CTCGATAGCCCGCCCGCCTGCACACCTCTGACGCCGGCATACCCCCGGCAAACGAAGGAC
CACACTACGGTGTCGACGACGAGAGCGAGCAATACACGGATCCGCCGCTGTCCTCATGGA
CACCAACATCACATAGGCTGCCATCACGACGATACCAATGGCGCCTACACTACCGAATCC
GAGGATCGTCATGACACCACCCACGCAACCTGGTGCCGCGACCTCGACGAACCCCCGACG
ACCGCCAGCACACCGATCGGTGTCTTTGCGACACTCCCAGAGCCGGAAAAGTCCCAAGGA
AAGCGATACCTCGAGCGATAATAGTGCCCCAGGAGCAACGGACGGGAAGAAGACCAACAG
TGGTGGCTCCAAGGACAGTAATGGGTCTCCCTCGAGTTTGCAGCCGCTGGGTCGAGATAG
CTCTGGAGAGAGTAGCAATGCTGAGCAATGGTTTCAAAAGTCGAACAACGACGTGCACGG
CAATAGTGCCTCGTTCGCTGATAATGATCCCCCGTTCTTCATGCGCAACTCTTCCTCGTC
CGAGACACCACCGGAAGCACACGCTCAACACATGAGAAATCTCCTCAACCCAAATGAAGG
CTCACACTCATTGCCACTGCGGACAGGCCTGCTCCCCCTTGGAACCGATGGCAGCAGCGC
CGAAGATTTCCGCAGCGTCATTGACGATCTGACCATCGAGAACAAAACGTTGAAGAGGCG
GCTGAAGAAATATGAGAAGTTGCACGACGCTCATCTGAAAGATGAAAAGCTGTTTGAAGT
CCGGATACACGGACTTCCACCTCACAAGAAGCGCGAGCTGGAAGAGACGCTGAGGAAATT
TGCGTCGAGCCTGGGCGCAGGTGGCTTCCCGGCTGCCGGCTACGAAGCCATCGTACCCAC
GCTCAACGCTCAGAAGACTTCATCCTCTCAGACGCAAGCATCCGACTCCGCGTATGCCTC
CCTTTCAGCTTCGGGCCAGGGATCTTCGGCGCAGTCTGGCGCGGAGAGTCGGCACAAGCA
GATGGGATCGACATCAGCACTTCGCAAACAAAATATCCACACCTACCTGCATCATATTCC
AGAAGGCCTCTTGCCACAGGCCATCCGGACAAATATGTCGGAGCGTGCGAAGAAGAAACT
CGTCGTGCGAAGGCTGGAACAGATCTTCGCTGGTAAGGGCGCAGTCGCCGGATTGCATTC
ACATCCCATGCAGCAGCAGGAGGTCTCGCAATCGGCGGCGCGTGCAGATCGAGCTGCGAA
CGAGGAACAAGGCTTGCTTGCACGGCAAGAGGGCACCCGAGAAGCCCGCATTATGCTCCG
GGACGGCAAGGATGCGACGGCCGATAAGAACGATGCATCCACGAACGCCTCTTCTACTGA
CGACAAGAACGCGAAAAGGAAAGCTTCAAGGCCTGCCCCCGCCAAGTTGCCATCTGCAGA
CAGTGAACAACGACCTACACGTCCGCTCGATCTCGACCCACACCGTGCGCAAGTGCCCAC
TGACAACATTCGGTACATGCGGCATCTGGGCTTTTCGCCACCCAACCCTGAAACGGAAGA
GGCGCAGGAGGGACATGGCTGGGTGTACTTGAACCTGTTGATCAACCTGGCGCAGCTTCA
CACCATTAGCGTGACATCGGACTTTGTGCGCAAGGCGCTGGGTGAATACAGCTCGAAATT
TGAGATCTCGAACGACGGCCGCAAAGTGCGCTGGAAAGGAGGGGCTTCGGTGACCCATAC
GAGCAGCAGTGGCGGAGGCTCGTCAATTGGTGCGGACACACCAGATGGGCAAAGCCCACG
CAAACGCCCCAAGCTTGTGCACCGGGAAAGCGATCGATCAACAACCTCTGGCGCGCATCA
AACTGGCTCCACATCTCGAAGACTGCCGGACAGTAAACTCGTCTACACGCCATTGTTCTT
CCACAAGGATAGCACAGACGGTAATAGCTCGTCTGAAGAAGAAGATGACGATACCTCGTC
GCCATTCCCCATGCCTCTGGCCGGAGACTCATCCGGCATGACGAGCTCAGGAAGACAAAC
CGCTGCCACAAAGAAGCAGAAGAAGCGCGAAGATGGACCCATCATCTTCTACAACAATGC
GCGCTTTTGCACAGATTTGAGTGGCGATCGCAAAGCAAATGGAAACGCGAATGCGCCGCC
ATACACCCCAGCGACGAGCGAGCCGGTTGGCAAACCGTCCTTGCCAACGGAGACGATGAC
TTCTGAGAAGAGAGGTCCCCTGGCTGAGGCGTCCGAGCTTCCAGAGCCGATGGATCTTGG
CGACAATCCGATCCCAGAGTCACTCGAGCTTTCTTTTCCTCCAAGAAGTCCGGTGTATCT
AGCTAAAAGTGAGCCCCTTGAGCCCATTGATATGGCTGTCACTGGTATTGGTGGTGTCTG
GCCATCCGACAACTTTGCCATCGAGGTGGAAAGCCGGCATGCCCGACTTGATCAGCCACA
AGCTTCGTCAGCCGCTCAACGAGATCAGCATAGGCGTTTGCCCACTAAATTCGCGCGCAT
CTTCGATGAAGCCCATAAGAAGCGCAGTCCCAGTGAAGTTGTCGAGAAGAAGGTGATTGC
AACCAGAAGAAGGGATTTGATCCCCTCTCAATTACCTGCTGCCTTATGCTACATGCCCTA
CGGCGAAGACTCGACCGGAGATGATGCATCTGATATGGATGACGAAATGTCTATTGCACC
AGAATCCCCCGGCGCATTTCCGCCTGCAACAGCACCCCAGCCTGTGGAGCTGCACTACGC
CACCACCGATTACGAGGAGGAAGACGACGATGATAGCGACGCAGAATCCGACAGCTCGCT
CGATCTGTTGGCTGCTGCACGGCAAATTGACCCTGAAGCAATTAGCAAACAGGAAAGGGA
GTACGATGCCCAGTATGCCGAGCGTCTCGCGGAGGAGATTCCTGCTGGAAGTAGTGCAGC
AACCGCAGGTGGTGGCAGTGGCTTCGCAAGTCCAAATGACGAGATGAGTCGTGAAGATTA
TGAGAAGGCTGTAAGAGCCTTACGCAGGAGGCAAGCAGCCAACGCGTTGACGCGAAGGGA
AACGTCAGACAGCATGCGAGCCCTTGATCCTCGCGAGTCTTCTGAAGCAGAAGCAAGGGG
CGAGGACGAGGAGATGGGATATTAGGACTCAATGATCTTGTGCAGTCATTCACCCGCGTA
GATACTCCACAGAGTTC
>Unigene0000005
TCTCGAACCCCTACTGTACTGTGCTCTGGAAGCCATGCAAGAAGCACCACTCGCCGCTCG
TTAAACTCCATCACCCATTGACCACCGCTCACCCTCGCACTCCCAACCCGATCTCACCCT
CTCCGCTCTCCACATCAGCCGAAGCGTGCCGTCTGACATCCTCCATCGTGGCTGAACCGA
CCGTCCGCCAGCGAAGCAGCAGCGTACGCGGAGTGTCGACGCCGCTAGGCGCTCAGCTTC
CAGCGCCCGCAATGCTGCTCCCCAAGGGCGGTGGTGGCATGACATGGAAGAGTGCGCGCG
CAAGACTCCCTCCCACGCGAGCGATATGGAACTTCTTGACCCGGACGCGATTTCTGCTCT
TTGTAGCCATTGCGGGGATAATTATATTAATATGGAACGGCGTTAGGGGGACAGCTGGTG
ACTTTCAAAAGTTCTATTGCTTCGGTCCCGCCAAATCGCCCATGCAGATGACACCGAACG
AACAGGCGCAATGGGCGGGGCATTTGCAAACACCGGTCATTTTCAACCACCACGAGCCTA
TCGAGATCAACAGCTCGAGCATACAACACGTCGACCTGAACCCCATCGAATCGACACCGA
AAGCTGTTGCGAATGAGGAGCGAGTCCTCATCCTGACACCTCTACGGAACGCTGCTCCAT
ATATTGAGCAACATTTCGACCTTCTCTCCCAGCTGACGTATCCTCATAAACTCATCGATC
TGGCATTCCTCGTGGGTGATAGCACAGATGACACGTTGGCTGTGTTGAGCATGGAGCTGG
AAAGGATACAGTCGCGGACAGATAACATGCCATTCAGGAGTGCAATGATTGTCTCCAAGG
ACTTTGGCGTGGCAGTGGGCCAGGACGTTGAGAACAGACATGGTTTCGCAGCACAAGGAC
CACGAAGAAAAGCTATGGGCAAAGCCAGGAATTACCTCTTGTCCGCTGCCTTGAAACCGG
AGCACAGCTGGGTGTACTGGCGTGATGTGGATATCAAGGACAGCCCAAGCAGAATCATTG
AGGATTTTGTCGCGCACGATCGTGACATTCTTGTACCCAATATCTGGTTCCATCGATACG
AGAATGGACGCGACATCGAGGGCCGATTCGACTACAACTCCTGGCAAGAGTCAGACCAGG
GCCTTAAGCTGGCCAAGTCCCTACCAAAAGACGTCGTGCTCGCTGAAGGCTACAAAGAGT
ACGCCACCGGCCGCAAGTACATGGCCCGCATGGGCGACTGGCGGGATAACAAGGATGTTG
AGATTCCCCTTGATGGTATCGGAGGTGTCAATATCGTGGTGAAAGCGGATGTTCACCGAT
CTGGCATCAACTTCCCTTGCTATGCTTTCGAGAACCAAGCCGAGACGGAAGGTTTCGCAA
AGATGGCAAAGGCAGCCGGATATGGCGTCTACGGTCTACCGAATTACGTTGTCTGGCACA
TCGATACCGAGGAGAAGCCCGGCAACGCATGAACAGGTTGAACGAAAGCAAAGTTAATAT
GTCGATTTCTTCTACTGTGTACACCCACACACACCTCGTCTTCTTGTCAGCACTTTTAGA
CCTGCTTCTTCGTTTTTTCGACAAACCCCTTTGCATCTCGCGGAGCGCAGCCCGTCCAAG
TGTTGGAGGTTCAGACGCAGCGAATGATCATGCATGCGTGGCGCCTAAGGAGTTGCTGTT
GTTGATATTTATCTGTCTTGCCGGCTGGTTGGATGAAGGGCGTCTGTATTTTCTGCGATT
TGTTATGATGGAGGAAGCTGAAGAATAGGCAGAGTGGTACGATATGGGCGCAGAGTATTT
GAATTTACTCGGCGGGCCCGCGTGGGAGAATAGAAGGGGGATATATGCCGAAGCGGGTTG
TGTGGAAGGCCTGAAGCTGAACGATCCTGGTACAGCACGACGAGGACTTCGATGATCAGC
TACTCCGGAAGAGAGAGCCAGTAGCGTGTATATATGTCCAGCGCAAGGTCCAGAGCTGTG
TGAAGGGGCGGAGTTAGGCTCTCTTTATTACAGCTTCATATTGGGCAAGGATACATTTAC
CTCACCTACATCGGATCCTACCCACCAAGCCGAGCTGCTGCTGCGCTGCCTTTGTACCGC
ACGGCCATTGATCCGGCTTGTATTGACTGCAGGGCAAGTAATACTGTGCGCCTGCCCTTT
TCTCAGACCATCCAGAGATGGCCACTTCCGCGTGCAGTCGTGCATCGCCGTCACTTCCAC
TTTGTGACTTCGACTTGTTCGCAGGTACCTTCGAGGCTTTCTCTCAAGGTCGTCGCGACA
GCCTCGACACCACAATACGGCACAACACTACAATGCGCCAACCGAAGCTCTGTGAAGAAG
ATAGCTGAGCGCTGAAGAACGTCCCAGGGCCCGGACAGCGCTTCTGCGGACGGTGCTCCA
GCGGCCGAGGCGGTTGAGCTGAGAGGTTTCTGGTTTCGCCTACCGCCACATTCTTTTTCG
ACCTGCGGACTGCCGCTCTCATCAATGTTCACACCAGGCCAGCTTCCAGGACGGCACACA
ATGCATAGCTGCCCACCCAGTACACAAAGACCCGTGCAAAGACCTGCAGCATCCCACAAG
AGACCACAGCCAGCGCGGCAAGTCCTCCTCCCCACGCATTGTGCAAGACAAAGTCGATGC
GGACCCGCATTTGAAATATCGCTCGCGCCCAACACGAACGCAGGAACAGGAGTTGGGTGC
GCTCCCTGTAGCCATACCCACGGAAGTGTGGAAGCAATCCTTGTTCCAGCTCTCGGCTCG
TGCAGAACCGAGCGACAGGGAAAAGAATTGACAGCTCGAGCTGCAAGCCGCAGCCACAAT
TCCAAGCGACTGCTATGCGGGCATGCGCACCTGATCTGCCACATTATGCAGTAGATTGCG
CACACATGCGGTACCGACATTATTCTTGATACAGAGCAGCTCAAAAGAAAAAAACTTTCT
TCTTTGCTGAAACACAGCGTCAGCTCCGACACTTCTGAAGGATCGTCCACACACCCACAC
GTCCCTCGCGTGTACCCGCAGCTCGTGCGCAGCCCGGGGATGCACGAGCAGGGCGGTCGA
GGCTGGAGAAGAGAACAATGGCATCTTCTGTGACACATCCCGCGGCCACGTACTATGTAC
CAAACGGATAGCCGCAGAACCAACGTGTTCACGATATCACAACATCTGCGCCCGGGACCA
ACGAATAATTCGTATTCAAACTCGTCACTTTTCCGCTTCTTTGTTGGATGTATTCATCCC
GAGAGAGGTCTGAGACGCATGACGAGAAGGTAGACGTTTCTCATGTGCCTTTCATGCTCG
GATTTCTTCCTCGCGAGTACCAGACGGAGATCCGCATCAGCTAGAGGTTGTACTCATCAA
CACGGCCAGGCTCACACGGGATGCCATTCCATCCAATGAAGAATGACATGATACGGGGAT
GTCAGCTG
>Unigene0000006
AGATCCGACTTACAATGATTCTGCGATAACCCCACTGCACCGTGTGTAATCAACTATGGA
CGACCTGCTCGGCGAAGATTGGCAGAAGCCAGCGAAGCCAACCACGACCAACACTTCGAA
TCCGCCTCCTTTGAACCCGAGCACATTCGCGTCGAATTATAGCAGCTTACGAGCTAGCCC
AGCTTTAACGCCATCGAGGAGCGCATCGCCGAACGTCAGTCGTCCCGCGAGCACAGTCAA
TGGCAGCAGCAACACCACAAAGCCAGCTGGAGGTGATGCATTTGGCAATCTGCTGGGATC
GAAGAAGCCAACGGGAAACAACTTGTCCATTCAGGAACGGCAAAGACAACTGATTGAAGA
GAAGCGTCGGCAGCAAGAGCAGCAGTCTACACAATGGAATAGCTTGGGCAGTGGCAGAGG
AACGCCAGAGGTGCGAGGCCCATCGCCTGGCGTTCCTCGACAACAGCAGGATGAAGAGGA
CGATATCATGGCTGCATTCAACAAAGACGCGCCGGTAGACAAGTCTAGCCACTTCCCTCC
TCCTAGTTCGGCTATGGAGAGTGGGCGAAGTACACCCGCATCTCAGCCAGCCAAGGCGCC
CGCGAGCAATGGTGCTTTCGATGAGGATGATGATCCATTCGGCCTGGGATCTGCACCCCA
GCGAAGTACAGCGAACACTTCCGCTCCTGCATTTCAAACCAATGGAGACGATGATGACAT
TTTGGGCGACCTGGGCAAGCCAGTCACAGCACGTCCTGCGAAGCCTGCAGAGCCAGCACG
ACCAGCACAGAGGCAAGAGGCAACAGAAAGCTGGGGAAACGATCAAACAGATGATAAGGC
ATTGGCAGAGCTGGTGGACATGGGATTTCCCGCAGATAACGCGAAGCTGGCTCTCGCAGA
GAACGGAGGCGATGTGCAGGGAGCGGTTGGCTGGCTGTTGCAACAGGCACATGAAGAGTC
GAAACAGAAAGCTCGAGCTGAGGCTGAGGCTGGCGAGAGAAGACGAAGTCCATCTACAAC
CGGTAGGAGCCCACAGCGAAGACCACGGGAACAGGACAACGTCCCGGCTTGGATGCGACA
GGAGTCACGATCGGGTTCGGCCAATGGTCGTCGTCAGGATAGTCGATCACCAGCGAATGG
CGATAAAGATGCCGCGGCAGTGGCGCAGGAATATGGCTCGAAGCTTTTGAAAGGCGCCAC
CTCTCTGTGGAAAGCCAGTCAGAAACAAATGGCAAAGACTGTAGCAGAGTTCCAACAGGA
GCGTGATCCAGCCCAGCCAAAGTGGATGCAGGAGGCGTCCGCCGACTCAAGCAGATCCAG
CAGTCAGCGTAGACAGGATGCTGTTCGATCAAAGCAGCGCGAGGTTGACGCCACTGATGA
AGCTGCAATGCTTGATGCTCCCCGTGATAGACCTCAGAAGCCTCAGAGACCACCTGCGAC
AGAAAGACCTGCTCCACCGACCTCAAGCTATCGCGACCCGGAGGAGCCTGTTCCACAGAG
GCCTGCAGCTCAGCCCAGATTTATGAATCAGCCAGCGCCGTTCCAGCCGCAGCGACCTCC
CACAAAACTTACAAGACAAGATGTTGAGGATCAAGCTGCCCAGGCATATGTGAGCTCTGC
GCGTCGAAGGAAAGCTCCGCCGAAGCCAGAGCCTCAACCGGAGCCCGAAGTTGATCTCTT
CAGTCCCGCGCCAGCACAGGCTGCGGCACCCAAGGCGCCTGTCTCACGCCCTACGCCTTC
ACCGATACCTACGCGACCAAAAGCCCCTCCTCGAAATGTACCCAGCATAGCTCCATCTGC
GCTGTCAACTTCCGCCCAGCACCGCAAAGCAGGAGGAGAAGCCTTCAAGCGGGGCGACTA
CGCTTCAGCGCACGAGTCATATGCCGCAGCGTTACGTCCACTTCCAGCACAGCACCCTCT
CACGATCATTGTGCTCAGCAATAGATCACTGACAGCGCTCAAGACTGGAGATCCAAAGCT
GGCCATTTCTGATGCTGATCAGGCTCTCGAGGTCATTGGTCCCAGCCAGGGTGTCGGCGA
GACAATCGATCTTGGCGCAGGGGAGGGAACGAAAGACATGCGAGAATTCTACGGCAAAGC
TTTGATGCGCAAGGCAGAAGCTCTGGAGCACCTCGAGAAATGGCATGATGCTGCAGCGGT
ATGGCGGATAGCGGTCGAAGGCGGCATTGGAGGCGCGGTCAGCATCAGGGGTCGAGATCG
TTGCGAGAAGTCTGCTGCACCAAAACCTGCCACTGCTGCTGCCCCTAAGAAAGCCGCACC
CACGTCCTCTCGAGCAGCGGCCCCTGCCAAATCTCTGGGGAATAGCGTCAAACGACCTAC
CCTACCTGGTCCCAAGGAGACAGCCGCCGTCAACAAGCTTCGCGCACAGAATGCCGCAGC
TGACAAAGCCGACGATGAGAAATTCGCTTTGACTGATCAAGTCGAAGCAAGACTTACAAA
TTGGAAGGGCGGAAAGGCCGATAATTTGAGAGCGCTGTTGCAGAGTCTGGATGGCATCTT
GTGGGAGGGTGCAGGGTGGAAGAAAGTGGGAATGAGTGATTTGGTGCTGCCGAACAAGGT
GAAGATTATCTATATGAAGGCTATCGCCAAGGTGCATCCTGACAAGATTGCCCAAGACGC
TACCACAGAGCAGAGGATGATTAGTGCGGCGGTGTTCAGCACGTTGAATGAGGCGTGGGA
TAAGTTCAAGAAGGACAATGGATTGTAGTAGAGTGCAGTGCTATGGCCGCAGGGATGCAC
TAGATGACGACCAGCAAGAAGGCGTGAGTAGAGAGTGAAGGCAGTATCGAGCGCGTTTGC
TGTCAGCTGCAGCTCATCGTCGCTCCTGCCCAACGGTGCGTGTTGTTGTCTGCACCTGCA
CTTGCTTCCGCTTGTTTACTTCTTCGCCGCCGCGCTTCCACTTCTGACTTCTCACCCCCA
CCCACAACACAACATGTCCACTCAGGGCGCCGCCGACATGGAGCGCCGTGAGTCCACAGC
TATCTTCTCGGTGCACCCACTCACTGATCCTTCTCGCAGCTCCACCCAAGCGCCCCGGTT
CGCCATCCGCCTCTTGCCCCCAAAATCAGCCAGCCAAGCGCCCATGCCTTGACCAAGACG
ACGCGAAGCCAGCCTCGCCCTCTGCTCCGCAGACGCGTTGCCTGCACTGCGGTGCGGATG
GCCACGACTTTTCTGACTGCATTACTTGGTGCAAGGACTGTCAGGTTGGCCTCCCGGGCT
TCCTCTGTCCTCACTCTCGCGGCGTCCAAGCCTCGTTGCCAGCTGTCAGTGTCATTGCCA
ATGCCAATGCCACTGCCACTGCCACTACCGATGCCATTGCCATGCCGACCGCCACGATCG
ATGCCGCAACCGATGCCGCTCGCAAGACCAATCCCATTGCCACGACTGGCGCCATGATCG
ACGGCGGTCTCAAGACGAGTGCCGCTTACAAAGCCCTTGCGCTCTTCCCCAGAGGTTCTG
GTGCTCTGCCAGAGCACAACATCGTCTCCCAGGCCGTCATCCCCAGCGATGATGGCCGCA
AGCCTGAGGAGCCGTTTCTGCGCTGCCTGAAGTGCGGCGGTACTGGTCATCTCCCCACTC
GCTGCAATGTTCGTCTTCTCAACCCTCCTCAAGCTCCTGCCGAGCGGAAGGGCGGCCCTC
AGGCTCCCATCACAAGCTCTGATAGCCGTGCGCCTGAGATGCCATGGGTCGCCGCACGTC
TGCCATCGGCAGGTCTGCCGGCATTGGAGGGCGTCACTCCAGAGCGTCTTGCCATGATTG
CAGCGACTCCAACAGTGGAAGAAGAAGAAGTTGAGGAGGAAGTTGCTTTTGGTGAGACTT
TGGGTCCCCTGAAGAGTGGCACCAATGAGACGCCACTAGGCCATCCACGCCGCGATCTGT
CAGGACGTGTCGTGCTATCAAGCGGACAGTCAGACCTGGCAGACTTGCGAGCAAAAGCAG
AAGCAACTTGTGGCCACCCACCGCGTGGTCCAGCTTCTGATCTCCGCCGTGCACCAGGTA
CCGCTCCTCACGCTGCACCAGCTCCCGCTCTTCACCCTGCCCCACGCCCTCTTCACCCTG
CCGACCGCATGATGGGCTATGGGAGCGCCGCTTCCCTTGGCGCTCCACCGGGCCTGGATG
GTGGCTTCAGCATCTACGGAGCAAGCAGGAACACATCTCGCTTCAACGACACATATCCCC
CGACGTATGAGCGCCCGAGCAAAGTCCCTTCCAACGATCGTCGCGCATCAACGACTCGCC
CGTCGCGCGCCGACGCGTCCCCATTGATGAACGGCCCACCCCGCGGCCCAGACCAACGCC
CTTCACGTCCACCAACGAACAACCACGTCTTCAACATGACCTCAAATGCGATCGCTCGGG
CCAACAAGTTCAAGGGCACGGCCAACAAGGGGGACAAGAAGAATGTGGAGCGCTACAGTG
CCCACCACATGGGGATCTGGGCTGACCTGCATCAGCATATCGCCGAGGTGGTGCATGGCG
CTCGTGATCCGAGTCGTGACAAGAACAATGGAGACGATCACAACGTCGTGAGAAAGGCTC
TCAATGCAGCAAGCAACATTCTGAAGCCTTTGGTGCTCCGTGACCAGCGTCGGAACCAGC
TTAACCCAGATCTCTCTCTGAGGGCTGGGTTTACTCAAGTTCGCGTGGGAAACGATGGCT
TTCCCATCGAGGAGGATGACGAGGTGCACGTGAAGTCGGAGCACTGAGCGCCTTTCTCCA
GTTTGAGCCTGCTCTTCGAGCCATCGCGGCAAAAAATGGCTGCGAAGATCGCTGTCCAGC
GAGACAGAGACTGCCAGAGAATATGTAGTGTGCAAGAATTCCACTTTCAGCCAAAGATGT
CGTCCATCACGTCCCCGCCCTCCCTTTTCCGCTTCTTTTTCTTCTTCGGCTTCTCACTCC
GCGCAACGGTTTTCTCGCTCTGCCACTCGGTATCCCCACGAGGCTGGTTTTCGACCTCAA
TTTCTGTGCGAAACACGACTTCTCCCTTATCCTCTCCTCCAAGATCCTCCACCTCCTGCT
CTCTCGGGATCACCACACCCATCTTCTCCTCTCCAAACGCCTCAATCGCCATCCTCACTT
CCTCATCACCCATAACGTCCAACTCCTTCGAAATTCCCACAGTACCGCAGACCTCTGCCA
GTGTACCCATCAAGAACAATCCCAGTGCACTAAACCTCTGATCCGCAATAAGCTGCGAAA
ATGCCAAATGCCATTTCCCAACCGAAACATCCCTCCAGAAATCCAGTCTCGCTCGAATGC
GTTCAATCAAACCAGGATCAGTGACTTTCTTCTTTGCTTTCGCTGCGTGGGATGCCGGGA
TGAAGTTTAGAGTTTCTAGGTCTCGGAGGAGGATCGAGAGGTTTTGCCGGAAGGTACAGA
AGTGGCGGAACCAGATTGAGTGGCGGTGTTGGTTTTTGTTGCGGTGGTGGAAGAGATGGA
GCAAGGAGGAGAGGTGGGTTAGATGGGAGAGGTTGGGAGGGGAGATGGTGAAGCTGAGTT
CTGATGGGGTCGGGGTGGTGGTGGACATTTTGAGTGTGGGTCTGTAGGTGTGGTGATGGG
TTTTATGGTATGGAGTGGCCGCCGTTGGGGGAATTCTATGATCGGAAGCGTTCTCGAGGC
TCTCTTCTCGCCCGATTGCGGCAATCTCAGACAAGGATTTAATATCTGATATCTTTTGAG
CTCTATGATCTCGATCGGCAATTGCTTGTCGGCTTGAAATTTTGCGCCGGAGGTTGTGGA
GGCGTGGTACGATGGCCGTTAACCAAGGTGGAGCTCACCCCATCACCTGTTGAGCATCAT
TTGTCAAATTTTACTGGTCCGAGGCAAGCAAAGACATATT
>Unigene0000007
TCTCACAGGCTAAGTATAGCAGAATGTGCGCACGGCACTCTCCTACCTTTTCTGTACCAG
ACCAAGACCATTGCTCGAGCATATTCAGAGGAGCTGCATCTCGATCAAAAGGCAGGCCAG
GGCGCGGAGGAGGAACGCAAGCTGCGAGAGATCAAGGAACGATGGTCTAGGAGGCGATCT
GTGACCACTCGCGACGATGGACAGTCTGCCACTAGAGTTCACGAACGGTGGGAACCCATC
TCGCAGCGTATGCAGAACGCCGCGCGCAGGCCAAAAAAATCACAGAGCATTCCTTTCGAG
GGCGATACTGGGTCAGCGACGCCATCAGAGAGACTACAAAACACGACGATGACGCCGCGA
GAGATGCAGGTCTTTGAGGAACTGTTTCGCAAGGGCATTGGGAAAGAGACAGTCGAAGAG
CAAGCACAGAACAAGGCGAAAAAAGCCTCGAAGACAAATGCTGGCGTGGAATTCCCAGAC
CTGCTCAAGCCATTGGTCGAAGAAGCTGAGCAGCTACGACGGCAGTCTACTTTGGATCAA
AATGGCATGGAGACGATGGAGCAGCTGGCGAAGCCTCTGGAAGAGCTGGAGATCAAGGAT
GCACAGGGACTTGCGATCAAGGACCGCATGGACAAAGCTGCCTCAGATGTTGAATGCTGG
AAAGTCCTGCGTGAGCATGTGCTCGATCGTTTAGAAAACGAGTCGGACCACAATGCCATG
CAAACTAACTTTCCTGCACTACCTGGTCTGCTTCTGCATTACATGAGGCTACAGGCAGAC
AAGTTGCCTGCTACGCACTCCCTTGGCCTTGTCGTTCTTCCTGAGCTCAAGAAAATCGGC
CCGCTCGCTTTTGCGCTCGGTGCCACCACGGAGCTGTACAATCAGCACATGCAGCTTCTC
TGGCGACAGTATCGTGATCTCGATGAGATAGATAATGTTTTGGCAGAAATGGACAGGGAG
GTATACTCTTTCAACGAAGGCACGCAAGATCTTCTCGCCGCGATTTTGGATCACGCCGGT
GACGCTCTGAGTGGAAGATTAGGCCCCACTGCCAGAGCTCTGTGGACGATGGACCGGAAG
TCGAGGGGCCTTGCAAAAATGAAGGAATGGAAGAAGGCAGTGGACCAGAGACTGCGAGAG
CAAGCACTGAGCGATGTACAGGCACTGCAGGCAGATCTGGATGATGACGCTTGAAGAGAG
CGGTGGGAAGCACGCTGCGAAGTCCGCAGCTGCATAGAGCGGCGCATAAAGTCAAAGGGC
CTGCCAGGTGACGAATCCTCAGCCAACCCAACTTGGGGTCCCCCGTCAGGAACATAGGCT
CCAGCTGTCGCCAAGACTGCTTCGTGAACTCTACTCTTCGCACCCGTACAGTAGAGCCGA
TCGGCATTCCAATGCCGACCAGGTGAAAGGAAGACCCTACATCTAGGTTCAGTACCGCGA
TCCG
>Unigene0000008
TCGAAAGCCAAGTACATTAACGGGAGAAAGTAGAGAGTACGCGTATCGCGTTGCTCATAT
ACCTAGCGCTACAGCTTCACTCCTCCTGGCAGCCGCTTCAAATTACTCCTTCCACGTCTC
TTAATGCCAAGACATTCCCGTTCCTGCCTTCGTCTTTCTCTTCTGCTGAGATAGATGGAG
GTCTCGGGCGTATGTACCAAATGACTTTTAGTTCCTTCACTTCAATCTCCTATTGCGGTA
TTTGGGAACTTGAATCTACTAGCAGCCCACGAATGAGTTGCTCATGCTGTGCGCTTCGCA
CCTGGAACTTAACCGGAAACGGCGCCGTCGAGCTCCACGAATTCACCTTCCTATCGTTGA
ACTCTCCGTCCTTCAGAAACTCAAAACAAAGCAACAACCTCGCAAATGGCAAGAACAATG
CAGTCTGCACCGCTTTATACCCAATACAAATCCTTCTCCCTCCACCAAAACCCCAGAAAT
CATACGTCAACCGAGCCTGATTCCCATCGAGCCAACGCTCCGGTTTGAAAGCGTCCGGCT
CAGGATAGTCCCGACATACGGAAGGGATATTGATAAGGAAATTGGTGCCTTTCGGAAAGA
CGCAATCTTCGAATACGAAGTCTTCGCTTGCGGTATGTGGAGGAACCATGGGTACTACCG
GCCGCCAGCGGAGGACTTCTTTGATGAAGGCGCAGGTGTAGGTCATTTGTGGAACGTCAG
CCACGTTTGGAAGTCGAATAGAGCCCTTTTGGCAACAGATGGTTTCGATCTCCTGGCGAC
ATTGCAATGCTGCCTCTGGATGCAATATGCTGGCCATGATGCAGGTGTTGATGGCTATTC
GGGGATTGTCGCCTCCGGCTGAGATGACAGTATTCGTCAAATACCCGGCTTCATCGTCAG
AGCCTCTGAACTGTGAGTTATTGCTGAGTAAAACGTCTTTGGCCCACGAGGAGGAGGCTT
TCTCCCTCGTAGCGAGATCCTTGATCGGGTCCCACCACGACATGAAGACCCGGTAGTGGT
CATCGCCAATGAGTTCCCACTTGCGTCGCCAGAACTGCATCGGCTTTGGTACATGCTCAA
GCCAGGGAAAGAAGTCTACGACAGTCGATTGTATGCTTGCTAGGAATTCCATTGTCGTTT
TCCGATACAAGGTCATTTCCTCGTCGGTCTTGGTCAGACGCGTGCCAGCGATGACTCCGT
ACATGACTCCAGTGGCATAACGCGAGTTATGTAGATACCATTGCGTTGAATCATCCAGGT
ATGAGCGAAGCAAGTGCATGCTTTCGTAATCTTGCCATGCTTCGAACTTCTTGGTCCAGA
CATCATTCAGCAATGGTCGCATTTGCTTCCTAAGCTCGCTCCATATCCTGGTCGGCTGCG
TAACAGATCTCATACCTTTGCTAATTAAAGTTCCAGAAATTGGCATGTGAGGCCTCTCAT
GTGTGACTTTCGCTCGTTTGTCGATGATTTCTTTCGTCACTCGATTAGTGTTGAGGAGTA
CGTATAGAGTCGACCCCATGTGCAAAGTGGTCATTTCGCCATAGCTCTGCAGCTCCAAGA
ATGTCTTGCCTAGAGTGCCCGCTGATCGACTTCTCCAGAATTCGAGCATATTTCCTACGA
TTGGAGAGCCTCTGGGGCCTGCTGGAAGTTTGTATCTTCGGAATGAGCTCCATTTCTTGT
CAACGGGCCGGATGAGCTCATGCGCGGCGACCAGAAAGCAAATGAACGCGATCAAGAAGA
GTATCCACTGCATTGTTCATATGTCCTGTTGATTGATTCTTCGACGTCGTGTGGTAGAAC
CAACACCCTGCGAGCATAGACGGGTTCGCACTCAAGACCAGGTTCTGTTGCTCACGTCAG
ATGCGGCACCTATGTCTGACGATGAGGTAGCTGAGCTGGATCGTCTCACACGAACGGGTT
TAGTGATCGTTCTGAGTGAGCAACATCCCTCTAATGCGGAACGTCGAACAGCTTTTGCTT
CGTGCTAGCGCATGCGAAGTATTCCGGTTGATCCTCTTTGCCAGCAATGCTCCAATACGA
AACTGTGCGGAGCTCTGCTCTTGCGACCAGGACTGCAATCGCAATCCCGAACTTCCACTA
TGCCGTCAAGCCAAGCGGAGAGCTCCCAGATAGGTGCATGCTACCTTAGTGACTAGACTA
GGTAGTCAGTTAGCCTCCGGCCCGATAGCTTCCTGGAAAGTATTTGACATCCTAGTGTTA
TTGGGCGTTCGTTCAGTACGTGTGGCTACCTCAATGCCAGATGGAAAGCAAGACGTCGAA
TGCCTTCCCTGGCTGAGAGGCGAGGTCGCACGGTAAGATTCGCTATCTCATCATGCAGGA
CCTACTCACTAGTCTTCTCCCCATCCCAATCACGAGGATGGCTATAGCCGCTAGTCATGC
AGGCTTCGTGGGCTTTCGTCGGACCCGCAGGTGGACCTGGCCTTCAATCGGTCGAGTGCA
CTTTTGAGGATCGCGGGGAGGTGAAGTTCTGGGAGGATTGCACTTCGTGCATATATGTCC
AGACTCTCGGGTATGTGCCACGCACGTGTCGTTTGCCCCTGCAAATCACAAATGCCCAAT
GCCAAAAGCATAACAGTGTGTCTGATATCTCTCGAGAGCTCCAATTGACTCCAAAGGTAT
CTGCGCTTGAGAGGCACAGCTCAGTGCGCTATGTGTTGTCAATGACCCATGCATGTAGGA
GAGCCCAATGACCCGTTTCCGCGGCAATAGCGTGCAGCTGTGATCGCATCGAGTGGCCAC
TACACACATGCTATCGAGTGATGTGGGTGTGAAAGAGCTTCCGGACGAAACTTTGTTACC
TTAGAGCAAGCCGGCAGGAGGAATTCGCCATTGGCGATTAGGTAGGCCAATGCTCGGCGT
AGATGCC
>Unigene0000009
CCACTGCTCCTCGCATCATCATTGAAAGACGCGTAGAAAGACAGCACCGTGGATCGTCAT
GGCCTCCAAGTGCGTGCACAAAGGCTGCGGCAAGACCTTCGCCGATCCTGAAGAGCCATG
CCACTACCATCCTGGACCCCCTGAGTTTCACGAAGGCCAGAAGGGTAGGCTGGAAGTGCT
GTAAAGCTCGTGTGCTCGAATTCGACCAGTTCATGAAAATACCTCCCTGCACCACGGGCA
AACATTCGACTGTCGACGATACCCCTACGGTGGTCGAGCCGAAACAGACGGACGAGGAGC
TCGAGGCCAAAATTCGAAAAGCAGCCCCCGAGGCACAGCCCAAGCAGGACGAGAGCTCAC
TTCCACCGCCCGTCGCACGCGCTCCAATCGCAACATCAGCTTCTCGCGCTTCGCCCAGTC
CTGCTCCTCCCGAACAAGAAGATGATGACCCTAGCATTCCAGTGCCGGACGGCGCGACGT
GCAAGAGAAAGTCATGCGGTGTAAAGTACAAGAGCGGAGACAATCGTGACGAGGAAGAAT
GCGTACATCATCCGGGACAAGCTCTCTTCCACGAGGGCAGCAAAGGCTGGACATGTTGCA
AGAGACGTGTCCTGGAATTTGACGAGTGGCTTAAAATACCAGGCTGCAAGACAACATCGC
GGCATCTCTTCGTAGGTAAGGCAAAGGAGGCTGGCACAGAGGAGGCCCTGAAGGAGGTGC
GCAACGACTTCTACCAGACCGCGGCTACAGTTATCGCTTCGCTGTATCTAAAGAAGATCG
ATAAGGAGCGCTCGAAGGTGGAATTCAGCGCCGATGGGACCAAGGTGGAGCTCGATCTGC
ACACAAGCGACGCAAAGAGGTATCAGACGAGCATGGTGCTCTTCGGAGAGATCAAACCCG
CTGAGAGCAAATTCAAAATCATGGGCACCAAGTTGGAGTTGACGCTGGCGAAAGCGGATG
GCCAGGGCTGGCCCGTCCTCAGGGCGGACGATCCGCATACGGGGGAGATCATTCAAGCAG
GTCGGGCTGGAAGAGTGTGAGCGCTCAACACGACAACGCGGAACATGTGATGGGAGATGG
TTGTCAGCAAGGGTATGCGTGCTAGCGCACTGCACATGCGACGTATCGTGGTGCCACGCT
AAAGTAACAATCCGAGCCCTGAAACAGCAGCAAGCGTGTGCCGGATACGCAACAAAGTTC
GTGCAGCTGAGGAAAGAGCCGACTTGCTACATCTACATGAAGCTATGGGTTGAGGCTGCC
GCAGATGACAGCACAGTCGTCGTCTTCCTTTGCGCCTGCCCACACCGAGTCACTTGCAGA
CCACCAAGCTACTCAGCCACTCTTCTGTAGCCGGAACAATCACAAACGCATTGCAACACA
AACATAACAGAGCTTTACACATCGTCCTTACAGCCAGTCACCACGAAGTGGAAAGTATCC
ACACCTTCCGGGGTGCGCAACTTCAAACCCGGACTACCATCTGCGACAAATCTCGGAGCG
TACCTCAATATGTGCTTGTACGACAACGTCAGATACATCTGCAGCGACGAAGAGCACACA
CTGGCGGAGCTGTGCGATGCCGCCACCGGGCAATGTGCTCAGCTTCGATGCGCTCCATAC
ATTCGACATGTGCTATTCTCCACCTCAGTCTGCGATCTCTGCGGCATTGCTTGGGGGCAA
AGTGCTCTAACCGAGGACGCCTACGATGAAATAATTACGCCATTGCTGGCTTCCAATAGA
AAGAGGAGTTGCGAAACTGGCAGCTATTTCCCGACCGATGCTCTGTTCGTCGCTTCTCCT
CCCAACACACCGATGCGCCGCTTGTCGCTAGGGCCGTCGCCCACGCCTTCCGAAGTCGCG
ACTCCAATTGAGGAAGTGTCGGAGGGCATTTTCAATGCAAACATTGCACTGCCCATGCTG
TCGGACACGATTCTCACTAGTGCTCCCTTCGAACGCTCACCAAA
>Unigene0000010
CTACTTCACCTCTATATCATTTTGAATTGTTGTTTTGCTTCCTCAACACAAGCTCATTGA
AATTTTTCTTCTTTTTCACGCGCGCGAGATACACTCGCTGTGCGCTACCTTTAGCTTACT
CATTCCACGAATATTTCCAAAACAATCCAGCTTCAGCTATGCATCGAGGCTCTTGGCCAC
GTGCGGTGCTGCCGTTCATTCTGGGATCCAGCATCGCGCGTTGCAATGCCTTAGCTCTAC
GCGACAATGCTAGAGTCGCGGCGCAGTCCCCGGTCGTTTTCAACCTCGGGGTAGACAGGA
TCCGCGAGATCTCGGAGTATGTTCTCGCTCAAGACCAGGCCGTCTTCAACGACATACTCT
CCACCATCACACCTGAGACGGCAACATTCAACAACACCCTTGCTCCTTGGAGCCGTCATC
GAGATGAAGTCGCTGGGTTGATCACTGCGTTTGGTTATATTACAGATCCGGTCGCGTACA
ATGCGACTAATGATTTCTTCGCCGCGAGGAGTCCGTTTCTGGACAATGTGACCAATAGCG
AAGAATACTGGACCTTGGTCAAGGCCGTCTATGACAACTTGGCGAACGAGAATCAGCTTT
GGACGCCTGAGGGAAGACTCGCTACGATGTTCCACCAGTCTCGGGTGGAAGCTGGCTTGA
GCATTCCAAAGGGACCCGACAGAGACAGGTACTCCACGCTCGTCCAGGAGCAACAAAATC
TCACTCAAGCATTTAATACCAACGCACAGCAACCCGCGGCGCCACCCAACCTCTTCTTCT
CGCGGGAGGAGTTGGGAGGTGTCGATCCACAGCTGCTTGCGACTTTCGCCAACGGCACAG
GAGCTGACGCAGGCAAGCTTGGAATCAACGTTCTCACCCAGGCCTCCGCGGTAATTCCCG
TCGCCAAAAATCAGCGAGTGCGTCAGGAGCTTGCTATTGGATACAACCGTCTCGCAAGAG
ACAATGTCGACATCTTGAAGCAAGCGTATGCTGGCCGCGATGAGATGGCGCAGCTGCTCG
GGTACCCAAACTATGCTACGGCTCGACTACAGGACACCATCGCTGGGAGTCCGCAGAACG
CGCTGGCATTGATCAATGAGATTGGTGATACACTCAAGCCAAGCGCCGCCGACAGTGTGG
ATCAGCTCAATATTATCGTCAAGCGAGACAATTCTACTGCGAGCGCATACCGCTGGGACA
TAGAATATGCAAGAATCGCCATCGATGAAGCACAGACGAACCTTACAGACGACAACTTCG
GCTCCTACTTCGTGCCAACTTTCACGGTTCCTACTGCATTGCAGCTTTTTGGTCAAGCCC
TTGGATTTGACCTCCAGCTAGTCCATGGGAGCGAATTGGATGCTCTGTCCCCCACTGGCA
AAGGCGCCGATATCTTGCCCGCGCCTCAAGCTAGCCTCTATGAAGTGCGAAATTCGGGAT
CTAATGACTTCGCTGGCTATTTCTACACCGATATCCTCGCCAGGCCAGGCAAGATTAGCA
ACAGCACCCAAGGTACCGCTATTCAAAGAGCGCACGTGTCTGTCAACGGTACCAGAACCT
ATCCATCCGTCATACTCAATGGTGGCTATTATCCGACTCAGCACTTGAGCGCGGAGGCTT
TGGCAAACCTTTTCTGGCAGATTGGCGTCGCTTACTGGCATCTATCGTGCGAGTCCGAAT
TTGGAGACCTCTGCGGAGATGCTGGTGCCCCCGCAGACTTCTCACAGATGCCTGGCCAGA
TGATGGAAGCAGAACTTCGGCTTCAATCCAATCGTCCTCAAAAAAGTCAGCAGACACTGG
AGCTACTTCAGCCCCAACGACACCGCATCCTGGAAACAAGCCCACGCAAACTCCACCCAA
CCTCCCGAGACTCTACCCTTCCAAACCGCCAAGAAAGCGGCACAATCCAAACTCACATTC
AAAACCCTCGATACCCTCTACAAAGTCTGGTACAGTCTCTACGACCTCCAAACCCACATG
CCCTCTTCCCGCGAAGCAGCCAAAGATCTCCCCATAACCCAAATCTACAACCAACTCGCC
GTCGACGTTTGTCTCGTTCCCTGGGGCGAGTCTCTTCCCCTTCAGCGCTTTGCGGACGGC
TCTCCAAACTACGAATGGGCATGGGGTCAAGCGACATACCCTGATTGGATGAATTATTGG
TATGGAAGATGGTACTCGTTGACTTGGGCGAAGGTTTACTCCGAAGATGTGTATTATGCG
AAATTCGCAAATGACCCGTTCAATGCTGAGAATTGGAGGGAGTATAGACAAAAGGTTCTT
GCGAGAGCAGGAGATCCCAAGCAATTTGTGGCGGATTTCTTGGGAAGGGAGCCGAATACG
CGGGCTTTCTACCATGATGTTGGGATCATCTAGACGATGTTGCAGGCATTTTATGTTCGA
ATGTAGATTTACTTTGGGGCCTTCTTGCGGAATAGAGGTAGAGGGGTTGGGACACTGATG
AAGCAAAGCGAGGAAGTGTTCCGTACAGCTACGGCGCAATCGCCTGCGGACGCTTCCAAA
AACGGCGAAGATTATACAGGAGACATAGAAACTTGCAACCTTGCATGTTTTTGTTTCAAC
GTCGCTACATACATACAATGTATG
>Unigene0000011
TTTCTCTCGCTGGTCGAGAGGCATATTCGAAGTGCACCATGGCACCCGTGCAAGATGCTG
CAAGTGCACCTACAGAACACGCAGCCAATGCCGGTGGATTACAAAAGCAGTCCTCCACAC
CCCCGAAGCCCAATGCCTGTATGCAGTCGAAGCCGATGCGAAGCCGTCAGAAGTCTGACA
TGATCTACAAGTCACAGAGCTCATGAAACCAAAGCCAAAGATTCAACCGACGACAGACAA
CCATGACAGAGAAAGTGCGAAGACGCGCGATTTCTTCAAGGACGGCTTGCTATGCTATAC
CGTTGACCCAGGTCATTACCCTTCGAGTAGGGTTGTGTACTACTCCGAGGACTTTGTGGT
GATCAATGACATGTTCCCCAAGGCGAATGTACACCTCCTCATCCTCCCTCGCGATCCGAA
GAAAAACGTCCTCCGGCCTCAGGAAGCCTTCGACGACAAGGAATTTCTGCGCAAGTGCAG
AGCTGAGGAGCAGAAAGTACGGCTGTTAGTTGCCGAAGAGCTTCGGAGGCGTTTTGGTCA
ACATTCAAACGCGGAACAAGCTAGGAATGAGGCTATGGAAGCAGAGGAAGTTCCGGATGT
GCTTCCACAGGGGCGCGACTGGCTGCAAGATGTCAAGTCCGGGATACACGCCAACCCTTC
CATGAACCATCTCCACATTCATGTGCTGAGCAAGGACATGGTCAGTGATGCCATGAAGAA
GAGCAACCACTACCTTTCTTTCAACACCGACTTCTTCGTAGGTCTGGAGGACTTTCCATT
GGCCGCGGATGATTACAGAAGGAAGTACGGATCTTTTCGTGAGAAAGGCATGCTGTGCTG
GCGGTGCGGCAAGGACTTCGGCCATGAGGTGAAGAAATTGAAAGCGCATCTGGAAGATGA
GTTGGAAGCATGGAAGCGCGAGTGAGCGTGAGCAGAATGGCTTCAACACGAGAGCATGGA
GTGCATGGGCACCAAACCGAGACTGCTCTCAGCAGCGTGGGTTGTCGCTCGGCCGTAGTT
GCAACGAGGGAGCACAACAACGCACACCACATGGACCTGGTTCCGGGCGTGGGAATCGCG
ACCCTTTGCATGGAGACGGCTGGAGACGCAGGTTGATCACATGGCGTCGAAAGACATTTG
TTTGTGCCTCAGCTTAGCACGTAGGCAGCCTGCAGGCCAATAGCCCGCGCATCGCTGCCG
TTGCATAGGGGAGGCGGTCTCATTGTGAACTCGGGTAAGACAAGGAAGTTATCGTGCATT
CAATGGCGCGTCGATGAACGTACCAAGCGCGCTGCCCACCAAGACTGACGGCGAAATGGT
TTCAGAACCGGTACAAACAGTGTCCAGCACGTCCAGCGACGACCCCGATGCCACGCGCCG
TCAATGTTGGAGAGAGAGACACCACGCGCGATTGCGTTGGATACACGTCGTCTGGTGTTA
CACAGCAGAGCCGCCTAGGGACTAGCTGCATTTTTGCGACTGGTCGCGCGCTGCACCTTC
CCGAGCCTCCCGCCGCGCGCACACATGCGGTGAAGCAGCGACGAAATCTTTCGCCGGCAC
CTTCATTTTGCACGTTGACAGCTCGCAAAAGCGATCATCAGAGACGCCGCTGCTGTTTGT
CGTTCTCCGCACTGGCGTGATCGGACTAGTCGCATCACGAAAGTGCATGTGCAACGGACA
AGCCGGCGACCCGGGCCGCCGAGAGCACGCTAGAATCGCGCCTTCCAGACACTCGTGTTG
CAAGCAGCAGCAGACGAAAGACATCGCAACCGCCGCCGCCGCCACCTGCCCGTTCACTGC
ATCTGCGGCGCCATCGACCTGGATCACAGGCAGCAGTCCTTACTCGAGCACCCCATGAGA
AGCAGTCCACCGTCGTTGTCGGCGCCGGCCCCGAAGAAATTGCTGCATTGACGTCGCCGC
CAATTTTCCATCGGAATTATCACGGCTTTCAAAAAGTCAGCCCTTACCTTCACTAATCGC
AACTCTCCACGCCACAACTCCACCTCATCATCGCCAAACTGGCGCCCTCTGCCATCGGAA
CGCCAGAGCCAGCCGCAAGTCCATCCTTCGCACGCCCGATGACGATGGACCCCATTGGCA
CGCCCCGCCGATACGGCTCGTTGACCAGCGACAACCACAGCTTGCTTCGTGATACCTCGA
ATGGCTGGAACTCGCTGACGGGAACTCGTAACTCCAGCGCCGCGGCCACGCCCGTGAGAA
CGCCTGTCAGAGAGGTTGCAAGTATTGCATCGGCAGGGAATGCGCACTTGAGCGAGCTCT
GGGCCAGATATGAATTTTCGAGGTCCCAGTATACGGTGCAGAATAAGCTTCTTGAGGAGG
TCCTTCACCGCTATTCGAATCTTGTCCTTGAACATGAGGAACTCCAACGGACCACGGTTG
CAGGCTCGACAGATGGACAGGCACAGCAGTCGTTGCAGGGTAGCCTGCAAGTCATGACCA
CCGAGCGTAACGTGCTCAAGGACCTACTGCTAGCCAATCCTTTCATCATGGTCCTCATTG
ATGGCAACGGCATGATATTCAACAACGAGTTACTCCAGCTTGGCGAGAATGGTGGGCGCA
AGGCCGCACGCCAGCTTAAAGAATCCGTGACTCGAATGCTGGTCAGTCACCCCTACTGTC
CGCCGGAGTCACGCATCGATGTCAAGGTCTACGCCAACGTGAAGAGTCTGGGCCGTACCC
TCGTCTCCGCCGGTATATTGAGCTCTCAGTCTGTATTCGAGGACTTCGTCACTGGATTCA
ACCGCGGAGGCGACACCTGCGACTTCATTGACATTGGACCTGGCAAGGATGTGACTGATA
TGAAACTCAATGCCAACTTTCGCCATGCCTTCCACGACTATCAGTGCCGCCAGGTAGTTT
TTGGGTGTAGCCACGACAACAAATATGCCCGTCTCTTGGAGAACTTCATGAACAACAACG
ATGAGACTGGCCGGGTCACTCTGCTTGGTGGTGTAGCATTTGAGAAAGAACTCGATGATC
TTCCTTTTAACAAGCAGACAATACCTGGCCTGTTCCGTGACACTAAGCTCAGCCTTGCTC
CATTGGACCTGCTGGGTGACATATCTCGCGGCCGTCACGATTCAAAGAATGTCTTCAATC
CAGCCAGTGCTATGTTCACACCTCCACCATCAACACGTACGCCGGCACCGAGCACACCGA
TGTACAGTCCCACGGCGCTGTCGTTCAGAGAGCCTTCGACACGAGCCAACAGTATCACGT
CCTCGGTCGCTGTGAGCGAAACTGCTGTCGTGGCGGGGGCTCCCATGCCTGTTGTGGCTC
CCGTGGCCCCGGTGACCCCTGGTGGAGGATGGGCGAACATGGCACGCAAGAATGCGCATC
TTCCCTTCAAGGATATTCGAAAACCAACACCGGAAATGCCTCAGAGTGGACCGGTTGTTC
TGGTAAACAAGGATGGGTACCGGATCGACAAGGACATGGACTATGATCACGACAAAGTAT
ACAAGCTGAAGCAAGCGAAATATTGCAATCAGCATTATATTGGGCGAGGCTGCTGCCACC
ACAGAGCAGCTAATGGCGCTTGCCCGCACGAGCACAGCGTAAAGCTCTCTGAGGACGACA
AGAAGTGGTTACGAGTCGTTGCTCGGGAGACCGTTTGCAAGAAAGGCACATCTTGCCGCG
AAATTGATTGCATTTACGGCCACCATTGTCCTTATCCCAAGCTGCAAGAAGGTTCATTGA
AGGGAATTGGATGCATCAATGGCGACAAATGCCGCTTCGCTCCTGAAATGCACGGCATGG
ACAAGAAGGTTTATAAGGTCTTGACACCAAAGGATCTTGAGCTTTCTGAGGAGATCTAGT
CGCAGCCCAGATCGACCCTAGATTTGAGGATTCAGGACTAAAATGGGGTCGTTGCTGTTT
GTTAGTAAATGGGCCAGAGAGAAG
>Unigene0000012
GAAATGCCAAGACGAGTGCCACAAACTTTCATGGCACAAGTTTCGTGTGTTAGCTTGCGT
GCGCATTATAGGGACGTCCACCAGTTGGGAAGGGCAGCGGACTAGGAATCGTGGAGGCAT
ACTATCGCAACTGCCTCGAGGCTTATGCTTTGTGACAAATTTTCAGTCTTCCAAGTTCTC
GCCTTGCAGCAGTATTCTGTGTGTATGTGTGCTGCGCCATGCATTCCTAGATCGGATACC
TCGGATGAAAAGATCGCAGATGGTAAGCACCTGCCCTAGGTCGCAGTGCAAGAAGCGATC
CGCTACCAAGAACAATTCTCGTTCTGGTCGCCGCAAGGTCCGATTTTCCCAGATTCCGTC
GCCCGCAGTCATGGTGCCCGCGGACTGGTTAGAGCTGTTGTGGGCCGAAGGTGCCAAGCG
CAGTCTAAGACTCTCTTGGTTCTTTGCAACATCGACAATTCCGCAAAGTCGAATCGCATA
ATCATCTGAGCCAATTTTAGCAACCGGTCCAGATCTTGTGGCAGTAGGTGATGTCAGCCG
CGCAATCATGGTCTGATAAGCCCTGCTGTAGGTGTCGCCTCTGCGCAGCACTGGAGTCAA
TTTAAGCTTTTGAGAGTCCGCTGCTAGGAGGACGCTAGCTCGAAGATCTGCAAAGCTCGC
TATGGGTACGAACACCGGCAAGAAATGCGACGTCTGGCGGCATGTCCCTCATCTTGCTGG
TGGAAGCTGGACTGTCGATTCTGATGCTCGACGCCGCTGTGTTCGCGTCACAACAAACCC
TACAATGCTCTTGGAATTGTTCGAAAAAGATGCCCGGCATCCCAATGCTTCTACAGTCAA
TTCTCCAGGTATCGCAGGTGCTTCATCCCCAGTGAGATCAACGTGTCACTTTCGGTCGTC
ATCATCTCTTCTGCCCTCGAAAGCAGAACTATTGCCGTTGTAGAATTCGGGGTTCTTCGC
CCTCTCTCGCTCAGCCTCCGCACGCTGATCTGCCAAGGTCTTCACCTTGACCTTTGCTGA
CCCGAGTGACTCCGACGAGCCATCTAAGCTTGTCGGGCCCTCATCGTCCGAAGTGCTGCG
CGAATGCCTCGTAGTCGACTCTGTAGGAGCTGCAGTTGCTGATCCTCCCAGTCCAGGCAC
ATACGACATCGCCGATCCAAGAATGCTGGAGGCGCCATTGGCCAGCGCATATGTGTAATG
CAGTGCACTGCTCATGTAGCCCCTGCCAGCATTGCCACTGTAGGCCTCCGTATAACCAGC
AACAGGTACGAGGACCAATGTCGCATTTGGCGTCAGCCCAAGATCTGCAAGCGACTGGCG
TTCCTCGCTGACTTCTATACTACGGCTCGGCAGCGGTGAAATGATTTGCTTGAATGTGAA
TGGAACATCGGCCGCGTTGATGTTGCCTTGCTCGGCTGTGGTGGATTTAATCCAATCCCG
GACGGTGCTGTCGAGCGTAGCTGAGGGCTCGAAGCGTCCTTTGATAGAAGTCCCATCGAA
CAGTCTGACCTGGAGACTACACATGCCTCCAGCACCCGTGCGTCGCTTGCTCGCTGCTTC
TATCGATGTAGGCAGCCGGCTCTCAGGTGCGGCCTCGGCAGCCGGACGCTGTGAGCGGGC
TTTGCGCTCTTGCTTGTCTGCTTCGATCTGTGCTAGAACACGTTCTCGGTCCTTCTTGGC
CTCGTCTTTCCGTATCTTTTGCTGCAATATCCAATCTCTACGTGACTTTTCTTTTTCAGT
CTCCTCGGTCGCTCTTCCCTTTCCTTTGTCAGAGGCCAGCGCCTTTTCTTCTTCTAGCCG
TCGAGCTTTTGCACGTGCAGCGCGTTCTGCCGTTTCTGCAGCAGCTCGCTTGGCAGCCTC
TGCTTCGTGACGTTGAGCGCGATCAGGGAAGAGTGTTGACATATCCGCGCTGGAGCTTTC
GGGCGCAGGAGAGGCTGTGCTTTCTGATACGGTCGTTGGCTGCTGGGTTTGCTGTGATAC
TGGCGCAGTTGACCCTGCCGACATTGTACTGGGAGGGTTTGCTACCTCGTTTCTGTCCTG
GTGCTCCGTAGATGAGCTCGTTGATGCATTTGGATCGCTAGCCGCGCTTTCCTGCTCAGG
CTGATCTTGCTCCTTGCTCCGCTGCTTCGCTGCCTCGAATTCACTCTTCTTCATCACATG
GAAGTCTATGTCCAAAGCCGTGCTGATTCGCGTCATGAACTCTTCATGGCCGATGCCACC
CTCAATTTTGTCTACCACTCTTCCCTTGTCTATGATCACGAAGATCGGACTACTCGTGAT
CGGACAAAAGGCGCTGAGGAACCCTGCTTCTTGACTGCCATATTCAAGCTTTAGTATGAC
GGCCTTTGTAGCCCAGATATCGATTGCGGCTGGGCGACGCCCTATCCCGAGCCACTGATG
CTCCCATTTCTGGCTCTCTTCGTTGTCGGAGGAAATGAAGCAGGCAACGAGCTTCTGCTC
GGCAAGTGCGCGACTAATGCCGCTCTGCAAGTCGCCTTGGTGGAACATGGTTTCGTAGAT
GCCCGACCGGGCAGTGAGTAGG
>Unigene0000013
GACCAGAAAGACAAATTATCCGAAGTAACCGATTCATTTCAACGACATGGCTGTCGAACT
CGAAAACAAGAAACAATATGATGAACTCATCGCTTCGACTCCGACGGTGATTGTCTTCGC
TCACGCGAATTATACGGCGAACAGCAGGACTTTTAAATCGCATTTCAATTCTGTGGCGGA
GGAGAAGAGTGCGGATGGGAAAGTTGCTTTTGCGTGGTATGATGCTTTTGATGCGGATGA
TGTTAATGCTGAGTTGGTGGTGAGAACTTTCCCGGCGTATTTTGTGTTTCAGGATGGGAA
GAGGACGAAGAGTGTGCTTTCTTCGCTGGCGAATCCGAAGCAGTTGGATGCTGATGTTGC
GGAGTTGGTGGGATGATTGTTGAGGATGACGAACGATTGGGCGAAAAGAACGATTCTGGA
AGCGTGACTGATCGCAAAGTGGTATCATTGAGAGGATGCTGAACTACAGGCTGAAATTCG
ATATCTGGCGCTGGACATGCTCGTGAGCATACTTCCTCTCTCATCTTCGCCGAATAACTA
GACTACTTGTCGTTCTCGCGCTCATCGATCGCAACGCAAATCGCTGCGATCAAACTCAAG
TCGACACCCGGTGCAACTGTGATGAAGTAAGTCTGCTTGTTACCAATGACTTCTCTGGCG
TTCAAGAAGCTTCGGCTCATCTGAGCCACGACTCTGTCGCGATCACTAGCCAGTGTGATC
TTTGCACTGCGGTCGAGCCAGTCTCCCTTGACTTGCAGCTCCATCGGGCGCTTGTCAGAA
GCATTGACGAATTTGACAGTACTCTTCGAGCTGCCCAAGGAGAAGTTTCCTTCGATGTCG
AAATTGTGACCTGTTGGAGCCTCGGCATGGAAGGTCTTGTGAAGTTTGAGTTTCTTCTCC
GCGAGTGTGAAGAGTTCGTTGCCGGCCATGTCGGAGAACTTCTTCTTGCCGTGCAGGGAG
ACAACCTTGCCCTTTACCTGCATGATCTGCGCGCCATCGGCAGTGTGCACTGTGAATGTG
TCTCCCAGGGCCCAAACTTTCTCCGTGAGCGTGAGTGTAATCTGTTGAGGGCTGTAGAGC
TGCTCATTAGAAGAAGGGCCGAGTGGAGGCTGGAATGATTGTAACACAGGAAGTCCAGAT
GCCGCCAATCGATTTGCCATCGGCTGCGCTACTGGTGCACCTGCCACAGGAGCGCCGGCA
ACGACAGCGCTGCCTGCTGTCGAGGCTAGCGGGGCATTTGTATGAGTTGTCGTCGTCGCC
CCCACAGGTGCGTTCGTATGGGTTGTTGTCGTTCCACCAAGTGGGTTCTGGTGGACTGCT
GTTGCTCCAGGACCTACTGGCTGAGCGACTGTGGCTTGGGATGTCGTTGCATGAGGCACT
GTGTTTGGTGCTGTTGAGTGAATACCGGTTGTTTGAGGGCCTGCGGCTTGTGCTTGGGCA
AGCTTCGCATGAAGTCCAGTCGATTGAGGCGCGGTCGTTTGCGATCCGGGTGCCATAGGA
GCTTGCACATGCCCTGGTGCATTTGCTGCTGGTACAGTGCTGGTTGTATGTGTGGTTCCT
GACAAATGGCCTGGGCTTACATGGCTCGCACTAGCTGGCGGTACAGCTGCGGTATCGTTG
TACACTGGGACAGGTGGTGCTGACATGGTGCTTGAGAAGTTTTGTTGTTAGGAATGTCTT
ATGGGTTTCGATTGATTATCGACTGGTGGTTGTAGTGTGTGCCACGCAAGACCATAAATA
CCACAGATGTCACAATTAAGTTGACCCACAAACCTGGTTTCGCCACACTGCTGTTACCTG
TTGTAGCAAGGCGTGTGCTGTCTTCTAGCTCTTCATGCACGATGATGCTGCGGATGGCGC
CATAGGTGTAGGGCATTGGAGATGCCCAAAATGTCTCTGTCTTCATACTCGGGCTTGAGC
AATCTCTCTCGCATAGATGCTGTCGTACCTTGGATGATCGAGTCGTACGGTCTCACCTCT
AGGCATTGAGCATCCGGAACATAGTGTACTCCTTCAAGGCACGGCGACATGAACACTCAT
TGCCGACTACGCAATGTTCCATAGGTCTGATAGCCTTAAAAAGCCACCGATCGACGAGGA
AGGCAGGTGTGTGGCGCAGGCGTGGTCGTCAGCAGATCGACAGACG
>Unigene0000014
GATGAGTTCAAAGATCGATATGGGCGGAGTTTCGGCCAGGAAGGTGCTCTCCAGCAGCAC
GCAAGAATTGACAAATCCGAGGGCTTGCGGAACTCGCTCACAACTTCAGTCCTGGTTTTC
CTCAATTGCGGAGACGCTCTCAAGACGACACCCAAATGTAAACTTGTTCCAGGTCCGTTT
CGAGGAATGGATCCCCATGAAGACCTAACGTGCCAAACGGGTTCCATTTCTCTGTCACCA
CAAGGGATCTTTGGTTTCCAGCTGTGAGAGTTGTCGCCGTGATCTGCAGCTAGCATGGAG
TCCGTAGTCAGGTCGGCTGCGAGACTGTGTTGTGCCGTTCGCGAGGCAGCTCGGCGAGTC
AACTGATTGTTCAAAGCAATCTTGGCCGCTGCGAGTAGAACCAATATGCGTGAATTGAAG
CACGATGCCCTCGTAAGATCGATAGGAAAGGGCACAAATCCGCCTCTTCACCCTTCAGAC
CCATTACCTGGTTTGATTTCATGCAAAGCCGTGTTCTGCGCACATTTCTACCTAGATCGC
TTGGTCTTCTTCAGCGCCGCTTCCACCCTGTCACTCCTTACACCAAGTTGAAGTTCAAGG
CGAGCACGAAAAATGCACACCAGAAGACGAGTCGTCGCCGACTCGAATGGCTCGCCAAGG
CTCACACAGACCGGCCCACTACAAGCAGCAAAGATGAGAAGCCGCAACAAAAGCGAAGCA
ATCTACAACGAGAACAACCACCAAGAACCATGGCACTCTCCAGAATCTCAACGCAGAGTG
GACAGTGTCATCGACTCGAGCCAGCGCAACACCCGACCGCCTTGCACCAAACAC
>Unigene0000015
GGATGCGCCAAATGGAGCGTCAGTGTTGCCAGCGACAAAGATTCTGGCTGCCTTTGTCGC
ATCTGCTTCAGTGGAGCTGCTGGACGATAAGCTCCGGACGAAAATCAAAGAAGTCTTGAT
AGACTACATTGGTGTCGCGATAGGTGGCTATGCCTGCGCGGCCTCGTCAACTCCAATATA
CAATGCGGTCGCCGCGTTACAAGGCACTGCAGCAAATGGACGCTGTACTGTTATCGGCAG
GTCCGAGAAGATGCTTCCGCAATACGCAGCACTGCTGAACTCAGCCTTTGCACATTCGCT
GGACTTTGATGATACTTATGCTGAAGGCTCGTTGCACGCAGGCGTTACCGCAATTTCAGC
AGTAATGACTCAAGCTGAAGTTCTTGAAGAATCGACGTCGATAGAGGAGGCCATGTTGGC
GATCGCAGTAGGCTATGAAGTGACTTGCCGTTTGGGTCGTGAGCTTGGGACGGAGTCGTA
TCATCGCGGATTTCACAACACAGGAACTGCTGGCATTTTCGGGGCAGTGGCAGCCATTGC
GGTCCTGAAACATCTCCCACCAGATCTGGTCGAGTCCGCTTTTGGTCTTGCTGCCAGTAA
AGCTGCGGGGTCCATGCAGTACTTGGATAACGGATCTTGGAACAAGCGTCTTCATCCTGG
CTTTGCTGCACACGATGCCTTTATCTGCGTTGCTCTGGCAGAAGCAGGCGTTGTTGGCGC
AACCCGAAGCATCGAAGGGAAGTATGGGTTTCTGCAAGCCTACAGTCCTAAGACCGATCA
GAGTCTGCAACGCCTGACTTCAGGGCTCGGAAAGGTCTGGGTGTGGTTACAATCCAGTCT
GAAGCCGTATCCTGCTTGTCGTATGACACATACCTTCATCGAGATGGCCGGCAAGTTGCA
TAGCGCACACGCCTGCAAGCTGTCGGACATTACCGCCATTCAACTACAGATGCCACCAAC
GAACATCCTGTTGATTGGAGATCCAACACCGAACAAGATACATCCTAGCAACAACATTGA
TGCGCAATTTTCGGTCTTCTTCCAAGTCGCACACGCGCTGTTGCATGGTTCTGCCATGGG
CATGAAAGCCTACGACAATATCGGTGATCCTGAAGTCAATGCGCTCTGCAGTAGAACTAC
TGTGTCCGGTGACCCCAGTATGACTGGGTTCTCTGGTAGGATGCGAGTGCAATGGAGCCA
CGGTGGCGTCGAGGACATGGAACAACAGTATCCACTGGGAGAGGAACAGCACCCATTTCG
TAAGGCAAATGTGGATGAGAAGTTCATTTCTTTGGTGCGGCCAGTCTTCGGGGAGGCGCG
GGCAGATGCTATCCTGAGCGTAGTGGAGCATCTGCAGGAACGAACCATCCAAGAGCTTCT
GCTGCTTTTACGTTGAGCTTTGGTGTTGGGTGTCAATCTGAGCCTTGCTGACTCGCGTGT
GCTTGCTCTTGGTTCAATTGAGCCCGGTGCTCGCGGAACGATGGCAGGACGATGTCCATA
GAATATTCCTCACTGATCTTATGCAGCGTGATTTCCTTGGCGCCTTTGCGTCTCTCGATC
GTCCATGTCCCTTCATTGTTGATGTTTGACTTGAGGAAGTCAAGGAAAGCAGCTGCGAAG
TTGATGCATGTGTTGCCGTCCCAAGTCTGGAATCCCTGCCGCTTCACGAAATTCGGAATG
TCAAGCGTCTTCCATTCTTCGAGGCGCTCCAGATGGCCACTCGCACTTCGAAAGCCGATG
ATGATCTTTGGCACGCCAAGAAGGAAAGATTGAGCCCAGAAACGGCACATCTTGCGTTCA
AACTTGGTCGCTGCTCTCTGGTCGCCGCGGTTAAAAGTCTCGCTTGTTTTCAGCTCCACA
TAGGGTATCGGATCAGCTGGGTCGTCGGGTTTGCTGCCTTCCACAGCATCCACTTCGCCG
CCAATTATGATGCTGTGATTGCCGATCCCGGTTCGTACCACGGAGCAGTATTGGGCATGG
TTGTTCACGATCTCATCCTCGCGCTTTTCTACCTCATCACGAGAACATTCGGCCAGTGGT
CGCGGTAACGTGGCAAGTGTCTCAAACTTGTATCCCCAAAAGGCCATTTGGTCTGGATCA
AAACGTCCTTGCCGCTGTCGTTGTTGATTGCCTTCGACTCGCTGCTGGGCTGCTTTTGCC
GACTGATTCTCCTCGATGTACACAGTTCCCTGAAAATATGTCGCGTTCATCTCGAATTCG
CCAAAGCCGTCAAAAGGCGCCGCCAATATCTTGTTCAAATGTCAACTTCGGGGACTTACA
TGTAGGCAAGCCGATACGCTGGGGTGAGCTGGCCTACTTTGGTCATCATGCCCCGCCATG
TGAGGAAGTCTGCATCCAATTTCGTTCTGGTCTGCTGCTCATGAAGCCGAATTGTGTCGA
GCAGTGGATTGAGATGCAAGTCCGTGGTGTCATTGTATTTCTGGAACGTTTCAAAGCCTT
TCGAAAGATCAATACGACGCTGTTCAGGTACATATGGGACGTCGAAGAATGGAGGATAGT
AGTAGCGCAAGCTTCTGCCATCTAGAGGAAAGCAAACGTGTTGATCATCGAAGGAAAACT
CGGTCACTTCCCGAGGGCGTTTGATGGCCGCCGCTTTACCCTCGAACGGCCGCAAGTCGT
GGAAGCGGAACGAGAGCATGTTG
>Unigene0000016
CAGACACCGTTGCTGACGGAGAAATTCCAGTTGCCCGGCTTCAGTTCCTCATGTCTCATG
CAGCCAATGGGATATACGCTGACAGCCGATCGGAGTGGGCTGTCTGAAGAGAAGGTGAAC
TGGGCGTACTTCCACGCAGGCGTGTCTGTGGGCATACGCATATCCAAGAGCGTCAAGGGC
ATTGATACCTCGTGGATCGCATTCAACAAGCCCAACGAGCTCACCAATCGTCACGCCGGT
CTTCTGCTAGCTCTTGGTTTGGGCGGCCATCTGCGGCATTTGGCCAAGTGGCTTTCATTC
AAGTATCTCACACCAAAACACACGATGACATCGGTTGGCCTCCTCCTTGGCCTGTCGGCA
TCCTACATTGGCACAATGGACGCACTCATCACGAAGATGCTCTCTGTACACATCACGAAG
ATGTTGCCTCCCGGTGCGGCGGATGT
>Unigene0000017
GACAGCAAGGCCAAAGTTGGCTACAGAGTCGGCATTGTCGAAAGCTGTCACTGGAGATCC
ATTGTCTGGGTGTGTTCCGCCGTTTTTGGCGAGCGCTAGACAGGTCGTCCAGCCATATCC
GTCACGATCTTTCCGAGCTCCTGTCACTTGTACATCTAGAAGGGCACCGCCGGCCAGAGG
GTGATTCAACTCGTGTAATATTGTCTGTTCAAGCATTCTCATCAAGTCGAACCCCTTGTT
ACGTCCAAACATTGCTCGCGAAAATGCTTCCCAGGTTCGACGGGCACGAGCTTTATTGAT
CCCTTCTTTGATCTTGGAATATTCTTCGTAATGCTGCTTGTGTGCCCACTGGAAAAACCA
TGGACATATTGTCATCTGCGAGGGGCGATAGTTGAGTGTTGACCTCGCTGGGTTCCAGGT
AATAGCCATGGTATCATAATCTGTGGGCGAGCAGATCTTTCTGGCAGTGTTTGCTATCAT
TTTTGAATCGCCGTCTACCCAATCACCATTTTCATTGTCATGCATACGATCTTGAGATGC
GGTTAAG
>Unigene0000018
TACGAACAACCACTCTTTTTCACCACCTCTCCTCGCCATCACCTCGTACGTTCATCAGTT
GATGGACAAAACCAAGAATGGGAACCCGGAATCTAGCCGAATCGGCGCAAAGAGGGCCTT
GCTTCTGTGTCAGCCATGAATGCGGCAAGACTCGGTCTGACGGTCCATAGGTAGCCCACC
GCGAAGTGCTACAGCCGCTTGAATGATCGTGCAGTACACCCGGTTCGATAGTACTTAGAG
CGCACAGAGGCGCAGGCACCTCCCATTTGGCCATCCTGCGCGGTATACGGCGAGCCGCCT
AGAGGTCTGCCAGTTCCTCGTTGTTGCAGCGCAGATTTCATAGCGCTGCATAAGTCTGTC
TGGTTCCCAAGTCGAACATCGTGCACTGTGCTTCCCAGAACGCGACTTGTGCAACATGGA
TCAAACGCTGGTGGCTGATCGCAAAGCGCTGAAACCAAATCGAGTGCATCGAGGAACATT
CGAAGAAGTGTTCAATCCCGTTTATTTTCAATACAGGCGTGTTTCAGGTCCAGTCCAGCC
AAGTCGATAGTTCAACACATTGCCGCGGCGAACCTCCAACCAGTATACTTGAACATGGTC
CGAGCTCTTCATCACTAACACTATCCTGCAGAACACTATCCTGCAGAACACTATCCTGCA
GAACACTATCCTGCAGAACACTATCCTGCAGAACACTATCCTGCAGAATATACCCGCAGG
CGCTCGCCGGAAAGTGCAAAAGGCTTCGAATGGTTTCATCGCCGAGGAGGTCCAGGTAAG
TGCAAATAGCCAGACAATCTCTCTTTGCTCTTAGTGTACACCACCACAGATCGCCAACGC
TGGTCAGGAGAGCGAACCAGTAGCCGAGGATGAGCAGCGCTTTGTGGTCGTTTTCCTCCA
CCAATGCGATGAACGAAGGATAGATTCGTGCGCAAAGGTGCATGTATTTGATCAAGCTGT
TCAAGCCGGGCTCTAAAGGCATCAAGAGGGCCAGGCAGTGCAGAATGTCATGGTATGGAT
TGAGATGCACGCCACGAGGGCCGATGGGATCTGTAACGTTGCAGATATCCCAGAATTGCT
CAGGCAACTGTCGACCGCGCGTGACGGGCTTCGGTGCTACTGCGAAGAAGGAGAGCAGGC
CGCTGCGGCAATGGTATGGACGTGTTTGGGACAGGATCGCCCCCATTCCTTGTTGCACGC
ATAGCCAGCTGAGGCGCTGCGGATCTTTGGAGCACAACCAAGATTCGTGTTCACCTGTCC
GTTGGTCACAAAAGAAGTAGAGGATATTGATCATCATCGATGTCATGACCAGTGGGTCTG
AGTCTTCCTTAGCGATTGGCTTTTCGATGGCTTTTTGAAATTCTTGAAGCGCTCTTGACA
GGTTGTAGAATTGGGCCTTCTCGTAGAGCTTGACTCCGGAAGCTGTGAGATGGAGTGCAG
CGATTGCTAGTTGCGCATGTCGAAGATATGAGTGATCTTGAGCCAGTGACAACACTCTTC
GATGATATTTTTCATGCTCGACACCCAAAAGCAGTCCGTTGGCTGTCATAATTTCATAAT
GGTTGTACAAGAGCATCTCTGTAGATGCCGTCTCCAGTGGCCTTGCCAGGCTTTCAACTT
GGACCATTGCATCGGATTCCGCTGGGGACACCGGCGTGTGCGGCTCCTCACTGGAGGAGT
AGTCGCTGCCTCGCCTTGCGGGTGGACTGTTCTCATATGTGCAGTCCAAGTTACGCCGCG
AACAATACATGCACGACGGTTGTCTCTCGTCGCATTTGACCCTCTTTTGCCTACAGGTCA
AGCACCCAGCGCGCGACTTCTTATGCGTCCGCCTTGTGGCATACTGTTTGACACCGACTC
CGGGCTGCCGATGGGCGGGCTTCAGCGCAAATACGTGACATCCTTCGTCTTGAGCCAGCA
TCTTCGTGAGCGTTTCTTATGCTGCCCGACCATCCGGTACAATTCCAATCGACGCTGGTT
CACGATGCGACCATGAGTTTAAGGTCGCCGGTCTGTCGCTAAGTGATCGGGAAAATCCAA
CGGCTGCGAGGCCTCAGCATAGGAGACC
>Unigene0000019
GCAGTAGTATATTAGTATGATACCCACGGGCTCAGCACAGCTGCAGCCTGGTTGCTTTTC
TCTCATGCCGCCTGCTTGACTCTGTAATACTCCGGTCCATATTCCAACAGCCACGCCTTC
TCAATTTTCGTAACCTCGCGAATGAAGGTCTTATCGCCGCTTTCCAGCACTTCGTTGAAA
ATGACCCAGTCGGCTTTGCGATTGAACATGAGACTCGACGGATGAGCATGCAGAGTCGTC
GCACCGTCAACAGTTTTGAAAGTCCCGTCCGGCATCATGCGCGCAGCATGCGCAAAGAAC
CCACTGGCTAAGCACCGTCTGATCGATTCTTCTTTCGATCGACCACCAACTCTGATCACC
CCGTCTCCGCTCAACGATTCGGTGACATCGATGCCGAATCGCTCCAAGTACCGGCGCAGC
TGATTCCGGATGCTGACTGCTCGAGTCAAAGCCTTGAAATTGAGATAGTGCTGTTGACAC
CATCTAGATTCCTTCTTCCCTTTGGTGACAAAAGCTTGGTACACATTCAATAGGGTCAGA
TGATCGCCTTGTTCAACGGCAAATCTCCTACGTGCAGTCTCCTCGGCCTTCTTGCTGTCG
TGTGATATCCATAAGCTGCCTTGCAAGCTGAGCATGGCGGCAATAGTAAGCATTTCCGAG
AGACAATCAAATGCGGGAGCGCCTAGCAGACATTTGGCGAGCATTGGCTCCACGGCGAGT
TCTGCCATTCTGGTTCCCAGTGGCTTCGTCAGCTTCGCGTAGTCGTCCAGAGCGCCCAGT
GAGAAGAGTAGCTCGAGGGCCCGGATGATCAGTTCCGCTGGCGGAGGAGTGATGAAGTCG
AAACGTGCGATATTGTCAATGCCCAATGCTTTCAGCTGCAGGACTAGTGGGGCAAGATTC
GAGCGCTGGATCTCAGGTATAGTGGCTTCATCCAATGAGTCGAATGCTGCCTCGGTGTAC
AGGCGGTAGCATTTGCCTGCTTTGGTGCGTCCTGCCCGGCCAGCCCGCTGCGTAGCTGAA
GATCTCGAGATCGGGGTCGTTGTGAGGGCCTCTATTCCTGTTTGCGGACTATATGCCCGT
AGCTTGACGAATCCGCAATCGATCACGTACACGATGCCATCGATCGTCACGCTGGCTTCT
GCAATGTTTGTTGCGAAGATGACTTTGCGTGTGTCCTCCGGACTCGGTTCAAAGACATAC
ATTTGCTGTTCCGTGCTCAGGCCCGCGTAGAGGGGGAGCGCGAGCAGGGTGGGCGCGCCC
GGGTCAAGCTGTGGCAGGCGATCAGCCACTGCCTCCATGGCCTTTTCGATTTCTTCGCGT
CCTGTCAGGAAAACCAAGATATCGCCATCTGGTTCGCATCGGTGAATATCGAACACGACT
GACACCGCACGCTCGAGATACTGCTCGCAAGGGTTGGTCAAGTAGTGGATGTCGACTGGA
TAGGCTCTTCCTTCGACACTCACAATTGAAGCGTGAGTTTTGTCGATCTCGTCGCCATTT
TCTGCTTCCGCAAGGCCGAAAAACTCCAGAAATCGCTCGGCATGCAACGTTGCAGAGCTG
ATGATAATCTTGAGATCTGATCTTCGCTTCTGGATCTTTTTGAGGAGACCAAGGAGAACA
TCAGAACTCAGACTTCGTTCGTGTGCTTCGTCTACCATAATGACGCGATATCGTGACAGC
AAGGGATCCACGAGAGCCTCTCTGAGAAGCAACCCATCGGTCAAGAACTTGATCCTCGTG
GCGTCGGAGGTGACATCCTCGAATCTGATGCTATAGCCAACGTCTTGACCTAGAGGACAG
CGCATCTCATCGGCTACTCGCTTAGCCACTGTAGTCGCCGCGACTCGGCGGGGCTATGAC
GAACTTGAGTAATGGCCATGCATTTTCCATCCGAGCACCATCCTGCTTGGTCGAGATATT
GTGGTAGTTGCGTAGTCTTGCCACTTCCGGTCTGGCCGATCAAGATTGTGACTGGGTGTT
GCTCGATTGTGTAGAGCAAAGCATCGCGATGACGAGCGATCGGAAGCAATGAAGACGGCT
TATGGAGACCGGGAATGAATGCGTCGGTGTCGGCCATGATATTGTCTCTGGATGCCGACG
TTTAGGTTGCTGCTTCAGG
>Unigene0000020
ACACGATGCCACATCTCTTCTCATCGCCGCATTCGAAGTGCCCTCCGAGCGATCTGACTG
CCTGCAGGCAAATACTTGGAAGCGAATTCCTGCTTGGCTCACGCGAGCTTCGCACTTTTC
CGCAACACTTCGAGCCAGCTGCACCCTGCATGCTGCTGCATCTGCTGCTGCACATCGGCG
ATGCTTTCTCCTGCTCCCGCAGCACACGTGCCTGTCTGTCCAGAAACAGTGCGCTGCCGT
CGGCGATCGCAGCTCGCAGGAACAAGGAAGCACGGCTCGGACCAGTGAACCGTCCTCAAC
ATGCCCGCTGAGCCACCCCGTTTGCTTCAACTTCAACCTCAACTTGGACCTTGACAAAAA
TGGGGCTGCCCAAACTTGGCACGAGCACAGAGATCTATGATCGACCATCTGATGAAATGA
CACGTCTTCAGACAGCTACCACAGATTCTTCTCCTCGCAGCAGACCAGTCCAATCGTGTT
CCGGCTTAGGGGGCCGATTGCACGCGAGCAGCTTCAACGCTGCATAATGTAGTAGCATAG
CTACTGCATGCGTATTGCCAGCAGCTTCAACCTACGCACGAGCACGATCTCAACCAGAAT
TCCCTGGTTGCGCGATGTCGAACACAGCAGCGAAGGCCTCTGCATCGAATGTCACTGAGC
ATCGAAAATTTCCAACGCAGCCTGCAAGCCACGTGTGCCGAGGACATTCTTGTGAAAATC
CAGCAACGTGTGTAGGTCCACTTCACGAAATCCCACAAGTTGGCCTCGAAACAATTTCCT
TTCACCTGTACACTTAGACCCTGGGATGGCCAACCTTGCCCACGCTCGTCTTCCAATAGA
GCGCTAGTGCGACATTTCGGCCTCCAATCGGCCCAAATGGGATGGGATGGAGGGTCCACG
TTCACCAACAGGCATTACGACCGCATCCGCAGCACTGAAAAGCGTACTAAGTCTCACTGT
CGGCACTCTTCATAGGTGCCAAGAGGCTATCGTAGGCAACAGTCACGGTTTTCAGAGGCG
CAGCAACCACTCCTGCCAGCCCAACGACCGCGCAAACGACGAGGGCGGAGTCAATGTCAA
TTCTTGCGTAAAGGTACGCTTTTCAGAATCGAATCATCACCATCATAACACACTTCTCTT
CCGGACCGAGTACTCCGGCCTGCAAACCTCAACTTGGTGCCTGACGATGCAGTGAGATGC
ACCTTGCTGAAAGCAGCCACGCCTCATCACGCGCTGTGTAGAACGTCGAACAAGTACCGA
CAGAATCGCCAACCGCCTCCCGCATTGTCATCATCGTACATTCGATAGAAATGCCAGCCT
GAATGGTCCAGACTCTTGGAGACTCTGAACCGCTACTCGCCGTCCAGTGGCTTTCTCACA
TCAGCGTCAGCTCCGTACTCTCGGTTATCTGCCCAAGGTTGCACAGTGAGAGTATGAAAG
AAGTACTACCAATAGCATAAGAACACGC
>Unigene0000021
GAAGCTCATCGACAGCAGGCTATGCCGCCGATGCATCTTTACTGGCCTCTCAAAATCGAG
GAATTTTCTCTTACGAAACAGACAATCATTCTTCCCGACAAACGCCCTGGCTGAGACCCT
CCTGTGCTATGCAAATGTCTTTTCCGTATTGAACAGGACCCCCTTCAGAGAGAGAAGGAC
ATTTGTACAAGAAATCTCCCGTCGTGCCCATCTATCGTGTCCTGGGACTGTGTGTGTGTG
GCGTGCGCATCAAATGCTTTCATACGGATGCTTCATGCAGTGCTTGAGAAATCAATCGTC
GCAAGCAATCTAAGCAGAGTGCTCGATGAAACCCCAGTGGCACTCAGCGCCGTGAGAGCC
AGCAAAGTTGTCCTTCCAGAGGTCGTCAAAAGCAGTGAAGAGATAGATGTTCTCTGAGAA
CTTGGACTTGAGTCCGTCGATAACCTTGGCCTGGTTCTCCTTGCTTGGAACGGCAACGCC
GTTGGTGGCACCGTTCCATGGCCATCCGGACTCGGCGATGACAACCTTCTTGCCACCGCA
GGCCTGCTTGACGCGCTCGGCTTGTTCGGCAACGAAGTCAGCGGCCTGGTCGGCAGTCTT
GCCACCATCGAAGAAAGCGTGGCAGTTGGCGGCGGCGTAGTCGGAAGCTTCGCAGATGGC
TGGGTTGGCAATCATGGCAACGAAGGTGTCGACGATGACGACAGGGCCCTGGTAACCAGC
ACCACGGAGTTGGCTACGAGCAGCGTTGACGGCGCCAACAACAGCATCGACGCTAGCGGC
ACCATTGTTGACCAGCTCGTTACCGACAGAGACAGTGTCGACCCAAGACCAATCGCCATT
AGCAACAGCAACGATCTTCTCTACGTCGGACTGGACCTGGTTGATGTCGAAGATACCGAT
GAAGACCTTCATGCCCTTGGCGGTAGCAGCCTTGTGCACAGTGTTGACCTGGTCACAATC
GCAGCCATAGATACGAACAAGCTTATAGTCACCGAGCTTCTCGAAGTCGGCGTTAACCTG
ATCCTGGTTCTTGCAGGACTTGTCGTTGTTGTAAGGAGAGTAGACGATACCCTGGCCACC
GCCGGAGCTTGGCTTGTAGTCCTTTGGTGCCTCTGTCTTGGGGGCAGCAGGCTTTGGTGC
CTCCTTTGGGGCCTCCTTTGGGGCCTCTTGCTTTGGAGCAGCTGGGGCTGGAGCTGGAGC
AGCTGGAGCAGCTGGTGCCTGGTAAGCTGGAGGTGCCTGGTAAGCTGGAGGTGCCTGGTA
AGCTGGAGGTGCCTGGTAAGCTGGAGGTGCCTGGTAAGCTGGAGGTGCCTGGTAAGCTGG
AGGTGCCTGGTAAGCTGGAGGTGCCTGGTATGCTGGAGGAGCTGGAGCCGGGGTCTTGGC
TGGCTCGGCGATGGGGTTGCCATTGCTGTCGACGTAGACGACGTGCTTTGCGGTCTCGGT
CACGACCTTGACCTCCTCGTGGTAGGCCACGGGGTTCTCACGACGAGCGTGTCGGTGGCC
ACGGCGGTGGAGCTGCGCAGTGGCGGTAGCGGCCAAAGCCGCGACAAGAAGACCAGCTTT
CATGGTGATGTTTGGGATATGGATGTGATGTTCAATTGATAAAGATCCAAAATCGGGCAC
ACGTCTGGTGATTGCCGTGTCACGACGCGAGGAATGCTGATGCGCTGCTCGGACGGGGTC
GGGGGGGGGGGGGGGGGG
>Unigene0000022
ATGCATAAAAGGATATCTAGAAACTACGACCCGCGCGCCGTCATGGGGTATCTCAGAACT
CGTAAGCAAAGGATAATCATGAATATCGCTCCATATGCCTGGACATTTATTGCGCCGATT
CATCCAACACCTTCTGCAATGCACTCTTGTCAAGACTCTTCATAATTGGCGGATGTGAGA
TCTTGATCTCTGGTCCGAAGCCAGGTATGGGTCCCGACTGGTTGATACCCGGAGGGCGCA
GCTTCGGTTTCTTGGGCGTCAGATCTCCATCTTCGGTAGATCGACCCGTGCTGCCAGATG
CGACACTAACACTTCTGTTCATTTTTGGTGGGCTCACAGAAGCATTGGTATCGGTGACCG
TTACGGTAGGTGCGGGCGATGCGCCCCATTTGCCGAACATCCAGCCACCGACTCTGCTGC
CGAGCCCAGACTTATTCGAACTGGATTGTCGGCTGGCAGCAGGAGGGTTCATGCCACTCA
GCATGCGATGGCCACTGCCTGACGGACGTGACATGGAAGCTGACACTTGCGCAGTGGTGT
CACTGATCACTGCTTGTGGTGTGAAAGAACGACTCCCATAAGGTGTTAGAAGCTGCGAAG
GTCGAGATTTGAGCGTATGAATATCCATGCCACGACATGACATTATAGATTCATGCGACG
TGGCACGCCGTAACATCCGAGGTCGCTCAAGAGCTTGTTGAATTTCGTCCGACAGTGGCG
AGATTGCATCAGAAGTATCATATCCAGGAGTGTCGTCAGTGTTCTCCCAATCAAGCTCGT
CCTCCTCAGGTATTACTGCTTCGGGAGCCGTCTGCTGAGCGTCGAGCTCGCGGAGGTTCT
CCGTGCTGGTATCAAGGATAGAGTCCAGAGAAGGTCGTCCACGATGTGAGGAGACCGAAG
GCCGCTGCGAGTGCATAGGTGCGCCTGTGATGCGTTTCGAGCCTATCGGGATGAACATTG
GCGATCCTGGATCCTCTGTATCGGGCGTCGAAGGGCGAGATGACTCCTGTCCTGCATCGC
TAAAGACGCGATCGAACACTGAAGAAGCACGATTTGATGACTGCGGCGAGCTCGGACCAG
AGAAGCTGCTTTGAACAGAGTGAGCTGACACGAACGATTGGTCTGACATGTATGACCATC
GTTTCTGATGTGACGCTCGTTGTCCGGGCAGGCTTGCCGCAGTTTGCGATAATATGGCGG
CAGTGTTCGAAGGAATTGAGAAAGAATGGCGAGGTGTGCTTAGACCAGAGGTCGGAGGCG
TGTAGTGACCGGGAGTCAAAGCACCGTAGCGTTTCTTCTTGGGTTTTCGAACGATCGGCG
TCTTTAGCGTGTTTGGTGCATGGTAGTGATGGTGAACATGCAACTCTTGAGATGTGGCTC
TTCTCATCTCTTCCTTCAGGTGGGGACGGATAGGCGAGGTAGTCGGTTCGGGTATGTCTG
CGGCCGAGACAACAGGCTGATGTACAGACAGCTGTTGTCTCAGGGTCTCCACCTCTTCAT
TGGAGTTCTGCAGCATGTCTCTCAACTCGACAATGCCCATCTGCAGATTCGCGTTGTCCT
GCAGAATGTCCTTGACGAAGTGTGAGACCACATTCGTCCCAGTTCCCGCGGTCTTGACAG
CTGCTGCGCCTTTCAGCCTGCCGGCAGCCGAGTCCAGCTCCTTCTCGACAATGTGCTGTC
GTTCCATGCGGCCCAGCACTTCCACATGGCGTTCCTTCTCCTCTTTGGCCTCCTGCTCAA
TGCGCTCGATCTGCTCCTGCAAATGTGAAAGTGTTCGCTGAGCTTCCTGCCATCTGCGAA
GCGCCGTCTTCTCCGCCTGGTCCTTTTGTTCGAAGGTCATCTGCCATGATGCCTGGTCTC
TCTCAAAGTCCGCAAGTTGTTGCTCGAGACTCTCCGTTCGTGACTGTAAGTAAGACAACT
TCTGAAGTTCCTGTTGAGTACTTCGCAATGTCGTCTGTAAGTTTGTGACCTGGGTATCGG
AATCGGCGACAGCATTGTTCAATGATTCGAGCTGATCCAGCAGTGATCGATTCTCTTCGA
TAGCGTTGGCATTCTGTCTCTCCAAAGCCTGCTTCTCCACCTCCAGCGACTGAATCTGCA
CGGCCATAGCCTTTCGTTCCTTCTCGGAGTCTTGGATGTAAGCCTCATGCCGCGTCAACA
ACGCCTTGCCAATCTGCGCGGCAGTCCGGACATCGCGCTCCAGCACCGACAGAGCCTGCT
CGTTGTGTCGTAGGTATGCGCAGGCGGCGTCACCGCAACAACAGGTAATTGCTGGCCGGC
GTTCTGGAATGCTGGGCACTTGGGCGGAGTCGTGGTAGGCGTCTAAGAAGGAGGTGATGG
GATCCGCGTCGACCATGCTGACGCTACCTCTCGCGCGGCCGAGGCAGGAGCACTCATAGT
ATTTGTAGCGGGATGAGAAATGTTTGCAGTGTAGAGGGCGACGTGCGCGAGTAGTGT
>Unigene0000023
ATACTGCAGGGAAGCTATTCTCACAGCTCGACGATGCTCACTGGCGATCGTTCGGTCATT
GCATCCCCAACGCCTGGAGTGTCGCAATGTCTTGTTTGAGCACGCCTAGAAAGCCGGAGA
GGCTTTGATACGGGCTTGATGAATGCTATCTTGAGGCGAGTGCGAGCACCAGGCTGCTGT
ATCGTGCGCATGCTTCTTGACGCAAGAAAAGACTCCGAGATGTCGGTCGTGCTTTGGGGC
ACCAACTGTAAGCACACGCCGATATGACGGCTCAGCTGAGATCAGAAGTTTTCTGCAAGC
TAAACCTTCAATAGTACAGCTTCTCTCCGTGCTCCAGCCTGAGCACAAAAACCTGGTA
>Unigene0000024
ACCTCTTTCCCACTTCGCCACATCGAAGAACAAGTCACCGAACCATCCATTCCCATCACT
TCCACAGCACCATTTAGCTTTACTAACATGATTGTCCAAATGCACCCAAATCTTTTGCTT
CGCCAGCTCTGCCGCCACCGCATCGAAGACTTGCAACCTGTCCGTATCTTTCGTAAAACC
CGGATTATTCTTCAAAACCTGCTCCAGCACCCTCTTTCCATTTGCATTCCCCAACACATG
GATCAAAGTCTTCTCCAAGCTCTGGTTCGGTGAATCAGAGAAGATGTCATCGATCATTTC
GATTGCATAGAACTCGGGGTGTCCAGGTGATGACTTTTGAAGAAACTAGAGAGAGAGAGA
GAGGAAAAGTGGTCATCAGACTGATATTCGTGAGAAACAGCACATACCTTTGAAGCTGTG
CGAAGTGGGAATTGGAAGTCGTTGTCCTCGCGACAACAGCAAGAGCACTACAGATTTTAG
TCGCACCTTCTCAACAACGCATAGACGGAACGCATCCTCAGATCGCCTCCACGAAACATG
TTGACTATGTGAGAGCCAGTAGACTGGCACGGAGCTAGGGGTATCGCACAGCGTACACCG
AAACACATTGTACATTTCTGTCCGCACTTCAGACGGGACCACGACAAAACGACAATCAAT
TCCAGCGCTACCTAACGACATCCCTCGTCCTCCGCACCTCTCCATCCGATCCCCCACGAT
ACAGACATCGCATTCCACCAGACCCTCTCACAGATAAGGCCCACATTTCTTATCAGGCAC
ACAATTGGCGACTGCAACATATTCAGAGCCCTCGGCTGAGCACTGATTTTTACAATAATC
CAGAAGCTGTTTATAGCCACCATTGATACAGCTTGTATCGATGCAAGTCGCCGGATGTTT
TCCTCCAGTTTGAAATAAGACGGAATTTTTGCCCTCTAGATGGAATTCCACATCTGCCGC
GGTGGTGCAACCATCCATAAGACGTTCATCATTCTTGCGAGTGGCTGTGGATCGATATTG
GCATTGCCAGGCGTGGGAGAAACCTGCCATAGACAGTATAGCGATGAGGGTGGTGCGCAT
GCTGATGTCTCTGAAACTACAGTTGGTAGGAGAAGGTGTTTTGTTGTGGAGGCGTGGTTG
CGAGTGAATGCTAAAAGCTCTTCAAGAATGCAAGATGACTCTGTTTTCATATGGCACAAC
GCATAACCGTTTTGGAAAGGAAGCCGTGCGGTTTTGCTCCCATGCGAAGCTTTTCGCACA
ACTCGTCGTATCCAACCTTCAATA
>Unigene0000025
CGCCTTCGATAACCGCAACGTCTACATCGCCATCATGGCATCCAAAGTGCTTTCACACGT
CGATATCGCCACGAATCGCTTCGCTGTCCTCGCCACATACCGCCATCTCCTCCGCGCGAC
GCGGATAGCATTCGATGGCGACGCTCACATGCTCCGCTCTTCCCGCGCCTTTGCTCGAGG
TGAATTCCGCAACGGTGCAAAACTCCCTGCCGATAGTGTCGAGGCAGCACAAGGCGTAGA
ACACGCACAGGGTGTCGCGCAAATCCTGAAGGAAAACATCGTGCAAGGGAAACGAGTGGG
AGATGTTGGCGAGAAGTATAAGTTGAATATCCATGAGCATACGCAGAGGCTAGACAACGA
CACCGCTGGACAATTGAAGGGTACTACGAAGAGCTTTAAGGAGGTCAAGAACGCGAGTCT
GCTCTGAGGAGACTCGGGCATGGCGCTCAGAGATGGACAAACGAAAATCGTTGATAAGGC
CAAGGCGATGCAAAAGGCAATGATCGCGAAGTGGTCAACACCCACTCCGTGGCGTGAAGC
AAGTTTCAAGCCCGGTCGCCGTTCGGAAAGGCCGTAGAGGACTTCGTCCATTGCGGTACG
TGCTGCTGAATATAGCAAGACGATGCGGGTGCGCCTACAAGTGTCTGTAAGGTGGTATCG
GATAAGCATAGGCGAAAGGACGACCCCGTCGAGATTCACCCCGGTTCAAGAGCTCATCCT
CTTCAGGCGACATCAACTTTGTGGTAAATTGCTTAGCGTATGCGAACAATGGCTCCGCGT
ACAACGAAGAATTGGCAACGAAGCCTGCTCACAAAGGCATGTTATACGATGCGTTCCCAG
TAACCTACTTCGATAACTACATCCCTCAGGAGCGATACGCAATCTTTTCTGGCGTGCTCA
AGAAGAGCAGCAACTCTTCCGGCTATACGTTTGATGGCGCGACAAAGAATCTGCTACGAA
ATCTCAATTATACTGTCACAAGACCGGAGAGTCCTCAGGTTGTTAGTTCACGTGACGACG
GTGATTACGATCTGAGCCCAGATGGGTCACTCGTGGCGTTCTTGACACTCGCTCCAGAAC
GGTCCAAAGGAATCAACACCCTCAATTACATATATATCGTTCCCCACGATGGGTCTTCCG
CTCCGGAGAAGCTAAATGGTCCTGGCAGCAAAGCGCCAGTCAATTCTCGGGGCTTCACCT
ACGCTCCCAGATTCTCACCAGACGGCAGAAAAATCGCGTACAGTCAGCAGGATGATCCTA
ACTATGGTTGGGATCGCTTTCGATTGTATGTTGCGGATGTCTCCAGCAAGCAGATTCACG
CAGTCGCAGCAGATTGGGATTTCTCTGTGGATGCCTACGAATGGGCGCCCGGAAGCAAGG
AGCTCTATGCTCAAGTGGACTACTATGCAGCAACACGATTGTTTCCAATACCCGCAGATG
CCCCTGCTGACTACAAGCCTACAAATATCACAGGCGACACGAGACTCAGAGACTTTTTCT
TCCTTCCGGATGGCAAGGCGCTGGTCTCAGCAGACGCTGCTTGGGCCTCGTTCTTGCTCT
ACACGGTGGCTCCAAACGGTGATACGCATTACTACTATAAGTCGAATGAGCGGGATCCAG
AGCTCGTTGGTCTTGGCCCGCAGGACATCGACTCCTACTGGTACGAGGGAACCTTAGGAG
ATCAACAGCAGGCTTTCATGGTCTATCCAACAGACTTTGACCCGAAGAAAGTTTACAGCA
TGGCTTTCATTGTCCATGGAGGTCCGCAGTCCTTTGCAGGAAGCCTGTGGAGTACTAGGT
GGAATTTCAAGACTTGGGCTGACCAAGGATACATCGTGGTGCTCCCCAACCCTACGGGCA
GTACATCATACGGCCAGGCTCTTATAGACCGCATCCAAGGCGAGTGGGGCGGTCTGCCGT
ACGAAGACCTCGTGAACGCTCACAAATACGCGTGCGATAACTTCCAATATATCAACTGCA
GCAACTCCATTGAAGCCGGAGCTTCCTACGGCGGGTACAGGACGGGATCTTGGGCGCCAA
TTCAAAGCTCTTGTCTGTCACGACGGCATCACGAGTACTTACAGCTTTTGGGGACAAGAC
GGCGTCGATGGCGCCGTGAATCAATTTAATGGCTCACTCTGGGAGGAGCCAGGTCGGTCA
GTCTACGATCGCTGGGACCCTTTGAAACATGCGAGCATTTGGTCCACTCCCCAATTTGTG
ATTCACAGCGAGAAAGACTATCGAATTCCGATCAGCGAAGGGTTTACCCTTTTCAATACG
CTGCAGTATCTCGGTGTTCCTTCGAGATTTCTGATGTTTCCTGACGAGGGACATTGGATC
AATAATCAGGAGAATAGTTTGTTCTGGCATCAGGAGATTTTCAATTGGATCAATTATTGG
ACGGGCAAAATCGACAAGCTGGATGATAACACGATCACGCAGTGAGGAGGATGTTGCAGA
AGGAGTTCAAAAAGTGGAATACCCTTGACGAGTAATTGACGAAAGTACGAGAGTTTGACG
AATGCTATTGACATGAGAACCAAAGCGTCTACTACCGGAAGGCAAAACAGAAATCAGGGT
TGAGACTCCGCGCTCCTCTGCCCGTGTCATTCGAGTGCCCTTTCGATCCTCGTATCCCCG
CCTTGTACAGCAGGAGCTGAGGCGCTCTGTCTCGACAAGCGAGGCGGCCGCGGAACCCAA
TTCGCGAGAGAGATCGCAAAGTGAGCGTATTTCCCAGTTTCCGTTTTGCTGTCCACAGGG
TGAGGGTTTCATGACCGCAACTTTCTGTAACGATTGGCAACTCTGCTCAAAGCCTTTGAG
ACGGCCTGATAGCTCTTGTGTTTGCGAGCTTTGGTTGACAATGCTTCCTTGCGATCCATC
GCTTCGAGAAGAGGAGCTGGAGAATCCGGAACCGCGTCCTTCTTTGCTGGGTGGTGAAAG
ACCTCTGGTGTTAGATCATGGCGAGGCAGCGCTGATGGTGGCGACTTCCGGATGGCTCCC
TCATCCGCCTTCGTTTCCACTCGTGGAGCAAGAACAATACATCGCGTGGCCTGTGCAGTC
TCTGGGACTTCAACTTCTCCTATATGCGATGATATTGATGATCCACACGAGGAGCTGGTA
TCTGAAATGCTCCGACAGCTACTGGCTGAGCTGTTCGACCAAAGAGAGGCTAGTCGGTCA
AGATGCACTCTGTCCTCTGCGCGGAACTGCATGTATGCTGCTTCTGTTGCGGTGGGGTCG
TATCGGTTGACGCTGGTGAGCGGACCAAGACTGGCTCTGTATCGACGCCGGCGTTCCACG
GCAGGATCGTGCATCGAGGTTGAACTCATAGAGTGATTCAATCCCTTCGAGCCGAAGGGG
TCAGATTGCCGCCTTTGTAACAGCTGTTTCGCTGTGCCGTTGGCTGGTATTCCAGCAAGA
AGACGCCGACTTAAACGTTCCATACTCTGCAGCGTGTTGCTTCTCATGATCATCACAGTG
CTCTGCAAGCTCGTGAAATCAAGAGTATCATCGCCTTCGCAACATCTCGCCGTTTGCAAA
GCATTGATGACTTGTACTTGCAAGTGGACCATTATTGCGCTGAGTTCTGACATGGCGATT
GAGTCTCCAATGGCGAACCGCTTCTGTAGTTGACGGTTTCGCTCATTCATTTCGGACTGG
CAAACGTTCGCAGCGTCGAACAAGGCATGCTGCAGCGTCTTTTCTCTCACCGGAAGCTCG
TATTCAGTCTCTGTGAGCCGCCTACTCCCGAATCGTTGCTCCCACATTGCTTCCAGAATG
TCGGCCCCACCACGAAAAGCTGAGACAATGGCGATAATGCATTGCTCGACTCCTGCCATG
GGTGGCATGTCGAACCTTCCAATTATGAGTGCCGGTTCTTGGTTCGGAAATGTGCTGGCG
ATCGGGTCGTGATGTTGAGCAACAGGTCTTGCATACAGATCAAGGAGCGGATATTCTGCG
ATCGTATAAATGTACGGTCAGTATCACCTACCTGCAAACCCCTGCGAACCAGTATGCACT
CTGCCAAAAGCAGTGGCTACATGTGCTGGATATGGCCAAGCTCTGTGGGACAAGCACAAT
TGCTCTGCGGCTCAACCCCGAACAAGTGAGCACATGACTCTGCTCCGTCGAACAGTGGTA
CTCGTCACCACAAGTTGCATCTGACGTGTCTTGAGATGCCGCCATGTCCCCGCTATCCGC
ATGCTGTCTCGATGTAACATGAGATGCGGCCATGTCCGAACAGGTCGCACACGGTATCGT
GAAGCTGCACTTGCACATGCGCCGATGGTGTTGTCGTGTGTCTACCTCATAGTCCAATCA
GCACGCATTCTGGTCGTGTAGGCTGAGGAGGTTCAATCGCAGGCGTCTCTCTGCCTTGTA
CAGCGTAGCTACGGCGCTCTATCTCGACAAGCGACATAATCGTGGATCAAGTTCGCGAGA
GAGATCGCAAA
>Unigene0000026
AAGTACCGCCGCCGAGGTGCGAGCTGCTACGAGGTACAATGATGTGGCATGGAAGTATTT
CATGCGGATCACTAGAAGGTTAGCTGAAGAGCTGATGGGGTTGCCGACATGGTCAGACGG
TCAGGAGGGAACTCTGTACAGCGCACAGTACGACTTGCGAAGGCTCGCTCAGACGATCCG
TGCGGCACATGGCGGCTCCCGGATTACGTTATGGGACTCGGTGCCTCCCGGGCAGGAGGC
GACGGCTGTTGACGTGCTGAACAGTATACTGCAGCGCGAACACCTCCATCCCGTCTCCCG
CGACATCATTCGTTGGCGCATGATTCTCGCACACCGCTACCTGCGCCGCGACCTCCGCCG
CGAGGGTCCGATCGAAGTTCTTCAGCAGCCCGCACTCGACAGCGCCTCCGCACCTGCCCT
GACGGCGCCACTAGATGTAGAGACGCTGAGTACACCGCTGCCGTCCATTGGCAGCCTATT
GCGCGAGAACGAAAAAGATGCGGGCGTTCAAGACGTTGAAGAGAAGAAAAAAATTCGGGA
TACCTGTTGAGAGGGAGCATTTGGACTTTCACCATAGGAACGCCGTCGGCGCAACCGGCA
TACGCGTGTACGAAACTGTCAAGTGGCTTCTATGTGCAATCATGTCGCTTGCTCTTGCCG
CCAAAAGGCAGCAGCACCAAGACACTCCTGTTCAGATGCACCCAAACCCCGTCTGCAGAC
ACTCGCCATCTTCAGCCTCGTCTTTACGTTTCCGCAAACTCCTGCCGGCCACCCGTACCT
GCTGCTATTGCGAAAATGAGCTCTCACTCATTACACTCGCACCAAAGGATTGTTCATGAG
GCTCAGTCACATTGAAGCCAGTGGGAGTCTAGACCTTTTGCAGTATGCATGCTATGGGTA
CCCATACAACGGGGGGCTGCTGGGAAGCCCGGATGAGCCACGCATCTCCTTGAGGACACT
AGAAACAGGAGTATACGGTTCAATCCATAGGTATGTTCTTGTACAAAACATCTGACTTTG
GCAGCGAGTGCAATATCTACAATGCGCTCGATAGTCTCAAAGTCGACTGTGCTGTTGAGT
TACTCGGAAACCTACAAACAAGTTATCTCGATCCCATCGTAGAAGCATCCCCGCATTCGA
CCAGCAAGTTTGGCGCTCTTACTCAGAAAGACGTGACACGGCTTAAGGATCTGGTTCCAA
ACGGCTCGTATATCGAGACTTATACGGATGATAACCCGTATTGCCTAACTTCTCCATGCT
CCTGCTCACTTAATTCATAGCACTGGTCGGTACAATTTCAGCGATGCAGCCCGGTCGATC
AAAGCTCTGGCGCCAGATGTCATACTTATGTGCCAGTGCAGCATTGACCGCACAGCACCC
GGATTGATACATAGGCTTACTAGGCCAATGAGTGATGCTGGAATAGCGCATGTTAGCGAA
ATTGCTGGCAAGGACTGCACCATCGTCAATGCATTTCACTCAAGTGTATTTGCTAAGAAC
ATTACTTCTGGGAGCTTAACCGATAGAAGTGCAGTGAAAAGAGCTGCTCTGCTTGAGTTC
TGTTTTGTAAGGGCAGT
>Unigene0000027
CAAGCATCCAGCTGCGCCGCAACCGCCGTCCCTAACCCCCAATTCTACGCCTCTGCGACC
GCCTCTCGTGCCTCCTCTTGGCTCGTCCTCCCAACCCCGATACCCTGCGACTTCGGCTCC
CCCAACGGCTGGCCAATCGACGACTCCTACTGCAACATCGACATCCCCCAAGGCCTCCAA
GTCTACGGCTCCAGCTTCACCACCGCCTTCGCCTCCACAAACGGTATCGTAACCTTCGGT
GAAGGCACAACCCAATTCCAAAATCTCCAACTCCCAGCAGCCAATATCCCAGCTTACGCT
GTCGTGCCTTTCTGGGACGACACTGCTATGTTCGGCAACGAGACTATAACCCAAGGAATC
TTTTATCAAAATGATACTACGGGTGTGACGTTTGAGTTTTATCTCTCTCGACCTCAGGAT
ACCAGTTTGATTTTCCATTATACGATTAGCTATGCTTTCGAAAACCCGGGAGTGTTTGTT
TACAGTTACTTTGATGCAGATTCTGCTAATAATGATGACGGGAGCTTTTCGACTGTGG
>Unigene0000028
CATTACTGTCTTGTTCAACTTTCTCCCTTTCTATCCACCATCCATCGCATTTTCTATTCC
ATCCATGCAACATGCATAATCCACAACTCAACTGTTCGACGGGCCCACAACAAAAGCGCT
CCCGTTCTCTCAAAGCACTCTCTCACGTGCCCAAATGCCCAGCTGCCAGTGGTGGTCCAG
CTCCGATTATGCATGCTCACAAAACGACAGATGCCAATGCCGAAAAGCGGAAAGTCAAAG
TGTGTTGTCGAACAGATGCTGTGGTTCCGATCGGAGAACAATTCCAGTCATCGTGTCCAA
AGTGTAGGTTCTAGTGCCTTGTGGCGAGATTACCATGTCCAGAATGATCGACCGCCCGAC
TCAACGACCGTTTTCGTTCGATCCGACATTCGCGACAAGACAATCCAAGTCGAAGACAGC
GGTAATAGTCCAGAGAGCGACAATTCGCTTTCCATGTCAAGAGAAGGACAATCCTCAATA
TGGACTCTCGACAACCTCGCAAAGAGCCCGCCACTTATCCTCGTCCTGCACAAGCCAATT
CTGGCTCCTCATAGCCCCATCGACAACGTCGATAACCTGTCGGAAGCCTGAAGCCGCGCC
TTTGACTTGTACAAAGCGCGCAATAGATAGGCCGACCTTGCGACCGTTGTCCAGCACTAT
GAACAGTTCGATTCGGAATGTGATGGGCTTGATATCCAAGGCGTTGACCTTGTCGACACG
CGCGGAGATGGTGTTGGTCTCGCGGGAGTACTGCAGATCACGAATGCCATGACGTTGCCA
TTCTTTGAAGAGAAGGACAAGTTCCTGTCGAGCTTTGCCGCGGTGAAGCTCAAAGCAGAG
GACGTGAGTTGCTGGTTTGATATTGAAGAAACGAGCGAACCACGAGCGGGCAGGACCCAG
TTGGGGTGGGTTGTCGTTGCTCGAAGGAACTGGTGATGCTGAGGAGAAAAGTGAATTGAG
CGAGCCATTGGTTCGCATGGTAGTATCCAATTCATTCATGTTGGAGTCCTCGACTCCTTT
GTCGCGGCCCATCTTGCTGAACCACTTGGCAAATCCTTTCTTCTCATTTGTGGAACGAGA
TTTGCGAGCCTGCTCTGTTGTCGATACCAGTGGAGCTGCTGCATCAGCGTGCGAGGGCTT
GGAGATCACGGTCGACTTGCGCCGCTCGACTTTACCATCGACATCCACCAACGTATCTCC
GTTGAGCACCTCATCTTCTTTCTTGGAGAGCCCAAACCAGTTGGAGCGTTTCTTGCGCAC
TACGTGAGGCGACCCAAGCGCACTGTCCTCGTCGATTGATGCCAGACCAGAGCTGTCCAG
GTTCCTGGCTTTGCGTTGCAGACTTTCCGCGGATCTCTTTGTCGCGACTTTCCGGAGAGT
ATCGTTCGATGCTGGACTTCCAGTGTTGCGTTTACGAACATTGAGGGGCGCGACCGCACC
AGGAGATGTGGGAGGTACGACACGTATGGTCTTCTCCTCGGGTCTACGTTCTCTAGCCAC
AGGAGCAGTCACACTGCGATGCCAGTTGGTGCCGTCGCGACTGCTTCGTTGGTCGCTGCT
TTCCTCTGAAATAATTGGTAGGAAGCCGTTTTGGTCCGCATGCTTGCTCGCTTCCGGTGC
CGATACTATACGCTTGTCCGGTGTTGAGCCAGCAGCAGGCAGGATGTTGTCGAGAGCACG
CATGACCTCGTCAAACTTTGCAGTATTATCTTCTCCGTTGGCTTTGTAGGCTGCCAACTT
CGAGCGAGTCTCTTCGATGGTCTTGGATAAGTAAGAGTTGGGTGTATCTCTGGTTGGGAC
CTCTGGCAAGGGTCGGCGAGGTGGATTGCCCAAAGATGGGAGATCGGGGCTGTCGGAGAA
TTTGGCAGCAACAGACGATGGGGGCGTCTCATATGGCGAATGCTTGTCAGTCAAGGAAGT
GCGAGCTGTCGTGTTAGATCCCAAGGAGTCCCTGAAGAAGGCCTCTTCGCACGCCTTCTC
AAGCTCGGCACTATGCTTGCGAATGTCGCTGCGAATGTGGTGTCCAGGAGTATCTGGCTT
TCGGACACGAATTCGTGGTGTTTCTGGCTTCACTGTCGGCGCCCGCTCTTTGCGTGACTT
GATGTGTTGATCGGCATGTGCAAGTGGGCTTGAATTTGTGCCCTGTTTGTCTCCCGCCAT
GAGCTTCGCGTGTTGTTTCCGAAGGTGTGCTGGCAAACTCGGAGTAGGTGGCATCGAGCC
TTCGGTCGAAGTTTGTGCAGTGAGTGCACTTGCAGTGGACACGCGCCGAATATGACCAAA
GCTGACACCACGTTTGTGTCTATCAGATGGCCGCATTGTGGGTAGAACGGGAGGACTGCT
TGGAAGCGAGTGCCCTGCAATAGAAGGTCGAGACATTGAGGAGCGTTGCAAGGACGATCG
GCTCCTTGCTGAGCGCGGTAGACTGGATGATGTCGTGGATTGACGGCGATGGGCTTGCTT
GAGCGTCTCGATTCGGGTCGAATTGGGATGCCGAAGGTTGCGACCCATACTGCCGTTGCG
CGTGCTGTTTGTGCCATTCCGGTGCACGGTCACGTTCAAATAGTCTCCTTGAGCGTTGAT
AAGGGGATCTCGCGATGCTCGATACGGATCATAGCTGCTCTCTGATGCCGGTGGTGCGGC
AAAACTAGAACTCGGTCGAAGATGCTCATCGTTCATGATCGAATACTGCGACTGCGAGCG
TGGAGCACTACTGGGCATTGGCGGTGCATCATCCTCGAAAGGTGGTCGGCTGTGATGATA
GTCGCTGGCGGAGTAGCTGACTCCATCTGTTTCATCGTAGCTTTCCAGCGTTTCTTCCTT
GTGCTTCAGCAGTGCAGCATAGAAGAGCTTTTCCTGATTCAGGTCGTCCTTGTCCAGCAA
CTTTTGGATCAAGCTTTGCTCTGATTCGCTATGCCACAATGTGCGCATGTTGCTGAGAAT
CTCGCGGTCGATGTCTTGGATCTTCTTTACTCTCCACTCCTCGATTTGTGGGGGCTTGCC
AACCGCAGCCTCCTTCGTACCATCAGG
>Unigene0000029
GACATCTCATCTGGTGCTGTGATCGTTCAATTGTCTTTTTGACCCATACCATCATGCCTC
CTCTGATGCCAAAACAGTGCCGTCGTTCGCCACAGCGAGCTTGTGAGCCTTGAGAGACTC
CTTTACTGGATTTCTGGCTTCGAAGATCTTGTCCAACTCTTCCAGAGTGCGGCCCTTGGT
TTCTGGAAGGAAGAAATAGAAGACAGTGGCCTGGACGGCACACCAAACCACGAAGACCTG
GTCATCGTCAGCATGCATCAATTATGGCGGGAGAGACGATGCTGGTACTCACGATATACG
TCTTCCAGCCGATATCCCGAAGTGAGATGGGCCAGGCGAATTGGCCCAACAGACCACCAG
CATTGACGGCCAAGGCAGAGAAGGCCATACCCTTGGCACGACCCTCGAATGACAATACTT
CGACGGGGTAAAGGGCTTGCAGGGGCGTGAGGCCAACGGAGTACGTGGCTCCAAAGATGA
AGATGCAGGCCACAGTAGCTCTAGCAGCAGTCGCATTGGTATCGCCAGATTCACTGTAGA
CGGCCGTTGCGGCTGTCACGCCGATCCAGACGATGCAGCAGCCTGTCATCGAAAACAGCA
TGAGCGGCCGGCGTCCGATGCGCTCCACCCACGCAGCTCCGAACAAGGCGAAAGCGAATT
GGAAGCAACTGTATCCCAGATTGATGTTGGCTTGCTGAACTCCGTCGGTGTACCCGGCGG
TCTCCAGCACGGCCGGCAGGAAGTAGGCTGGCGAGAAGTTAGCGTCTTTGTGGAAGGAAC
GTCGGAAGTCTGGTCTTACAAAGCACTCCGTTTCCGGCCCATTGCGCAAAAATAGAGAAG
ACGATGTTGCATGCAATACGGTACCTGGCTGATCTGGATCCGAAGAGAGCAGAGTAATCC
CAAAATCGTTTGTCCTGACAATCAGCAATGTTAGCTACGTGCTTTCTTGGCTTCGAAGGA
TTGTAGCTGGACTTACTGCGCCGTTGGTGTTGAGGTACTCTTCGTATTCGGAGACCTCGA
GCTTGACCCATGCGGAATCTGGGTTGCCGTAGCCATGCCACTTGGTGAGAACTTCAATGG
CCTTGCTGCGCTTGTTGTTGACAAACAGCCACCGAGGAGATTCCGGAATGAACCAGACGA
AGACTGCAATAAGGCCGGGGAAAACCATTTGCAGGTACACTGGAAGCACCCACGAAGTGT
TGCCTGCAAGGTTGAGTCCTCCACGGACTGCGCCGGCAGCCATGATGGATCCTGTGAACC
AGAACGTGTTACAGTATGCTGTGATGACGGCTCGCCATGATGGATGAGCTGTCTCCACCA
CGTAGATGGGTCCGGCTGCAGAGACGATGGAGACACCGAAACCAAGCAAGAAGCGACCGC
CTTTCAGTTGTCCGCCATCACCTGTGTAGACTGTGGTACCGTTGATGACAGCGCCGAGGA
TGATGAGCCAAGCACCAATGCTCATTCCGACCTTTCGACCTGGTTTTGAGTCAGTCGTCT
GGATCTTTGAGCATTTTCGACCTCTTTCAGATGTCATTCACTCACCCCAGGTATCGATAG
CAGGACCAACAAAGGGCAGTGCAGCCACGCCTCCAATCTGGTACATAGCTGCATTGATGG
CCTGCCATGGTCCATTTACGCTTCCATTGAAGAAGTCAAGGAAAACTTTGTTTGCACCAA
GTCCTCCGAACAAGGATCCATCGTACCCGTTCATCGTTCTAAGCTTGTCAGAGCATACTC
TTTCTCGAGGATCCTTCTACATCGTGTGTGGACATGGTTCGATGGCATTCGAAAAAGCGG
AGCGACTTACTGGCAGAAGCATCCGAGCAACAGACAGCCGATCAATCTGAGAGTGACTGG
ATGGAGGAACGGCGCGGGCTCCTTGGCCTTCGCTTCATGGAAAGCATCACTGCCCTTGAC
GACTTTTACTTGGACGAGTCCGGCCTGCTTTCGTCAGCTGCTATACACAACACCAATTCT
TCCAATCTGTATGGACCTTACCTCCTTCTCGTTCATCATCTCCACGACGCTAGTCGCACT
CTTCTCTTCGACGACTCCAGACATATTGAAGTCGTGTCACAAGAAAGTGTCGAAGTGGGT
ATGCTTGAGGAGCAATAACGCAAAGTGCAGCTCTGCTGTCGCATCTATAACCTCCTCGCC
AAGGCTTACCTGCGACCCAACACAAAGGTGTTTGGCCCCATGGGGCCACGCATGTGATCC
TGGAACGAACAGGGTGCGGAGTGCTTTGTGTCCGGCACGAACAGCCTGCCCGGAGACACG
GTCCTCTCCTCCGCGCCCAAAAAGTAGTATACTACTGCGAAATCGAGTGAGCTAGATCCA
GG
>Unigene0000030
GTTGGGTCTAGCTTGTTTGTTCCTAGTCTTCAAGTCTCAATCTCCATACGTTTCCGACCT
TGACTCGTTCGTGAGTCTCATGCTTCACACGGGTCAGTCTGACCCGTGGCCCATAGCTGT
CGAATGAATAATCGAAATTCACGTCTAGACCACTTTGACGGCTACCCTTCAAGCACCACA
TGCCATCCCCTTTAGGTTTACGATATACACGACCCCTATCAACATCCTCGAACTCGAATT
CGTGGTAAGAGTCGTACCCTGACAACCAAGACTTCATTATCGTGTCGTGATCAGCGATCT
GCTTCATGCTGTTGTCTGCAAGCAAGACAATAGGGTTGAAATCCCAATCGAATCCAACCG
CAATATGCTGGAACTTTCCATCGTGCTGTAGGTCTAGACGAAGTAAAGTCCAAGGTTGTT
GAAAACGCATGGGTTGGCCCTTCTTACGTTTCTCAGAGCCACCATAGACCGCACTGGGCT
TTAATATCAGGGAAGGTGGAATCAACAGTCCGGGATTGCAGAACTCCAAGTCCTCGCACG
ACACTGATATGTCCAGATTTTTCCGCACGAAGATGTCCTCGATCTTCGTCGGACGAGGCT
CAAACTCTCTGTAACAGGCATGATAGATATGGTTTCGGTCGAAATATAAGCTATGTCTTC
CATGGAGGTCCAGTTCATTCTCCTTGAAGTCAATGCTGACTCGTGCGAATTGGTCCTCTT
CACCAAGACGGCGTAAAAATATGCCAAGATGAAGCGTCTTTTTCAGCTTCTCCCGTTTCA
CTGTGAAGAAATGCGAGATATATGTCCGCGGAAAAAGGCGTCATCTCAAACGAGATTGAC
AAACCTCGATTTGTCATCTGAAATCCCTTTTGTCCTCGTGCGGGAACCCTTCTCCTGAAC
AACGAGCATCCGATGAAATGGTCGGGGCTGGGTGCTAATAGACCAGCAGTTCTTTTGTCT
TGGTCCATCTGCCACGTGAAGATGGAGTGATCATCGGTCTGCTTGATAATCTCTTCTTGA
AGCCGAGTAAATGCCTTCTCGCCTTCGCCATAGAGCAAAGGCATATTTATGTCGAATATG
CCTAGTAGACTATAGGCGCGATCTTCGGGTCTTTTTGTTTCGCGTCTGGCCGCCCAAGAC
ATTCGCTGAGCGATAGACCGTTCATATACTTGATTTTGGATTGGGACGCCATAGTCTACG
CGAGTTTCCTCATGTATTATGGCGGCTAAATCATGCTTGGATCCTAACTTCTCCCACCGA
CAATTGAAGAACCAGACGACAGGCGGAGCTATCAGCTCTTGCAAAGTCCAACCACGTTTA
AACCAGCTGCTTTCCTTGATATCGTAACTCCTGGTAGCCGATGGTGACTGACTGATGTTA
GACAGGTAAGCGTAACAGATGCCCGAATTCTTGTACCATCGATACATGGAATGGATTGCT
TCGCTGAGCTCTGCGCTGCTGTCTTTGTTGATGCAGCACGTGTCGACCCAGAGATATTCG
TAGCCATGCTGGAGAGCGAGTCTTTTACACGCTTCAACCTTCTTGTATCCAGGTTTGTTC
TTCCCAGTCCCTTGTACAAGGTCTCGATAGTTCAACTCGTCTTCATCCTCTCCCCACGTA
TGTGACAGAATAGCGTATGACGGAATCTCACCAGGGTTGAGATACTTGGTGAACTCCAGT
TCTCGGTCTACGAGACACTTCAGTAAACGCATAGTGCACAGG
>Unigene0000031
GGCAATTTCAAGTCCCCAGCGAGGCACAGACGAACAATCTACCAGCTTCAAGCTAGTACC
CCCCCTCGATCGTGATTACAACTGTTCCCTGTAACGAGATGGTGGTGTGACATGCTGTCT
CGCAGCGTCGGGGCCATTTTAGACGGCGGCTTCGCACGTCTTTGGTGCAACACGATTGTG
CAGCTCGGCAGTGGTGGCACTTTTTACAGGTGATGCACTGCCAAAGGTATTTCATTGCAT
CATACTCGCCTGCGGCGCGACTCCAACGAAAGTGACCGTCGAAGAAGTCGCTTCATGTGG
TGTAGGCTAGAGTATGCTCGATTGCATTTCAGGCCTCCGCGCACATAGCCAACAAAGGTC
GTCTGACTAGGAGCCTGGAAGACAAAACCACGTAGGTATTCATCTGCAGGCGGGTTTGGC
AGCATGAGCACAGATCTTGGGTTAAGACATGGCGCTGCTACGGCCAGTCGAAGCTTTGCA
TCGATGATCAGTCTCGGAAAGGACGATCTCAGTTTTGACTCGTCGTGCTCGGACCTTCTC
GATAGTAGCTGGTAAATGACTGAATGCCTCAATGTCTTCGACTATGAGCTTTGAACCATG
GTCAATCGATCGGCTGGCATCAGAGCTGTTGCACTCCAGATAGACCGCTGCGAAATGTCC
TGTCCCTATGTCCAGCGCAGTCATGGCCATCAGTGACAAGTCCAGACAGGCTCGGAGTTT
CGTCTGATGTAGATCGGCTAGCTTGTCCTTGACAACGACAATATAAGCACTACCAGTGAT
GGCCGCCACAATACCGCCCAGATAACTCGCTTCAGAGGATTGGTTCATTCCAGGCAGTAT
TCTGCCAAGTGCACCGACGATCGGAATTGCTTCGTGCATCAGCAGGTCTTTAACTACCTG
TTGAATCTTTTTCAACCGCGTCGTGGATCTGATGTCGTCCTTCGAAATGGTGATCTGGGC
CGTGGACTGTCGTAGATGGCCGAATAGCTGATTCCACATTGCTGTAAGCTTTCCTTGCCC
AAGAACAGCCAATGCATCTATGGAAATGGCGTCAAGGCACTTTTCAGATCGTCGACGATC
GAGCCTGCCAATATTGACTATGCCTGTTGTGCAGATGATGACCCTATATCCTTGGAATTG
CAATCGATGCGCGGCCTCTGCGACGCGTGATAAAGTCGAGAGCAGGGGCGTATCTTCGCT
TACTCTCATCGCGATCACAATAGTGTCAGACTTCTCCATGTGATATCACATCAACCAGGA
ACTGCCAGACTTGAAAACTTCTGCCTGATCGGCTGATGTGTGAGCTGGAAGACGAGACGA
ATAGCGTCGAATTTGCGCCCATCAACTGCTTGCCCGGGGAATGTGTGCCTCTCAAGCAAT
ACCATAGCTCGGCCGGATGGACCAACAGTCAGTTCTGATGCGGGACATCCAGGATCCGTC
TGGGCTCCCTCAGGCCGTACTGGGCTCCAAATGGCCGATCACGCGATGGTGCTTAGCATA
GGATGGGTAATACAGTCTACTAACAACCCATGGCATGACCAGCCCCAGCCTCGTGGCCTT
CACAATGCTTGTAAGCCCCTAGTCGCCGTATGTGCGGAGAAAGGGCAATTCAGTCGCTCC
AACAGAGCCGTCCGCGATGCTGAAATACTTTAAACGGCGGATCCGCTTCTTTGAAAGACC
TCACGAGTATTGCAACGAGGTATCACCATGGAGTCAGCCTTAGTCAGGTACGGGCAAAGT
ACCGTGATCAGTGGCCTGCTTCTTTTCGGCGTTGTCTTCCTCATCCTAGTCGGACAAAAT
CAATACAAAGTCCTTTCCCGCATCGCCTGGACAATCAATCGAGCTCTTGGAGGAGCCCCG
CATGGCACCAATCTACCTGGACCCAGTGGCTGGCCTATCATTGGTAATCTTTATGATGCA
AGTTGCCAGAGTCGATTAGCCAGATTTAAGCTTCGTCGTACTGATAGCAAGTAGATGAAA
GATGGCCACATCCAGAAGTTGAAAGAGTGGCAAGCCAAGTATGGCGATGTCATCCGGTGC
GAGCTTGGCGAGCGTGAGATGGTAGTCTGAGCAACTCGACAAAGTAGCAGGTTTCTCGTT
CTGACAGCATCGCAGGTTGTAATCAACAGCCACAAAGCACTCGCGGAGACTGTTGTACAG
CAGAATGTGGCTTATTCGTCCCGTCCTATTTTCAAGCTATTTCACTCCGACTATGCATCC
AACGGTATCTGGACGGTCGGCAGTGAGTTGTGTCAACAAAGTTGGGAAGAACAAACGTGC
TGATGGAATCGATCAACAGCATCACCAATCAATGATTCTGTCCAGCGCACTCGAAAAGCC
TTCAATGCTCAGGTTACACCACGTGTGCTGCCCACATATACCAAGGTCATTCATCCCAAG
CTCAAGAAGCTGCTGGGAGAAGTCTTCGGCATCAGCAAAGGCCATGCAGTGGACATGGCT
GACATCCTTCATCGTTTTGGAACTGGTCAGGTCTCCGAGCAACTTATGGGACTTCCTCTC
GACGATGCCACTGTCGCCATGTTGGCTGAGAATGAAACGAACATCTTTCGCCAGCGTACT
GTGGGCTTCCCAGCTCGCGACTATGTGCCAATCTTGCGCGGCGTCAAATGGATCATTTAC
AGCTTAGGGAATGCCCTTGGCATCGAGAGCTGGTCCTGCGATGAAGCAGAAGATCGTGCT
CGGGGCTACCGCCGCAAGCAAGGCGTCTATATTGATAAGCTGCTCCATGATCTCAAGGCT
AATATCGAGGCGGGGACTGCGCCTCCTTCCATTATGGGTAACATCTTGAAGAAGAACCTG
TTGGATGACACTGAGATCCTGCTGGCTTCATACACAGGCATCGCCGCCGGCGTCAATCTC
GGCTATGCACTCAACTGGACTGTAGGATATCTTGCCAATCGTCCCGATCTTCAAGAAGTA
GCCTACAACGCCATTCGAGAGGTGTACGGCGATGCACCTCCCGACCCTCATGACGTCGAT
CGTGTTGAATTCGTCAAACCGCTGCATCTTGTAAGTGCGTGCCATCAAGTCTTGCTTTGC
AGCTCCGTGATGACATCTCCCAGGAAGGATCACGAATCTATACTCCCGTCCGTCTTGGCT
TCCCACGTGAGACACTCGAAGGTGCCACGTACAGAGGCATGAAGATTCCGAAAGGGACGG
TGAGTATTGTAGGGTCTTCACCGGGATTGCCCTCAATACTGACACAGCCAGCTGACGATC
ATGAATCTCTATTCCGCTAATCACGATCCGAATGTCTTCGACTATCCAGACGACTTCCGA
CCAGAACGTTGGATGAACGGCCACAAAGGACGCACAGATGTGCTCGAGGCCCCTGGTGAC
AAGATCGGTGTGCCAATCCTCACATTTGGTGCTGGCAGACGTGCATGCCCTGGATTTGAA
ATGGCCAGCCGAGGACTCTACTCGACGCTCGTTCTTCTGATCCATTTCTTCACGTGGGAA
CGCCAACAGATGAGCGAAGAAGCCAAGAAAGACGTGTTCCCGCTTTTCCGGAATCAACGA
GAATGCTCACTCGAGATGGACGCGTTGGCCGACACTGCCACACCCACAGAAGCACAAGCG
ATTCCATGGGCGTGTGGCATCAAATTCCACTGCCGAGACCCGGAAGCAATGCAAGCTTGG
CTAGAGAACAACGATATGTAACTCGTGAAGGAGTTGAAAGCATTGAACGGCGCTGCAACC
TTGCATTAATCAACAAATACCATGATGGCATCGTCAAGCATCGTACAGGAGCTTGCCACG
GTCTTCTGTGGCTGCGAGGGCCACATCACTGGGCCATGGGCAGACTGGAGAACAAGATCG
TCAATACTTTAAACGTCCTTCATAACCACTGGATACAGTGATTTGGTCGTCGCAGCGACA
GAAGGTCGTGGCAAGCTCTTGTACGAACAAGAACTTCGTCATCACTGTCGTTGGCACATG
CGGGCCGTAGGCAGTCGCAATAGCTGTTGAATGATTGTAGTATAGCCAAAGCAACGCCAA
TATGCATCCATGTTTCGATCCCTCCAGTGAAGAGCATCGA
>Unigene0000032
GTCTGAGTTTATTGGGCATTCAAGTGATTCTGGTGACAGTGCTAATGCTTCTGTAGCAAT
TCAATCGTAGCCTCGCTCGGATTGCTGCACCAGGCGGCTCAGACAGTAGAATCATTCTTG
GCGAATGTCCTCGCCAGTGCCTCGATGCTGTCTGCAATCCTCTTGAAGTCATCCTTCTGC
TCTTGTGCAACCTCGTTGATCTCGTTGGCGGACGGATCTTCGTCATCATTCGCCCACTGA
ATATCGGTTGTATTGAATTCGACCTTGACGTCCGCGCCATACACATCCTTGGATGGGTGC
GAAGGGAATCCTCGAAGGTCTTGGACGAGTCGCAGAAGCTCATTCACATCATCACTGAGG
GCGTGTCTTCTCCGACGACTTGTTG
>Unigene0000033
AGATCTCTGTCTGTAGGATCGTGGTCAGGCCTGTCCTGCGCCGCAGCACTATTGCCGACC
ACTTTACATAAGAACGAACTGTGGATCGCATCAAAGTATTGTGATACCATTCCACTGCAA
CACACAACACCCAAACAGACCCAAACATTCTGCGACTACGATATCCTTCAGCATCAAAGA
CCCACAACGACAGACCATGTCCGACGCAGCAAGCCTCTCACAATGCTCCACCAAAGTCGG
CAGCGAGAAACCAGCCTCGATCGCACCCAGCACTGCAAAGCCATCGGAGCCCAAAGACAG
CAGAAACCCGTTCTCAAAGTCGAAGAAGAAGGAAGAGCCGCTTCCACAATGGAAGATAGA
TCAGCAGAAGAGGTTCAAGGACTGGGAGAAAGCTCGAAGCAGACAGACGTGCTCTGCTAA
AACCTTCACAGACTTTTACAAACCTAGTAAAACAAATAAGGCGTTTTGGATTTGGTGGCT
CTAATCGCGCGTGGCATTTCATTTGTTGCTTTTGCGTACTGGGTTGAGGAGGCGGTTTTC
ATGTATTTAGAGATACCCATATACGCAATCATGATTCAACGACCTCAGATCTGTCCTACT
TTTCTTGATCGAATCCTATCCAGCGAACTCAATCTCTCCGCAATTGCTGTTCGAGACAAC
AAACCCAACAGTAGCGCTGCCACTTCCCTTCGCAAAAGTCCCAACCTCTTCAGTCGCAGA
GCAGGTGCCGCTCAAGCCGAACGGGAAGAAGTAGCAAACTCCAGCAGCGGGATGCCAGGT
CGAAGCTCCGCATGTACCACTCAATAGACATTGAACACAGCACTCGTAGGCACTTGTCGC
GCCTGAACCGAAAGAGAAGCCGTTATCTGGGTTGATGGCGGCGATGTTGGCGATTCGAGT
GTTGTCGACGTAGGAGATGGTGTTGCTTGGGCCGCAGGCTGCGTAGTATGTTGGTTGAGG
TTGGTAGATGGTTGAAATGGAAGTTATGAATGTGGTAGTGGTTGATGACTCAGTTGAGGT
TGTGCTTAGAGTGCTTGTGGTTGAAATTGTGATCGTCGTGGAAGCTACTGGAGGGCGCGT
GATTGTGGTGCTGGTTTTTGTGGAAGTGGAGGTCTGTGTTACAGTGCCACGGGGTGCCTG
GATGGTCTTTGTGGTCTTTGAGGTCGAGGTGACAGTTTTGGTGGTTACGATTTGAACGCG
TCTGTTGCAAATGACGGAGCCTTTGTATTGTGGTGGGTCATAGGTGATCGTGCCATCATT
GCCACAGATGATCTTCTGCTGAGTCGCACGTTCCTGAATCTCGACAGACCTGGGCTCGCT
GGACGCTACTTCGGCGCCTCGTCTGGCCCGCTTGGCAGCAGCGTGACCCTCGGCAGCCAA
TGCAGACGAAATGGCAATAAAACCTGGAGAGGGCTGAATGGTGGTGGTTGTGAATGTGCT
TGTGGTAGTCGAGCTCACTGAGGAGGTGAGAGTGCTGATCAAGGTGGTGTAGGCACTGCT
GGTAATCGTAAAACTAAGAGTGGTGGAGAAGGTGCTTGTGCTCTGCGGCAATGTCTGTGT
AGACCATTTTGTAGTAGTGGTTTTCTTCGTGAGCGTGGTGCTGGTGGGAGTGATAGTCGC
TGTTGGTGTGATCGTCTGTGTAACGGTCTTGGTCAAGTATTTGGTGGTCGATTGTGTGGT
TGTCCCGCCCGAACCTTGCGAGGGCTTCAATGCCGTCCTGCATATTTGTTGAGAATAGGT
GTTCACGCTGTCTGCAACAACTGAAACCGCCAGTAGCGCGGATGCAGTAAGTGATAACAG
CATCTTGAATTGCTTCAGCGTGCTCGAGGGAATGCTAAGGGACGATGTGAGGAGTATATA
GCAGGGCCGTCACTCTTATAGATTTTCTGCAGCAAGGCACCTACTGTGCTCCGGGCAATC
TTCCATTCAGCAAGTGGTGCATAGTTCACGAGACAGGAATTGGAAACGCCTCCGGAATTT
GTGAGTTCGCATTGCAGCGAGAACGATGAACGGTGGCGTTATCTTTTCTCGAGCCGGCCA
CAGTCTAGATGCGTACACGCGATAGATTCGCTGGCATTGTGCGGACATGCAGACACGAGA
ACGTGTCAACAGGGTAGACTATGTGGTTCCGTTCACGATAGTGCCAATCATCTTGCCGAA
AATATGTCAGCCCTTGCATCGGCTAAACATGTCCCGTAGGTCGAAATCCGTTCTGTCGCG
AGGCGGAGGGCAACCCTTGCGGTAACTTGTGTAGAACAGTGGAAGTCGGAGGGTTCCGTC
GCGTGGCTTGTGGTTTGGATGCCTCCAGAGCAAGCATCGTTTTGGTAGAGATCTTGGAAT
GTGCTAAGCATAAAGCCTCCACAGAAGAAGAGTGTCAAGCACAGTCAAGCACTTCCGGAA
CGTCTATTATTAGTGTTTGTATGCAGTGGAGTCGATATCCATCGCGAAGTGCCAAAATAT
ATGCCGCTCAAGGCTGAATTTAGTGTCCATGCAATCCTGTGAGGGAGCAAGCAGGCCGAG
GGGAGCTGAATGGTTTGAGCCAGGCGACTCTCGCTTCAAAAAGTCCGAAGGATTCATCGA
AGTCCGGACCGCTTCCATGATTGCGAAAATGCGCTTGATGCGTGGACTCGTGTAGATGCC
GGATCGGGGATGCGAGTTTCGCCAGAATGAGTTGGTCGTGCTCCAATGCCGTTGCCGTAT
CTCGTTTCGACGAGCAATAATGCCTTCTCCATTCTTTCCACGCGATTGGAGCACGACCGA
GATACGGCAACGGCACACGCTGGTATGCGCAAACAACTTTTCCATCGCGAGCAAGGCTGC
TTCGGGTGTATAGGGACACTGTGTCAACTTATTCTTGTGCTTAATCTATACCCAAGTGCA
TCAGATCGCTGTCGCCCAAAGCATCATCTATCATGTGAGCTGATGCCGAGGCGGCGAACT
GGACGCGGTGGTAGAGTTATGAGCTGCATAACGCCAATGCGCGGCTGGGTATTATGG
>Unigene0000034
CTCAGTCTATCGTCAAGATGCTTTTGTTATTTGCCTGAGAACTTCTCCGCAACTGCAGCT
CAAGTTCAACCTTTAAGAAGCATGCTTTTCATTCACCAAGGTAATTCTGTACCTCGCCTT
TCCAGCCTCCATATCGACAATTGCCTTGTTGGCATCCTTCATGGGCACCTTGTTGATCCA
GGGCTTAATGTTCTTGTCCGCAGCAAGCTGGAGCATTTCTTCAATTTCTGCTGGAGAGCC
GATCATGCTGCCACCCAGCTTGACACCCTTGCCGATGAAAGCAAAAGCATTCATATCAGG
CAACTTGTCCTCCGGAGCTCCGACCTGGATAAATTCGCCCTTAGTGCGGAGAAGCTGCAA
GTACTTCGACAAGGGCATCGATGGTGACGAAACAGTGCAGACGATCAAATCCAGAGAGCG
AGCGTGCTTCTTGTTCCAGTCTTTGTCCTCTTCGGTGGCGATGTATTCATCAGCTCCCAT
CTTCAGCACGTCGTCCCTCTTGTCTGTTCTCCGAGAGATGCCAACAACTTTCGAGGCACC
CATAGCTTTGGCGAACAGGACACCAAAGTGTCCTAGTCCTCCGACACCGATGATACCGAC
CCTCTTCCCAGGACCACAGCCGTTCTGCTTCAAAGGACTATACACCGTTATACCTCCACA
CAGCATAGGAGCAGCATCCGCGCTGTCAAGAGCCGAGGGGATCTTGAAGACGAAGCGCGA
GTCCGTCCGGTTGTAATCGGCGTAGCCGCCGTAGCTGATCGAACCGTCAGGATACTTGGA
GCCAAAAGTACCAATATTGTGCCGACAGTAAGGCTCAAGACCAGCCTCACACTCTTCGCA
ATCGGGCTTCAGGCACGAAAGAGCTTGAGCTCCAACACCCACGCGATCGCCAACTTTGAT
GTTTCTGCTTGCTGGGACTTTTGATCCAACGCGAACGGCTTTGCCGACGATTTCATGGCC
CACGCAGACTCTGTGCGCTTCGTGTCAGCATGGATGCTCTCTTGCTTCTTTTGGGCATTG
CTGTCTAGGAACTGGTGGCGGCCATTGAGAAACATACGGGTAAAGAGTCGGACCCCAGCC
AGATCTCAGCGTGTGAATATCACTGCCGCAAATTCCACAATGCGAAATCTCGATGTCGAC
ATCCGTTTCCTCCCAGGTCTTGGGGTTCGGGAATTTCTGCCAGACCATGTTGCCCTCAGC
AGAAGACTTGTCAAGGCCCATCCAGCCCTCGAAGCTGTAGTCCGTAGAGCCTGCCATGCT
TGCGAGATGATGCTTTGTCCTTTGGCTTGTCGTGGTGGGTTGTACTTTTGTCCGTCGCTC
AGGTAAGAGAAGGAGCAAGTGAAGGAAAGGATGATGGTCTGTTGGTTTTCAACAACTTTC
GATTATCGGACAGCTTTTGTATTCCACGGAGATTTGACGAGATTCGATGA
>Unigene0000035
GCCAGATTATGCATTAACTAGTATGATACAAAGGCCGATAAGCAGCTCTGGTCGAGCTGC
ACGACCACATGACTTTCGCCTGAATGGTATCAATCCGCAAACCCGGTGAAATGCCGACCG
TGTCATGCTCGTAGGATTTTTCTCGTTTCATGAAGGCTTTGCATTCTTTTTGACGTGGGG
ATTTACCCCTCAACACTGTTGTCTCAGATCTCGATATGCTGTGATCGCCTTCTGAAGTAC
CAAGCAGTGTTGGGACGTGATTGTGGAAGCATCTAAGCACCCTCGTCGTCGTCACCAACG
CGGATGCGGCCCTCGCCGGAGAGACCGTTAGACCAGAAGCCACCAATGTCGACGTTGGTC
TCTGGTGCACTCGCGTGGGTGAACAGCAACCAGGCTCCAAAGACAGGCTTAGCAAGAATG
TCGAGGACAGCGTACGCGATGATCTCCTCATCGACATTCAGGTTGCGGCTGCCGTCAGCA
ATACCCCAGACGATTGGGTAGACGGTCCAAATGATGAGGGTGAAACCTCCGATGGCAGCA
AAGAAGTTGCCAACCTTGCCACCCTTGGCGGCAGCAGCTGGGCGACCGTACAGAACAAGC
TGCCAGATGACAACCAAGTAAGCAATGCAGGCAATGGCGTACCAGCCCCACTTCTGTGGA
GTGCCCTCAGCTCCATAGGCTGCGAAGAGACCAGTCAAGATCATCACGAGATCGGCGAGG
ATGGTGATGGTGATGGAGCCACCGTTCATGCCAGCGAGGAGAGCAAGATCAAGCAGCAAC
AGTGGGGTGGTAATGGCCCAGTCAATGTAGCGAGCAAAGTAGACCTGGCGGTAGAGGTCG
GTCTTGGTGTCTGGGACGTGCTTGTGAGACTCGCGGACAACAACGTGGTGGTAGCTGACG
CCGTGTCCAGTGGCCATGGCGAAGTAGGACAGAGAGGCAGTGATTGTGATGACGGTCGTC
ACCACGTGGTAGAGGCGCTTCGACATTGGGACATTCCATGCCATGCCAGAGAAGACGATC
GATGCAACGAGCATGACCACGAACACGACCCAGAGGGTTCGCTCGCCAGTCTCGCTGGCG
GTCTGGTATTCTGGAAGGCTTGGGACCACCGATGGAACCGGCGACACGCTCGGCTTGCCC
AACGGGATGGTGCCCGTGGCCATGGCGAATGCTTGAACGGGGTCAATCATGTTGGCAGTG
CTTCCCGGTGAGTGAATTCGAGATGCAACAC
>Unigene0000036
GTCTCTCGCTACGAGTACGGCAAGGTGGTACGTTGGAGAATGTTGCATTACCTCGAGACG
CTCACGCTAACTTCTCTCAGATCTGCATCTTCATGGCCTGCGTATATGTCTATGTCATCC
TTTTGACATTCTTGGGTCCCGAGATGAAAGGTCGCTCCATGTCAGCTAGCAATGACGAGG
ACTTTGCTGAAGCTGCTGGTACTCTCGGGATTGTGCAGGAGGGCAAGGATTATCGCTATG
GTTCTGATGCTAGTGACCACCA
>Unigene0000037
TGGCAGCCAAGCTTATCAAGGCCGTTGATAAATCCGCGTTTCGGGTGGCTGAACGTTGCA
CACTTCGGCAACGGCGCCATACGACGCCGAGTGCAAAGAGATAGATGATGCCATTATTAG
CTGTCTCTACTGATCGTAACCATATAGCAGCTCATACTTCTGGCCTTGTGCTTCGAGCGC
ATCTTCGAGTACTTTCATGCCAGCAATCACCTTCTCCTCTTCAAGTCTCCTGCCGACGAG
CTGAATGGCCACCGGAAGCCCCGCCATTTTCGCAGCATCGTAATGCTTGTACGCACCTCT
TGCAACGCCGTTCATTTTGCTGACATTGACGCTTGGTGGCAAGATGTCTTTGCTTGGATC
CACATGCGTCACGGGCACGATACCGCAGGTGTAGTCCAGCAAGTTGAACAGGAACGTATA
GCCACAAGAAGCACTAGCCTCTTTCATACCATTGTGAGGGACAGCCGGGGTAGCGTTTGG
AGGCGTGAGGATAAAGTCCATGCCGTCGCCGAACTCGCCGAAGGTGTTCCACCACGCATG
GAATCTCGCCTTGTAGAGCTCTCGCTTGGCAACCCATTGCCAGTTCTCGTGAGCGCTCTT
CGCGTGCCAGTGCTCCAGAAGGCCAGCCCAAATTTCATCACGCTTGATGTATTTAACATA
GGCGTACCAGAACCATTTGAGGAATCGGGGAAGACGCATGTATCGGCCGAATTCTCGAGC
ACCTGGATCATCTGATTCACCAGTGCGGAAGAGTGATCGGAAAGTCTTTGTCCCGTCTGC
GTTGAGGAGGTTGCTGGCAATGACCATGGCTTCATACGGGCTGGGCGGCGATACGTTGAA
GACTTCATGGCCTTGAGCCTTGAGAGCTGCAACGGTCATATCGACTGCACGGGCACAAGC
TGGAGCTGGGTCGACCACATGGTCGGACCTCATGACACCAATCTTCAGTTTCCTGTTCGA
GATGTCCTCTTCCACGTCAATTCTCCAGGCAATGGGGTGCACAGACTGATCGTAGTTCCA
CGGCTTCATCTGTACCATGGCGCGAGTGAAGTAGGCGAGATCTGGAAGTGTACGTGACAT
GGGCGAGAAGACAGAAGGGATGCCCTCTTGACCAGGCATGCTGGTATCGACGCCGTACTT
GGGCCACCGGCCAGTACTGCATCGCAGGGAGTAGCAGCCAGAGAAGTGCGCAGGAGCACG
AACTGAGCCGGCGACATCTGATCCAATGCCTATTCTACTGCCACCAAAGGCGAGGATGGC
GCCTTCTCCGCCTGTACTGCCGCCCGGACTGTACTTCGGGTTGTGTGGGTTCAGGCAGCG
TCCCCAGACGTCGTTGAAGCTCTCGAAGCTCAGCAGCGTGATGGGCAAAGCGGTCTTGAC
AAATGGCACAGCTCCTGCATCTTTGAGCAGACGAACAATGCCGCCATCTGCCGGGTATGG
TTTGCCGGTCTTGCACGAATAGCCCACACTTGTGTCGAAGCCACCGACGACAATGCTGTC
CTTGAGACTGACAGGTATGCCAGCCAGCGGCCCTTCCAGATTGATGTCGCCCTTCTCGAT
CCAGCCTTCAGCTTCTTTTATCATGACCTCGGTCACGGCATTGGTCTTCGCGTGGGCCTT
CACGGCAGCCTTGCCATATGCTCGCAGCACGTCCACGGCAGACGTGGACTTGCTCTGGAC
ATCTTTGACCAATTGATCAATGGGTGCATCAAGGATGTCGGATTCGTCGGCGGTGATGGG
TTGCTGATATGGCTTGGGGAGGTTGGCAATGCGGGCAGCTCGCTCGTCCTGTTTCCGCTT
GCACGCGGCTCGGTGCTCGAAGTAGTCGAACGGAGGAAGCATTGTGCCGACGAGTGGCCG
TGTCGGAGCTCACGCTGGACTACGACTCGGTTCTCTGCTGGTCGTCCTTCGATATGATTG
CTATCAACTCACGGGAAAGCGTCAGATCAAGATGAGAGAGCGGTCACGAGAAGGTATAGG
A
>Unigene0000038
TACCTCTTCGCTAGGATGAACAGCAGAGATCTTTCTCAATCTCCGGGGAAAGCGCGTATT
CACTTACTGCTTCTATGGAAGGCAGTCGCGACTCAGATACATCTCTGCGGCAAATATTCA
CATGGAGCCACGATGGCTATACCTCCGCCGAGGACGATCAGCATCTACAATTCTTCCGAC
TCCTTGTGCTTCATGCCAGCCTTCTCGTTCAAGGGATCATGCGTCTGAGCAACGCTCCCA
TGGCGCACCACTTCTTCCAGTCCAATTTCACGTTGGATCTCCCTCATTCTCTCAGTATCG
GCCTGTGCGACACCCTTCGAGCCAAAGATGACGTCCATCTCCTCAAGGGAGAGGCCTTTC
GTTTCTGGAAAGAATTTCCAGATGAAAGCCGCGCCCATGAATGTCAGTCCACCATACAAG
AGATATGTTCCGTAGGTTATTCCTGTCAGCATATCCGGAGTAATTTGACCTATCACGAAG
TTGTTCATCCAGTTACTGCTCGCACCAAGCGCGATGCCGTATGGTCGTTGACTGAGCGGC
CAAATCTCTGCTATGACAATCCAGGCGCACGGACCCCTTGAAAACATCTGTTAGCCACCA
CCACGCAACCAGAACAGCGACACTCTCCATGCCACAGAGACACGCTAGGCCACGAGGCCT
AGACTTCGATCCTGACTCACCAAGAATAGCCGAAGAAGACGACAAAGAGCCAGACCATGC
TCACGGCTGCCCAGCCTGCTGCTTTGTGAGACGGCCACGAGTCCTGATTCTTGGCCGTAA
TCACAGCAATGATGATGTGGCATGTCGCCATTCCGATCGCTCCAGAAATAAGTATGGGCT
TTCTCCCGACTTTGTCGACGTAGGCGACTGCAGGAAAGGTGGCAAGCCACATTGCGATGC
CCACCACGCCAGTGGCCAATAGAGAAGTGCTATTGGAAGAGAGTCCCAGGCCTGCGAAGA
TCTGAGGGGCGTAGTAAAGAATGGCGTTAATTCCTGTCCACTGTTGGAAGAACATGGTGA
CAGTAGCAAGAAACACGCGCCGGAACATCGGCATGGTTTTGAACAGAGACCCGATGGCAA
CAAATTGGAGCTTGATAGTTGACCAAGCGGAGCCATCAGCCAAGTGAGGGAAGGCTTCAG
CTGTCGATCTTTTCTCGAAAAGCGACTGGGCTTTGATCTCCAGAAATTCAAGCTCAATAA
GTTCGTGGTCCTGAGATAGGCCTCGGAGGCTGGCCAAATTCCTTCGGGCTTCGGCCTCTC
GATCATGGTGGACGAGCCAACGTGGACTGAACGGCATGAAGAGCATGCCCGCACCGAGAA
GTACCGCAGGAGCAAGCTGCAAGGCGAGAGGGACCAACCAAGCTGCGTCGTGTTGACCCG
ACCCGGTGCCACCGATGTGGTTCGTGCCATAATCGATCCAGAAGCTGATCATTATACCAG
TGGTGATAGCCAGCTGCTGAAGACCAACCAGAGCTCCTCTCACCTCAGGTGGAGCGACCT
CGGCGTTATACATTGGAACGATCATACTCAGGCTTCCCACGCCCATACCAGTGATGAAAC
GACCTCCAAGAATAGCGCTGGCCCCCACTCCAGTCACAGCTGTGCATTGGACAACGACGC
CGATGATGAAAATCGCAGTGTTCACCAAGATGGCGTATTTCCTCGATATGATCTCGGCCA
GAAATCCAGAGTACAGTGTTCCAACCCAAGCTCCAAGTTCGAGGATGGCAGTCAACCAGC
CCTTCTTGGTCTGGTTCCGCACCCACACACCTGAATTCATCGATGAAGGGTAAGCGAAAT
GCCTCAGTCAAGTCTTAAGATGCGGAGCTGCCCTCGGCTTGACTTACCCATGTGCGCATC
GAAGCTATACATTGTAAGCACACCAGAGAATACACCTTGATTGTAGCCATAGAGCAGTCC
TCCCAAGCATGCAAAGCAAGCAATACCAAAGACCTTGGCGTTCTTGACCAGGGCGGCCGG
ACCAGAAGAGCCTTGCAGGGCCTGGCGACGCTGTAGGGCCGCATGGTCGAAGTGTGATGC
ACCTCCTACTGGGGCCATGATTGCTGTGGTATTCCGACCAAGGAATAGAGATGAAGATGG
ACGAACTCAGGCTTGAACAAGGGGAGCTGTCAACCAAGCGGGCATCTGGCCTGCAATATG
TAGCAATGGCTCTGATCAAGCCTGCTACAACATGCATGAGCCATTTCGCCAACAGAAGCA
TTGCGTCTCGGCTAAAGACAGGTGCGCAGATGCAACATGGGCGTGCGTAGGCTTTAGCTG
GGGCACGTCAGCCAATCGAGCCTTAGTCTCCTCAGGCCATCCATCCTCACTGCGAGAAGA
ACTTGAGCATGACTTTGCTCTTGTATCTCTGCCTACCGTCATAAAATGTCCAAGGCATTC
TGTTTACAGAAGAGAAGACAGGCAGACAACCAACGTCGCATGAAATACGCAAGTGTCGGT
GTCTCCGTTGCCATCTCGCTGTCCAGAACTATTCTGTGCGG
>Unigene0000039
AGGCGTAGCACAGAACGGGGTGGTGGGCTTACCCTGGGTGAGCCACTGGGCTGGAGGCCT
TTATGTCTGCTGCGTCTGCTGGCGAGCCGGCAGCCTCACATGTGCTCGCAGCAGCACCCT
GTCGCGTCAAGGCCGGGCTGATGAAAGCCGTTTCGGGCACGCAGTGTCCTAGAAAAAGGC
TCCAAATAAGCTTCACGCAAATGCGAAGT
>Unigene0000040
GCCCATCACTGACATATCAGCAGCATGCAGCCACCGCGATCGGCATGCCGCCATCAATCA
TACCGGTTGGCGAGCATCGTCGGCGTGTGAACAACACCCATACTCGGCGGTCTTGTCCCC
GCGCCGCCTAAGCTGTTGTGCTGCTGGCACGACGCCGCCACATTCTTGGTTCACAGCGCC
GTAGAGATGGCATCGCTTATGCTTTGCGGTGTCGATCAAGACCACCTCCACATAGTGCGG
GGAGCCTAGTAGGATGTTTGGCCTCATCTTCACCATCTTGCTCCTGAGCAAATCTGCCGC
TTACTGACCTTGCAATCATGACTGACAACAACAGCGCCGACCTCCAGTTCGTCGTTGTTG
AACGGCCCTCCGACACCAAGCACGCCGGATACCGGCGGAAGGTTCGGTCTCATGTCACCA
AGACCCAGCATCGACGAGCAAGAGAGGCCAGCAGCACGAAAGCCTTATTTCGTTTCGTAC
AAGGCAACGATGGCCGAAGGTCGAAGCAGAAGCAGGACAAGGACAAGAGGAAGGAGGTTG
AAGACCATGAGACTGCGAAGCTGTCGCCGCAAGACGCTGCTAGGCAAGAACTTACACGAA
GAGCGGTGGCAGAAACTGTGCATACCAGTGGACCGGGCGCTCTATTCTCCACGGGAGCGA
TGTACTTGCGGACAATAGCCTTGGACGATGCGGACAATGATGTCGGAATGGTGCTCAGCA
GCCTTCGCTGTAACGTAACAGCAGTCTGGACTCTCTACGAAAGCTACATGACCTCGCAAA
CGGAAACGTTCCTAGGAGACAATCCAGAAATGCGCGATACAGACCATGCTGCCTGCTTAC
TATCCTTCCTATGGCAGGATCCCACCCTGCTCAACGTGGCCATGCTCTCCGGGACCCGCA
GACTCTTGGATTCGCGAGGGCATGCCCTACACCCGAGTGAATTCTACCATCTTACGCACC
TGCGTGGCCGCATCATACAACGCCTCAATATGGCAATAGCCGACCCCGTCCGCCGTAATT
CGGACCATATGATTTGTGCTGTCCTATTCTTCGCCCTATATGAGCTTCGCCACACATCTG
CTGATGCTTACAAGGCACATATGATGGGGCTCGTGCAGTTGATCAATCTGCGGGGAGGCA
TTAGTGAAGTGGTCTCATATGTTGCCAGCATGGTTATCTGGTTGGACCGGGCTTGCAGCA
GAATGATTGGCGTCGAGCCTTATGCGAATAGGATGCACGACCGGACTACGCGGGGCATTC
CTCGGCTTAGTGAGGTGACTTGAGAACGAGTCCTGGGCGCGAATCCGACATCGTGGCAAG
CAAGATATGTCTCGACTTTGCAGCTACACTCGCGCAATGGACAGCATTCAGCAGGAATCC
TTCTCGTAATATGGTAACGATGGATGTGCATCGCACGGTGGCATGACCGAGCGACCGCAT
GCACCATAGACGAAGCGGGATGAAGTCCAAAGAGTTATCCATAATTGGGAAGTCAACTCC
TATGGCCCTCTTCCAGCATCCGTGTTCCCGATTGAACCTATCTTCCATACTTCGAAGGAA
CCGTCTTCATCTGCTCCTGCGGCGAACCCTCCAACCCAAACAAATCATAGATCCACTTCA
AAATCACAAAGAAACTCTCCGGCTCTCCCATATGCTTCCTCCCATCGATAAACCTCGCCT
CTTTGGGAGCACCATGCTGCAAAGCCAAATAATAATCATCAATCGGAAAAATCTCATCAT
TCACACCATTAACAAGTAAAAGTCTCGCACAAACTGGTCTGTCAAGCGTCCCATCTTCAA
GCAACGAGAATTTCCTCATAGCTTCTTGCTTGAATTTCTCCATATCGTCGCCATAACCGA
ATTTGTACGCCAATGTCGTCGCTAAATCGAAGGGATATTCGAGATGGTTGACGTGGGAAA
GCCATTCGGGGGAGAACATATAATGGCAGCCTCCGCCGTGTGCTACCACGCCTTGGAGAC
GGTCGTGGTGGGTATGAGCGAGACGGATACCGTAGTAGCCGCCTGTGCTGAAGGACCAGA
GGGCTTTGCGAGTTTGGTCGATTTCGGGGCGGGAGTCGATCCAGTCGAAGAGAGAGGACC
ATTCGCGATCTGGAGAGATTGGGTCGCTGGGTTCGGCGGGAGAATCTCCTGTCCCGGGGA
TTTCGAGGATTAAAGTTGCGACGTTTTTGTAGGAGAAGCCTTCGATCCAAACGGCGAGTT
CGGTGCGGTAGCCGTCGAGGCCTGTGAGGATTATGACGAGGGGTGCGGGTTTGGACGGGC
TGCTTCCTGGTGGGAGGTGGTAGTAGAAAGTGATCTCTTTGCCTTCGGTGGCAAGGCCGT
GGGTGTGAGGGATGGAGATCTCTTGCGTTGGGCGGTCGCGGAGGGCGAGACCTTTCTTTG
CGGCTTTTTTTGCCTTCTTGCCAGGCGTGGCGTTGGTTTTCGGATCGAGGGGCTGGAAAG
CGCGAAATTCGATAGACTGCTGATGCACGCATGAAATACTCCGACGCTTTGGCCTGCTCG
CTATTCTTCTCCGCCTCTTCAGCGATACCAACTAACTCTTCGGCTTTGGGAAAGAAGGCT
GCTGCGTACTTGTCCCAATCATACGGCTCTTTTTGACCTTCAGCGATCAGTCGCTCAGCA
ATTGGCTCGAAATCTTGATGAGCGTTGAACATGAACGGGTACACTCCCATTTTCGAAACT
GGCTCCCACTTGGTCTTCCATAATTGCTCGAAGCTTTCATGATGCACGGCAGGCGTTTTG
AGAGCATTTTGTATGAAGAACTTGCCTCCTGGAGCGGCCATAGTGGGAAATAGTCCGGAA
AGAACGACTTCGAATGTCACGGTATGGCGAAGGAAGGTCCATATCTGCGACAATCACCAG
CTGTCCTCG
>Unigene0000041
CACTTTTTGCCCATTCAGTCAATTACTTTTGGCTCTACCGAGCTGTCTCCCCAATGATCA
TTACAAGGTATTTCTACAGTCGCGTGCCATTGCCATTTTCGCCGCCAACTTCGGCATCGT
CGAGAATCCGCACAACACCCCTGCCAGCCTCCGCATTGACTTCTTGCCCATCTTTACCCA
CCAGAACGGCGTGTGGTTCGCCCTTGTCCTCGTCGTAGTTGAGAGTATTCTTAATGTGAC
CTACCAGTTTGAAATGTATTGGTGTCTTGGCGAGCCATCTCAGCGTGAATGCTGGCGATG
TTGCCCAGTTCAGTTTGGCAGTGAAAGCAGGCTTTTGAATCCTTGGGTCAGGTGCGCAAG
TCATCAGTGCATAGCCTTGGAAAGCCATGCTCTTGTTTACCGAGAACAGCAAGATGACAT
GTCGGGCGGTTTTGAAAGCATGTGTTAGCATCTCCTCGTTCTTCTCTTGAGTGGCCCAAA
TGTTCGTTCGTTGAGCTTCCTCTACGTTCTGGTGATTCCAGGACTTCAAGATGAAATATC
TTACACCTGGGGACAGTGTTAGGAGACGGATCTTGCTCTAACAAAGAAAGGAACGGTGAG
AGGAACTCGGTAAGATAATCGCAAGCTGCAGCATTCAACGCTGCATATCAGGTTCTTTTG
CCAACGGATATCCCAAGTTCGTGCAATGAATGTGAGATATCAGCGGGGATGAAATTTGGA
CTGACCGCCTTTCTGAAGTTCCAGCCCTGCACTCGGCCGATAGCTCGATGCGACCTCACG
ACCAGCTGCTCTACCTGGGCGTGGTGCGTTGAACGCGCCCGAGGATCGCCCATCGCGAGG
ATTGTAGTGATCGTAACGAGGCTGCTGGTCGTCATCTCGACGATAGTACTGGGCACGGCG
TTCCAGAGATGGATCGCGGCTGTGACTCGACAGGGAACCTCTGTCATCTATCGACGAACG
TCTCCGTGCATCTGGATATGCGACGCGACGCTCATACCCTGGACTTGGAGAACGACGACC
ACGACGAGCACTGCCTGGACGCGATTGAGGCGAATCCTTGGCACCACGAATGCGGAAGCC
ATTCTCTTCTCGCTGGCGCTTTTCTGCCAGTGTAGTCTCAGGCGACCGTGCACGCTTGGT
ACCGTTGACCTGCTGGGGAGTGGCCTGGCCATTTGGCAGAAACTGGGGTAGTGGAGGCGG
TGCCATGTTGGGACGTTTGACGTTTGGAGTGCCAATCCGCATCTGCTGCATCTCAGCCTG
TTCGGCTTCGCGCAGTTTTTCGAGCTTCTCTGCAATGCGGGCGGCCTCTGCCTCCAAGGC
TTTCCTCTCCTTGTATGTACGAAGCTTCGAGTTGCGGTATTCGACGTCATGATAGCCAGT
CATGTCAAGCCATGCTGCAAGGTCAGTGTAGTAAGAATCTGCGAGGTTAGTCGGGGGGAC
TGTAGATGTTGAAGACCCAGTCGTGTGGTGCCCTGCGAGTTGCTCAGTAGCCTCAACTCT
GGCCGTCGCCGAGTCCCGGCCACTTCCGTTGTCCGTCGAGGTCCGATGTTGGTCCTTGCC
TTCAGCAGCACCTGTCTTCAACTCCTTCTGCTTTGTTGCTGCGATATGAGCATCGGCCTG
TGCTTTACCGGCTGCCAACAACGCCTCCAAGTCCGAGTCGACCTTTACTTCTGGTGTCTC
TTCTTGCGTCTGCTGCTGCAATTGTGGGATAGGAGTAGGGGACAACTTTGACGATGATTT
GGTGGGAGTGTTGATAGAAGCGGCGTTGGCAGGCGCTAAGGCCGCTGCCGACGACGCTTT
TGCTGGAGTATTCTGGCGCATGGCCACCAGTTTGGCGCGCAAGATCTCGGCGCGTTTCTG
GTTCTCGAGCTTTTTGGCTGCTTCAGACTGCGAGATTGCCTCTAGTGGCTTCTGCTCCAC
GGCGCCAAATTCCGACTGTCCATTGATATTGGTGGTACTGGTGTTGTCGGTAGCGTAGAA
GCTATCCTCGCCATCGTCGACTTCTTCAGCAGGATAGGACTGCATCGGCGCGGTGGCGGC
GAACATGGCCATGGGGTTGCTCCAATCGATGTTGAAGTCTTCCATGCCGAAGTAGTTGAC
CGCGA
>Unigene0000042
GGCGTCTGAATCGATGCTCTCGCGTCGCTCCTATGCTTCAATTCAACATCCACCTCGGAG
CAGATGAGGCAAATTGAAGAACTGGACACGCGATGTACGCTTCAGTATCTGACATCCTGA
CAGACATCTCTTCGGCACTTCTACTTCATCTGCGTAGGCAATCTTTGCTCTGGAGAGCCT
GTTGGGTCAGAACGGAACTGAGACCGCTGTCTGTAACGAGAGCCACACCGAGATGCTTGC
TCAATCGGCCAGCAATGGAGACTACGACAATACGCTTCTAAACTGCTTACAATATGCTAC
ACACCTTTCACA
>Unigene0000043
GAACTCGATCAATCAAGCCATCACTGCCCAAAGCTTCGAACCGTGGCGGACATGAAACTC
GCAAGGACCCGCCAAGCCATGGCGAGGTCTGCACAGAGATAGATATGGAGAGCTCCTGTC
TCCACCAGACCCTTGGCACACAGCTGCAGAGGCACCCGCGTCAAGCACTTCACGACCACG
ATCATTATGTTCGTGAGTTATCAGTCCTTCGTCCTGTCTCGATCACCAAG
>Unigene0000044
TTTCGGCAAAGGTGAAGGAAGTAGTCCAGCTGTTCGATGACAATCGCGCGCTGTTTGATG
ACGAGACGGTGTCTTGGAGCATATTCGCCCAAATGGACGATGAAACGCCTCTCGAACATC
AGCTTGATTATGCCAAAAGGAAATTCCGCAAGGCCGGTCTGCCTAACGAACCTGCGTATT
ACAAGGTGGAAAATCCTCGGCCCTGGAATTTGCTAACTACGTGCCCGCTTCGGCATCGCA
GGCATCGCTGCCACAAGCCGAATCGAGCACAAGTGCCCACTTGCCTACCGCTTATTGGGC
CTTTGATCCTTCTACCCAACTTTATCACCGCATCGAAAATAAGCAATGGGGTCGGTCGCA
AAGGGAAGTGCCTGTAAATGTCCCGATCTTGGCGAATGGTCAATGGCAGATGTACAACGG
GAAAGCCTGGGTGCAAAGGCAGGCTTAGATCTACAAGCGGTCCGTTAATTTTAAGCCGAC
AGTTGTGGTGGAGGACTGCGTATACTATACGCCAAGTCTCAACAAGTACCGTGATAGCTA
GAGGTAACCTGAACAATGGATCACCATCTGCCCGTGTGTGTGTTCAATAGCGGACGGTGA
AATGCGGAATTGTGTTGTGTTGCATCGCATGTGCTAGTATAGGTATGCGGCTTCAACTGC
GTGTAAACTATAGCTCCCTACAAGCTTCTTAGCGTTGGGGAGAATCTTCGATACTCGTCC
GCCACTAGACGTGGATAATTCCTGAGAGGATGTTGACGAGCGCTGAGTTGGTGCAGTGTC
GATTGGCAATGTCAGACGGTTTACGCATGCAAGCAAGCAGGACACTCGGGGGAAAGGGTA
AATCCTCATGTCTATGAGGACCATGCCGGAGACAGTTGGGCGGATTAGGAAGAA
>Unigene0000045
TCAAAGTGCACATCGATCCGGAATGGAAAAAGGACGAACCTTCGATACTCGTCTGCCACT
AAACATGGATAATTCCTGAGAGGATGTTGACGAGCGCTGAGTTGGTGCAGTGTCGATTGG
CAATGTCAGTCGCTTTACGCAGGTAAGCAAGCAGGACACTCAGGGGAGAGAGTATTTCCT
CATATCTATGAATACCATGCCAGAGACA
>Unigene0000046
AGACGGCTGCACAACGCCTGAACAACCATAACAAGTCTTCATCATGCCTGGTGCACCAAG
ATATACAACAGAATTGATGGACGTACCGGGGATGAAATTTCGAATAGACATACCGGACCC
CAAACAGCGAATACAAGCATATATCGACGAATATGCAAACCCATCGCATAATGGTAAAAC
ATTCGAGGGCATAGACGAGCCGCTCATGCGAGAATGCATCCGATTGATCTCTGCAACCGG
CCCACCAAAAGTCTCTTGCGTCTTCGAACTAGAAGTTACCCAGCAGTTTTCCAACCGCAT
GGGAAACATGCATGGTGGAGCTATAGCGCTCGTCTTCGACATGGCAACGACTATGTGTCA
AGCACCCTACGCCAGAGAAGACTTCTGGTGGTTCGGCGGCGTGTCACGAACACTGAACGT
GACGTATCTACGACCAGTTCGAATGGGCATGCGAATCGAGATCCGATGCGAGGTTTTACA
AATGGGCGATAGACTTGCGACGATCCGTGGCGAGTTTCGCGATAAAGCTGATGGGAGAGT
ATTATGCGTTTGCGAACATAATAAAGTGAGCATACAATTCAAGGGCAAGTCCGCGTTATG
AGATATCTGCAAAGATCCTAGACTTTAGGAGTCGCCTTCTTGACTTCAGCTGTATACCGA
GCCGCAGTCTCAAACG
>Unigene0000047
GACGACGAACTCTCCACTTCATCGTCGCAATGACATACCGGTCTCGTTTTCCGTTCAGTT
GCAGACGCCGCGATGCCTGATGTCGTGAGGAAGCAGACAATCAAACAGGCGAAGGCCTCA
TTCAAAGCTCGCGGCCGACCGACACTCACCGAGAAGGAATCGCGGCAACTTCAACGCGCG
ATCGAGCTCGAGGAGCGCGCTGATCGTGCCCGAGAAGCTGAGAAGAGAAGATCGGAAGCA
GCAAAGAAGCGGTCGGAGAAAGAGAAACGCGAGCAGGCACAAGGCAAGCAGCAGGTACAG
CTAGGAACACAGCGGCGATGCGATCGATTTGGCTACAAGAGCAGCCAATTCCATCTCGGC
GCCTTTTTTTCGCAAACAGGTGGATGAGAAGCCCGCGACCGGAGACGCTAGTAAACAACA
TGAACAGGAAGCGTTTGATGATGACGATCTGGACGATGCGTCGCTACTCGGTGCAATCAA
TGTTGCAAATGCGTCTGACTCTGCAATGAAGCATCTCAGGCCCGATACCAGCCTCATGCC
TCCACCTCCTCGTCCTGCTGCTCCTTCAACCAGAGCCCCTCGGCTTCCAGAGCAGGAAGA
TTTCAGCGACTTCTTCGATGACCTTGACAGCAGTACGCAGATTGCCAGAGCATTGGACAG
TCCCCCGTCGAAAGCAACAAACCATTCAGTGGAAAGCACCACTAGTGCTTCGACTACTAC
GTCTCGACCGAGAGCACTCTCGCGAACTGGAACACTTCGCAAAGATTCTCAGACCCCTCT
AGAAGACATGAGCGATGATTTTGGCGACCTTGCAAGTGGCACACAGATTGCTCGTGAGCT
TGATGACGGCGTCAACGAGGTACGGAGAGCGTCAACTGCTAGTGGCAGCTCCTTTGGCTC
CGGTAGTCTCGACTTGACCATGGAGGATATTGCGATGATCGACCCACCAAGACCTTTAAA
GAGCCCGAGCTTAGCAAGTACAGCTCCGTGGCCAAACCCTTCGAAGAACCACATCGATAT
CGTCGTTGCTTGCGACCACGATGCACACGGGGCTCATGTCGGCTCAGATCATCGATTGGT
CGCCCGAGCAAAGACAGCCAAAGGGGCATCGGAAATGCCGCCACCCACCTTCAGTGCGAA
GATGTCTCGCGCAAACATTCCACCGCCAATCTCGCGTAGTCCTATTCTGATGAAGCAGAA
AGGAGCGGGCCTTCGAGATCCGTTCCTCTCAGCATCATCTCTATATTGCTCGCCGAACCT
TGGGTTCACGTCTACTCAACTTGAGAGCTTCATTGATGACGACCTGCAATTGACACAAGT
CAATTAAGTCATTAAAGTGGTGAATTATATTATGATATTGCGATACCCATAAC
>Unigene0000048
CACCGCTACCAAAATGCTGAAAGCACTGAACAGAACTTACGCTTGGCCAGTATGGCACAG
CGCCATGAGACGAGGCTTCGCTGGGTCAGCCCTTAGAGCAGCAAATGCCGGGATCCAAGT
CGAGCGCATGGCAGGCGGCTGTGGGGCACAAATATCCAATATCGACGTGAGGCAACTGGA
TGCAAGTACAGCCAAGGACGTTCGGCAAGCTCTTCTGGACAACTGTGTAATCTTCTTCCG
GAATCAAGATCTTCAGCCAGCCGAGTTTGTCAAATTCACGTCGTTCTTTGGCCAGCCTGT
CGAATACCCATTCGTGAGAGGTATCGAAGGCTTCCCAGAGGTGATCGAAGTGCTCAAGAA
AGAAACAGAAACTGGCGCAAACTTTGGAGGTGTTTGGCACAGTGACACGACCTACCTCCC
TCGACCTCCTATGGGAAGTGTACTCTTGGCCCGAGAAATTCCAGCTGTGGGTGGCGATAC
CCTGTGGGCGAATCAATATCTGGCGTACGAGTCTCTAAGTGATGGACTCAAGAAAACTTT
GGACCCACTCAAGTGCGTACAGAGCTCGGCGAAGGCGGACGCGAGCAAGACGAGGGAAGA
CAGGATCAAGGACAGTGGCAGAGGCAGCGAGCACATGGAGCAGTTTCATCCTGCTGTACG
GACACATCCGGAAACGGGGAAAAAAGCGCTGTTTGTGAATGTCGCGCATACTACCAGGTT
TGATGGCTGGACTGAAGAAGAGAGCCGTCCACTGTTGCGATACTTGCACAGGCATCAGGT
GAAGCCAGAGTTCACTTGCAGGTTGAGGAAAGTCTCAAATTAGCTCTTTTGAAGAACCTT
TCTGACTGGTGACAGATGGGAAGCTGGCACGATCGCATTCTGGGACAATCGCTGCACACA
ACACTATCCACTTAATGACTACCATGGATATCGCCGACGAATGCATCGAATAACGCTTGC
TGGTGACAAGCCTGTCTAATCCAGGGATAATTCGCGAATGCGAACTACTGCAGTCTCCTC
CTTTTACTCGGCTCCTGCGATCCAGGACGATTTCCGCCATCGACCCACTCTTGAACGGTT
CTCGAAGTCACATACCTGGCCATCATGGGACCTTCCCTTCGAGCGGCTGTCACACCTCGA
AGGCCTGACTCACCATTTGCATCAGCTGCTTCTTCCAGCGTACGTCTCGGGTCGTGGCTT
TTCGGCGAGGAAGAGCTTGTGCCGCGAGGCACATCACCTCGATCCCGCAAATCTGGTCCG
GGGGCCTGTAGTCGGTACAGTCCATCAACCAGAGCAGGTGCATTCGAATCTTGAAATACA
TCCTCGTATTGATCAGTGACCTGCGACCGCTTCTTGCCTTCTTCTGTGTACTTCGACACT
CCTGGAATGGTCTCTTCTGGAACATAATTAGGATCGCTCGACCCGTTCAGTTCTTCGGGA
ATAGCAGACAGCCTTTTTGGGTCAATGGATTGGGATGCCACGAATTTCTTGACTTCGCTC
ATTGGCATGACATCAATACCGCTATCCGAAGAGTCGACATGCTCGAACAGAGATAAAGAA
CTCGAAGGTGTTTCTGGTCCGTGAACTGTACGAAGGGCGGGGCCTCGCTTCTGTCTGACT
GGCGTTGAAGGAGGCGAGTCTCCTGGAACGGAGTAAGTTACCATGTTCCAGAACGCGTTG
AATGTTGATGCCAGCATGTTTTGGGAGCGCCAGACTGCTGGGACCGACACCCTTTTATGG
ATCAGACAACAGCTGCATCGACATTAAGAATCGCAGGAATAGTAACAATGGAAAGTAGGG
CTCGGCTTCACCGGAACAGGCCACAATGAGGAACACTTCTTTTTCCTGCTTTGTTTCGGC
AGGTGGCTTTTGTCTCGCATTGTCTCGCATGAATTGATCCCGATTTCCATGGCCATGAAA
GCCACGTGTGGTTATTTGAATACGTTCGAGGGATCAGTTTCACGGAGCAAGTAACGAAAT
CTCATTGCGAGGCAATCTCGATAGCCAACACTCAACCGTAGTCTTGCTCGAACATAGCAA
GTGTTGCTGCTTCACCAAGACGCACATCCAGGAACTTGCCAAGGTAACACCACCAATCTT
CATCCAGATCGGTGAAGTGGTATCGCTTAGACGCAATGAAGAACTCCCAGAATCTGGGCA
GCCAACCCGCCATTTCCCAGTCCACAAGAAAGACATCGAAAGTCCTCTGGCCGCCTTCAA
CGCTACAGTCGGTCCTCTCTGCAACCACGATGTTTCGACGCTGCACGTCGCCGTGTGTGA
GCGTAGGGCGCAGATCCCGCAGTATAGTCCCGAGATGCTCGTCCCAGAATTGGACTTTGA
ACGCAGGATGACCATTCCGCTCCCTCGAAGCACGAAAGTTGCTCGTAAGACCTTCGAGAA
AGGCTGCCTCGCCGTGGAATGGACCCAAAAGATCTTGATCGTCATCCTTTTGGTTGAAGA
AAAGGTGGTGGTTCACTCCCTCGCCTGCCAAACCTCCGAAATAAGCCGGTGCAGGGCACA
CTGCCTCTCGAAGCTGATGGAATATATTGTGAAGTTCTGCGACAATGAACTGCTTCTCCG
AACTTGTCAAAGACGGCCAGAGCTTCTCCAACTGTACTCCTGGAGCGCGCTGCATGACCA
GGAACAATTCCTCCTCGTGGTAATACATGGCGTGAGTCGTGGGGCTGGCACTTTAGGCAC
GTGTCGCTCGAGATAGATCAGTGCCTGTCCCTCCCGTTCAAGCACGCCACCGCCGAGTTT
GGCGACAATCTGCTGGCTCACTGCGACGATCTTCGCGCGGAAACGTTCGTGTAGAACATC
TGTGCAACCACGAATATCTTCTGCGCTGGGAAGTTTATCCACAGGGCCGCTGTTGGCCAA
GTAGGGAAGGGCCACCGGTGTCCACGGAGTACCATTGTCTGTGGTCATCGTGAGCCTGAA
TGGTGTTTACACGCAGTCGTGCATAGGATGCAAAGACTAAGATGAAGGTGGAGGCACAAG
TAGGTCAAGGGATGACTGTTCTTGGCATTTTCAGATGACTCAGCGACTGAGACATTCCAG
GTTCTCACCTGCCCGCCCCACGCAGGTACTTCCGGTGCTCACCAACAAGCAAGCAATCTG
TTGTTGACATTGACTCGCAGGCAGTACCATCTGTATTCAATCCTACGCTATCATGGCAGT
GACCTGCGCGCATCTGTTCGAGAACCTATCTCCTGTCGCGTGCTCAGACGCTGCTCGCTC
TGAGTGCTACGACTACGACCACCACCCTCCGGAACGAGCACGGGGTCTGAGGAGGAGATA
GCTCGAGAACGCGAGTTCCATTCTGTACTCAGCGATAGCTTGCTCGAGTCCTCTAGGTGC
TTTCGAGACTCAGCACTTAGGCCTCGATCGATGCGTGTCTTCGGTCGAAAAACTCGGCTC
GAGCAATGGGGAACACAAAGCAAAGAATCGACTTCATTACTCAAATTCGGCCCATCAGCA
ATGCAAAGTCATTGAGAACGTGACTAGCTTTCCTTTGAGTCCGATTCACAACGAAGTTGT
GGAAGCAGCTATGATAGTGAGCCCAGGTCCAGATCATCGCCTACTGCCGGAAAGGAAAAC
TCGAACCAGTCGTTGGGCCATACGAAGCGTTGGATGATGTTACTGCCCTTACATCCTTTC
TCGAGTTCTTTTCCGTCGGGGCCAATGGAAAGCGCCGCATAGTACTGACGGATCTGCGGC
AGCACAGTTCTGTGACTGTGATTGCCACTTGATGGCGAGTGCCAAACAGCACAACGAGCA
TTAGCAGAGAATACCAGAGACGAAAGTGAACAATGTGCATCAATGCTGGCGCGCGGGCTG
CGAAAGCCTGGTTGTTGATGAAGCGAGGGTGGTGTTTGATGAGGAAGAAGAGGAAGCTTC
ACTCAAGTCATTATTGGGTTGGGCG
>Unigene0000049
ACTCCTGGATATCATCGTAACCGAGCAGGACTGTATTCCAAGAACATGCCAGCGCCATTT
GAACTCAGGAGCACGGACTTGACAGCACTATTCCATTAGGGTTCCTTGGCCTCCGTGTTG
ACGTGCCTTTGGACAGACCAGTCTTCGGCGCCGCGGCTGGACTGACCCACGCTGGAGTAG
CACTCATCTCCTGGATGTCGTCCTCATCTAGAACTCGATCCGTTGCTATCAGTGTAGGAC
TCATGGAACTGAGCCCAGTTGCATTCCTGCTAGGCTGTAACCTGGGCGAGCCAGAACGGA
AATTTCCATCTTCTGGTGTCGGAAGCAGTATGGACTGTGACACTCGTTCAGGTCTGCCAA
CGCTAAAGGACTCTTTGTGTCGCTTGGTCTCATCGGACGCTGCGGACTTTGCCGAAGCTC
GCGACAGTCGAGCAATGCCTCGCGCTCTGAGTGTCTCCGAGGTCTCCAATGGTTTGAGTA
CTGTTGGAGCATTCTCAGATCGGAGCCTGTTCATGCTTTCGAGTACTTCTTTTGCGATGA
CAACTTCGATCGGACTCGCTTCTACATCAGAATCATCGTCCTCTTCATGAACCATATCCA
ATTTGACAACCGGCTTGGCGAGAATGTCCCCATCGAACGACACAGGATCAAAGCCAAAAT
CGTCGAAGAATTCGCATATGTCCTCCGAGACTGCATCGTCGCTTTCTCTCCTGGGAATGG
CCAAGGAGTGTTGATATAAATCATCCACGACGTCTTGAAAGGCCTCCAGGCTTGCCACAG
AATTCTTGCGTGGTGCGATCGCGGGCTTGGGAAGCTTGATAGGACCATGCAAGTAATATG
TACGCCGCCATGCTGTCAATTCTGGCGGCGTCACAGTGACGACTGAACCTCCTCGGAGAT
GGATCTGGGTCGCTGTCGGTATCGCCGGACTTACTCCCGATGGCATGTTCTCGTTATTAA
TCAAGTCCTCCGATATGGCCTTAAGTCCACTTCCAAGCGGGACAGGATCTCCAGTATCTT
TCGCATGACCATGATTCAGAGAGACTTGCGAGAGCGGACTGCGACCAATAATGCCAGATC
TGCGGCTCTTCAATAATTCCGGGTCCTTGGGTGTGGTGGGAGTCTGCGGCAACAGCTCTG
TCGGAGTTCGTGGTAGCATATTTGGTGTACCAGGTAAGTCTTTCTCGATGAAGCTGAGCC
GCGGGGGTAAGTTGACGCGAGGCGGTTGCGAAGACCTCGACTTGCTCATTGTGTCGCCCT
TCTTGAATGCGAGTTTCTCTGGGATAAGAGGAGAACTTTCGATCAGCATTCTCGTCGTTC
GCTCTTGGTGCGGTGGCTTGCGTGTTGCCAACAATCGGTTCGAGGACTTTGCGCCGGATG
GCTTAGAAACAGCACACATCTTCCTTCCTCTTGTGTTCATATCATCGGCCACCCGCGGTG
CCCTGCGACTTGAAATCGTCTGCGGAAAACGCTGTCCTGCATAGTCATCTAACGATCTCC
TCCGCGCCTCAATCTTTGCGCGAGCACCGAACCGACGCGAGCTATCCTTGA
>Unigene0000050
ACTTTGACGTCGTTCTGCTACATTTTTGCATCTAGTCTCTCGTGTTCGTCCGGCGTTTCC
AATTCCTGAGATCTGAAATATCTCCCCGTTTCAGTGCCGCTTGGCCTGCAAGATTCACTT
TCGAGGTTCAGAAACTTCACAATCAGCCACATGCCGAGGACAGCCCTCATCACCGATGCA
GACGGCATCGCAGGCCGCGCGCTACTCAAACACCTTGTGGATTGCACCACCAAAGATGAA
TGGGCTCGGATTGTTGTCAACGCCAGATCAACGAGCCATTGCAAAGCGAATGATGATCGT
ATACATTTTGTTAACCTTGACTTCTCGCAGCGTCCCGGCACGCTCATTGAGCAAATGACA
GGACCTTGTGCGAATATCACGCATGCCTTCTTCTGCTCCTACGTGCATGAAGGGATTTCC
GAGGAGCTGAACAAGGCGAACGCAGAGCTGTTCGAAAACTTTCTACTTGCATTGACAGCT
GCCGCAACGGCTTTGGCAAATGTGACACTTCTTAGCAGCACGAGATACTACGGGTCGCAT
ATCTCTCCTGTGCCGACTCCTTGTCGCGAGGGTGATGCCAGGCGAGGAGACCCAGCAGAC
AATTTTTACCATGCCCAAGAAGACTTTTTGACAATGCTGCAGATGAACCAGGATTGGACC
TGGAATGTCATTCGTCCAGAGCCCATCATCAGTGCCGCAGTCGTGCCTGGAGGTTTCAAT
ATTGCATTGACTCTGGCCATGTACTTCATGATCACGAAACAGGTAGTTGAAGAAGCTCGC
ATGCCTACGAATGAACGCTGCTGGAATGGTATTGCAGCATTCAGTGACGCAAAGTTGCTC
GCAGAATTCAGTGTTTGGGCCGCGAGCAATGCTGAATGTGCCAACCAAGCATTCAACTTC
AGCAATGGTGACCACTTTGTCTGGCGCTTTGCGTGGCCGCTTCTGGCAGATCATTTCGGC
GCGTACTCGACTCCAGACCAGACATTCCAGAAGCCCGAGCTAGTGAGGGGTATGCTGCAG
CAAGAGTTCAGCCTGGTTGAGTGGGCAAGCGACAAGAAGGCCGTCTGGGGCAGGGTTTGC
GAGGGAACGGGCATCCTGGAGGCTAGAGAAAGCTTTTCGTCTGCTTCGTGGAGTGAGCTT
GATAGCATGCTCCAACGTTCATGGTCCGCCAGTGTGAGCGTGAACAAGGCTAGGAAGTTT
GGCTGGACTGGATTCAAGGATTCTTTTGATTGCTTCGTGGACGCTTTCGAAGCCCTGAGG
CAGGAGAATCTGCTCCCCTGACCTGGCGATCCACTCCGCTGGGCCACTTTTGCTGGGTCC
ATTGTCGCTTTCCATCCGATGAGGAAGAAGAGAAGCATTAACCATGGGAATAGCTCGGAG
CGCTATTGTTCCTTACTGAGTCGCGGGCCGGCGTGTCTCGCTTCAATGCGATGAGACCTC
TGCGAGCGCCTTGCTGCTGCCACTCTCGGGCGCATGATACGCGTTGCCTTTTCCATAGCG
GTTCATCCGATGATGTTCACCCGACTCCAAAGTCCGCGCTCGAATTTCCGATCCCGTTAA
ACGAGATTTACTCGCACCGCTCGAGCCTCCGCATGTGTGGGGAGGCAAGAGACCGTCAAG
CAGCGGATGTTACTCGGCCTAACTTCTCCGCGTGCCGAGGATTCTCGCCAGCTTGCAAAA
GGCAAGTAGCAGAGGTCGGAAAATTTGTAACTTCTGCGATCTTATTAACTCGAAACTGTC
GAACGCGCATTGAAAAAGCATGATGAGCAGTCGGACATGCTGTGATTGCGCGTCGGAGAG
AAGACAGCCCTCACGGAGATTCGGGATTACCAGCCGTCGGATTTGTTGCGGACATGCAGC
AAAGGCGAATGATCACGAGTCGGACATGTCGCGACGCTTGTCAAAAGCCAGCAACTTCTA
TGCGATGACATTACATCGTGCCTCAATCAAGGAAGGAAGATTCTAGCGAGGACAAGTCGG
AGTTAGTCAAATGCAAGAGGGGAGCCAACTCGAACTTAGTATATCTCAAGTGCAAGGGCG
CATTGGAACAGACTGATGAAGGGCTGCGTCGAAGAGCGAGTGCACATCGGACGGAACAAG
ATAGATGAACGTATCCGCTTCGGAAGCTCCAAGTTGGAAGAGCAAGGGCACGTCGGACAG
AACAAGGTAGACGAACGTATTGGATTCGGAAGCTCCAAGTTTGAAGAGCAAGGACACGTC
GGAATAGACTGCGATGGAAGCATGCGTTGAAGTCGGAAGCACCGAGTCTCAAGAGCAAGG
ACACGCCGGACAGCTTTAGGGTGAGAAGCAGGTCAGGTCGGAAGCTGAAGCAAATGCAAC
AACTGCAAGCTAGAAGAGATGAGTGCGAAGTAAGATCAGGTCGGAAGATAAAGCAAAGAG
GACAACCGCACGCTAGAAGAGATGAGAGCTACACGAGACTTCGATCTATTCTCTCGATTC
TGCACGGGAAAGCTATACGAGACTTCGACACATTCTCTCGATTCTGTACGGCCTAATAGA
AAGCTATACGAGACTTCGATCTATTCTCTCGATTCTGCACGGGAAAGCTATACGAGACTT
CGACACATTCTCTCGATTCTGCACGGGAAAGCTATACGAGACTTCGACACATTCTCTCGA
TTCTGTACGGCCTAATAGAAAGCTATACGAGACTTCGATCTATTCTC
>Unigene0000051
GGTTGTCTATCTGATAGGGTCACTTCCGAGCCGTCCATTGATCTATTGTTATTACAATCA
GAGCACGTTAGAGACCAGAAACCCCAATGGTGGGGTTTTTGGCTACTTTCCTATACTACA
CACACCTCTAGTACTAGCCCTAAAGATCAGGCACGGTAGTCGCTCCGATTGCGACTAGGC
GATCAGCGACCCTGCCCACGAGATCATCCCTCCTAATCGACTTATGCTTGCTAAGCATAA
CAGCAAACTCAGCGTCGGTCGGTTGACTTCCCAACCAAGCCAGTACCTTAGCCTTCGAGA
CAGAACGAAGGACCTCAACGAAAGCTTCCCGAGCGAGCGCGACCGGCGGAGGACCACCAG
TGCTGGCACCCAGGCCGCTCGCCTGTTCGCCCTGCTTCTTCTCTTCTTCGGTGGCCCGCT
TCTTGTCCTCATCCTGGGCTTGCTGGGCTTGCTGGGCTTGCTTCTCTGCTTCGGCCTGCT
TGCGCTTCTTCTCTTCATCTGGAGCGGCCTGCTCATCTGCTGCTGCCTTGGCCCGCGTGT
CTGCTTCGTCCTGGGCTTGCTGGGCTTGCTGGGCTTGCTGGTCTGCTTCTGCCTGCTTGC
GCTTCGTCTCCTCATCTTGAGTGGCCTGCTCCGCTGCTGCTGCCTTGGCCCGCTTGTCCG
CTTCGTCCTTGGCCTGCTTCTCTGCTTCTGCCTGCTTACGCTTCGCCTCCTCATCGAGCC
GCTTCGCCTCCTCATCGAGCTGCTTCGCCTCCTCATCGAGCTGCTTCGTCTCCTCCTCGA
GCCGCTTCATCTCCTCATCGTGCCGCTTCGCCTCCTCGTCGCGGGCAGCCTGCTCTTCCG
CAGCTTGCTTGGCCTGCTTCTCATTCTCCTCCTTGGCCTGCTTCTGAGCTGCTTCCGCGA
GCCGCTTCTTCTCTGCAAACCCAGCGAACTCGCCCATTGCTCGACCAGCCGCTGGGTTGG
CATCCTCTTCAAGACTTATCCCGTCTCGCTTGGCTCGCTTGCGTGGCTTGTCGCTATTGT
GTGGGCGACCGCGCTTGCGCGTCGGCGTCTCATCCGCAGAAGAGAGGGCATTCGATGGGT
CATCGCTGTTATCGTCTGTCGTGGAAGCGGTACTATCGTAGTCTTCCCCGCGTGCCGCCT
TCTTGATGCTTCTTCTCTGGCGAGAGATAGCCTGGCGGATCCAGATCGAAGGCTCTGGGA
CAGAGTTGCGTGCCATGATAAGAATGCCTAGTGCTCGCTTACCATGCGCGATAGCAAGCG
GATTCATCGCAATCTCCTGAGCGGCTTCAATGAGGATGGCGATGACCTGGCCATCGTCGT
CGATTGGGTCCATATCTTCCCGATAGCTGTATGGGTCGACAACCTTCTTCAGTACTGGAG
TGGGACCCTCGTAGACCAAGTTATCCCGCTCCGAGGGGTCGATTTGCCGGAGACGGTTGG
CGGCGTTGTCCGCCTTGTCGCGTCGGATCTTGTGAATGAGCTCGATCGCCAGCCGGCCAC
CCACTGTGAGGCGATAGAGCTTTTCATGGGGACTGAGATTCTTCTTTTGAGGATCGGCGA
GATCTTTCCATCCCCACACAGGATCTAGTCGCTCGGACCGAATGCCAAACAGTTGACGAA
TTAGTGCCGAGGCGTAGTGCGGACGCAGTTCAAGCATAGCGAGTTCTTCGGGGTCCTTGC
GCTTCGAGCTTGCCGCTCTGGCCTGTTCCTGCTTCGTCGCAACATCCATATTGGTCATGT
AGGCCTGAACGAGCTCGGGCGGGACATTGACCGTGGCGGAAATCTGCTCCCAGTACCGCC
GCAAGTACGAATACTGCAGGGCTTGGTCCACACTCTCGTCCTGCATGAGGAAGTATATGA
GCTGCTTCTCTTTTTGGCCGATGCGGTTGCTTCGACCAATGCATTGCAAGGCCACTGTGT
AGCTCGTGGTCTCCATGAACACTTGGATGTGGCCACCATACTGGAGGTTGGCCGACTCAG
AAGCAGATCGGGTCGACATGACAGCAGCCTTGACAAGCGGATTGGTGTTGTAGTCATTCT
CCCGTGCGAACCGATCGGCGGCAGTCATGTTGGCCCGGAAGGTGACGAAGCGTATGCCAC
AGAGGTCCAAGACCATCTCGACTTCCGTTCGAGGGACGGGGTCGTTGACCCATATGATGA
GACTATTGCCCTGCCCTAGGATGTGCTTGACCACCAGGGAGAGAAGATATCGCATCTTGA
CGGAGATTTTGACAAGCCATTCGAGCATATCAATACGGACAACGGGGGCTGCGTGTTCGT
GGTCGCCCTTCATATGCATGTGGAAATACTGGAATGTGTCCAATGATTTGGTTTCGAGTG
CGTTGATCGCCGCGGCAGTTGCTGCTCGCTTGTTCTCCAGAATGCGGCCGTTGCGTCCAT
GGAGGACCAGGTGTGTCAGCATTCGGCGCTGTGGGGTAGGTCGTCCGGTAGGGCCATTTC
CTTCGTCCAAGATGCTGTTCAGTGCGGTCCTCGAGACGGAGTCGACGACTTGGTCGTGCG
CGAATGAGTACACCGCATGGCCAACCTCTTCGGCTCGCAACTCGACATGTGTCGCCTCCC
ATGGGGGAATCTCGGCACCTAGTGTCAGTGTGCGGCCGAGAAGCTCCAAGGTGTGACCCT
TCTTGCGAGATAAGAGGAGAGCCGTCATAGGACCTGGGGCAACTCGAATGGCCTTCGTAG
CATCAGTGGAACTGACCGGAAAGTGATGCTTGAAGCTGTAGGGGTTCAAGAGCGCGTAGA
AGTGGTTACCGCCGTCCTTGACTGCGCGGAGGAAATCGCGGTCGTACCGGTCCCTAAGCT
CGGCGTAGAGCGTCTCGTACTGGGACACATCGATGACACCCCGATCGCTCTCAGGGACAA
GGTGCTGACAGTGCTTCCAGGCAAAGCGCATCAACGCCCAAAAGTCCCCGACAGAGTTCT
TGCAGGGGGTTGCTGTGAGGATCATGTATTTGGCGTCGGGCATGAGATACGCCACATCGG
TCTGCTGCGATTTCGGATCCTTCAGACGATGGCCCTCGTCGACGATGAAGACACTAATGG
CACGAGCTTGCCGAATCTTCAGAGTGTTGTCCATGACCCTCTCAGGCTTGTCCGGCTGAG
GAGGAGGCGGCGGGTCGTCGTCATCATCGTCCTCGGAGGGCACGTCGTCTTCGTCAGAGT
CCTGGACCGTTTCCGCCGACAGTGCTGCAGTAATCTGCCTCTTCTTACGTGGTCGATTCG
CGATACGCCTAAGCGCGCGCTCACCCTTCTCAAGGATGTTGTTGACGAGTGTGTTCATAC
CGGCGAAGATGAGGTGCTGGGAAGTGGCCTGCTCGGCTCGGTCAAAGGAGGCAATGTGGT
CATCCAAGGCCGCGGCGGTGGAGGGCATGATAGGCGCAACATGGGTTGCGATGCTGCCGC
CATCATTCTGGGTCATGCCAGCCATAGATGAAAAAGTGCAATGGCGGGGAGTACCAGGTG
CGTGGAAGAAGGTGACCGCGTCTCGGATCCAAGTTGGCGCAGCCGTAGGTGGGACCATAA
CCACGCATACGCCATGCAGTGGAATGGCACCTGAGTTTTCAACGTGCGCAGTTTCAATGG
CCTCCCATTCTCCGGCAATCTGCGTATCCTCTGAGCCCTGGAGACAAGCGCGGTAGAACT
TGAGGACCTCGCAAGGGCTACCCTTAGTAACCTTATTAGATAGCTTAACGTCGAGTTTAG
CGAGGACGGCTTGCAATAACTCTATTAATGTTTTTGCCCACTCTCGTCGCGCTGCCTCTG
TCTCGTGGGCGCGCTGTACGACTGCTGCGATGGCCATGACAGTCTTTCCCAGTCCCACGT
CGTCGCAGTTGTACCCAGTGCCATGTGCCGCGGCCATGTGCTTCACGAGATGCAGTATGC
CTTGGGCCTGCCATGGTTTCAATTTGAGGCCATGAAAGGAGATGGAGAAATCGAGACCGG
TGACCGCGTCGGGCTTAGAGAGGTCAGTCTCGATGTCCAGACCCAGTCGTGTGACGCATT
CCGCAAAGTTTGGCGGTGCAGCACTCTCGGAGTACATCGTACGATTGAGCTTGGCGAACA
ACTCATGATCATGAACACGAGTGCCATCGATACTGGCCTCGCCTTCTCGCACAGCCTCGT
CCATGTGGTCCGCCAGAGAGGGGTCGAATTCGCGAGGTTGGGCGGTGCTGTTGTCTATGA
AACCGAGAGGGAAAGCGTTCGCGCGATCGCCGTAAACGACGTCGACCGTGCTAATCGCCT
GTTTGATGTTCCGCAGTCGCGTTGCATCGTCCCATTCATCGACGTTCCCAATTCGTGTCT
CCATGATGGCGAGTTTATCCTCCAGATTGGCAACGACATCGTCCGGGTCCATCGTCTTGT
CCAGCTGACGCGCCTGTTCTCGTATGGCTGAGTCTAACTCGCCACGACTGGCCGCCTGGA
AGGCCATTTCCTGCCGGCGCAGTTGCTCCGCGACGTCCTGAAGCCCAGCCACGTGTGTGG
CATAGTAGGCGACTTTGCCTGCAACCAGTTTACCGCCGACGTTCATAGTCACTGGATAGC
AATAGTCTGGCGTCGGCCTCTCCAAAGTCTTACTCTCCCTAGCCTTGGTTGCCTGATATC
CGTTGTACCATGCGAAGAGACAGAGAATGCGGTACAGGTCCTCTCCGCAAAGGCCAGGGA
AAACATTCGACGGGCAATAAACCGGTACAGAGGACCTTCCGGGCGGTACCGGCGTACCAT
GGCACAAATTGGCAGCAGGAGAGTTTTTGACTTTTTCATCGGGGTCATTCTTCAAGCGTT
CCACAATGTCCAGCACTTCGCGTACGAACACGCAGTGGTACCAGATGGCACGAGTGTGGT
TGTTCGGCTGGTCGCGTGGCATGATATCATCGTCGGCGACAGCGCCGGGAGCGACGTGCT
CAGGGGTGAGAGGAGTGACAGAGTCCTTGTTCTTGACCAACCATTGGATGATGGTTTTGG
ACCTTAACATATCACCATACATGAGCTTGCCCTTGTCCTCCCATGTCAAATCGAAATGCT
AAAAAGAGATCAGTTCTATGCGGAGGAATTAGACACATAAATGGAAGAAAGTGACCAGAA
ACCCCACCGTTGGGGTTTTTGGTCAGAAACTCCATCGATGGGATTTTTGGTCGTTTCAAT
CTGATTCGCGCAGCTGTAGAGTAATAACAAAAGAGAAGGGACCAAATTCCTCGGTGCAGA
GGAATGGGGCGAGTGTGATGAGATAAGAAATGGATGGTGGGTACTTGAGCCCGGTTTACT
TAGGCCTACCGTCAGTGTTGCTTTTTGCAGCTTCTCCAGTGGCTGGATGAAAGTCGCAAG
TAAATCCCCAAAAGCATTTTGGGTGTATGTCCGGAAGTATGAAATCGGCACCGACTTGTT
GTTAGTTAGTGTAGCCTTAGTGATATTGGCGACCTAGATGCCGAGATCTTTGGCGGTTGG
CAACAAGTGTGTGGCACCGGGATTGGAGCGGGCCTGTGCCGCCAGGTCGTCGAGATAGTG
TTAGTGTTGCGTCATGGCGCGCTCCATCTCTGGTAGGGCCAGCTCTTCCGCGTTCAACTC
TTTGGCGCCTGGTCGGCTGGGAGTTGCCTTCGCCTTCGACATGCTGGGTGTTGCCTTCAC
CCTCGACTTCTTTGGGATCGAGCCTGGCGTTTCCGGCCGGTCCTGGGAAAGCGCACGCTT
CCTGCCTCGAGCCATGACTGCGAATCCAACTCGATTGGAATCGTGGAATTTCAACAGACA
AAATGACCAAAAAGTCCACTGGTGGGGTTTTCCAATTGAAGAAGGAGGACGACG
>Unigene0000052
ACAGGTAGTTGGAATGAAGATCATCTTCTATCACCCTCTCTCAAGCCATGGTGGCAGGAG
GCGGCCACGCATCTGGCGCTGCCGTTGTGGCATCTTGTGTGACGTTCAATGTTTTTGCTG
CACTATTGACATTTGCTCGGCTGTATACACGAGCCGCAATCACCAGGAATCTTAGGCTGG
ACGACCACCTGGCGGCTTTTGCACTCCTTCTCGCCATTTTTCTGACCGTTTGTATGGTTG
AGCAGGGTATTCGACAACACCTTGCCAACGCAGCTCCAGAAGCTGACATGTATGTTCAGT
ACACTATGGGATGGGCCGACACTTCGACACTCTAACACCCGACGATATGGTGCACTCATT
GAAGTGGTTCTGGGCTTCAACTTGGACATATGCGTTGGGTCTGGGCGTCATCAAGACTTC
CATCCTGCTACAATACCTCCGCTTCTTCACGATGAAAAAGTGGCGGATCGCTGCATTGCT
TGTTCTGGCCATGAATGTCGTCTGGACCATCTGGGGCTTCTTCGCGTCCATCTTCTTGTG
TCATCCTATCAGCGATTTTGGGGACCGCCGCAGACTGCTAATTGCATGAACCGAACGGCA
GTATGGTATTCGATGGCTGGAGGATCGATCTTCACAGATATTTGCACCACCCTCTTACCT
ATTGCACCTCTGAATGCCTTGCAATTTCCACGACGACAGAAGATGATCTTGATGGTCGTA
TTTGCGTTGGGCGGGATGACCTGCGTTATCTCGATATTGCGCTTGCCTTCGTTGTACAAC
ATATCGCAGTCGAAAGATGTATCTTGGGACAATCCGTCTGCTGCTATCTGGTCCAGCATG
GAGCTTTACGGGGGCATCATCTGCTCGTGCCTGCCCACACTGGAGGCCTTAGTCTCACGA
TTGTTCCCATCGTTGTCGTTCGGAGATAGCTACTATCAGACAAGATCTGGCGAGCGTCTC
GGGAGTCTTGGTCCGAATCCTCACAGTACATTCGCGAGCTCCAGCTGCGATCGGACATTG
CGAGAGAGTACTTATGGCATCGAAAAGGCTGAGAACACAGAGACGGGCCAGAATCTGGAG
TTGCGGAAGTGTCCTTCGACACTAAATAAAGACAAAAGACCCACGTCGACGGTGCGGCCG
GTTTCAAATGCCTGGGACGATGAGGAGATCTTTTGAAAGTGTGACGCGGGGTCAGACCTC
ACATGTATATCAGGCGCTCAGCTCGCGATTTGGCAGAACGATGCGAGCGGCGTGCTCAAT
GCCCGGAAATCCCCCGACTGCACAACAAAAGCAACCTCATTGAGACATGATAAAAGCTAC
ACACGAATCTAGACTGAA
>Unigene0000053
CATGCCTCCTCAGGGCATGCCTCCTCAGGGCGCCTTCCCTCCGTCGCCTCCGGGCTTTCC
TCCTCAGGCCCAGGCACTCGGTCAACCTGGCCCTTCACCAGCATACGGCGAAGGTGGTGG
CTACGCGCCTCATGCTCTTCCTCAGTCAATCCCTGGCGGCCAGCCATTCCCTCAGCCACC
GATTGGAGGAGGTCAACCATTCCCACAGCCACCCTTCGGTGGAGGTCAGCCATTCCCGCC
ACCAGGTGCAGGCGGCTTCCCTCCTGGACCACCACCATTCCCTCCCGGACCAGCACCATG
CGGGCAATGTGGAGCTTACCCACCACCACCACCACCGTTCCCAGTCCCACCACCACCACC
AGGTGCAGGCGGCTTCCCTCCTGGACCACCACCATTCCCTCCCGGACCAGCACCATGCGG
GCAATGTGGAGCTTACCCACCACCACCACCACCGTTCCCAGTCCCACCACCACCACCAGG
TGCAGGCGGCTTCCCTCCTGGA
>Unigene0000054
ATGACGGAATGCACAGAGGTGGCTGTTCGATTCTGTTCTGTTTCCATTCTTGACAACGCC
TCAACAGCATTTTGGGCTCGACTTGACACCCACAACAGCCTGTTTGATCAACTCCAGTCG
CCCTCAAGCTCAATCGGCTGCCCAGCCTTTTGTGACTCTTCAACCTCATCAATAGTCCAA
GGTCTCGGCGTATAACCCTCAGGTATATTCGTGTTCTTGAATGCCGGTGCTCCAGGCTCC
AGGCTCTTCACGGCCTCCGAATAATTGTCATTAGCATAAGCCTCAGGATCGAGTGCCCAA
AGCCATTTGGGCGTCTTGTGTTGCACCTTGCTAGGGTCTTTCCCGACCTTCTCAAAGTCC
GTCTTCTGCACACGAGCTGCGTTGACGTAGCCAAGGAGCTGAGCACAGGAGACACGATCG
GTACGAAGGAGATTGTGTACTTTGACTGTGGCTTGAATTTGATCCTTACCGGCATGCGCA
AGACAAGCGGCGATCGTTATGGCATCCTCTATAGCCTGTGTGGCCCCATTGCCTGATGTC
GGGAGGAAGCTGTGTGCGGAATCGCCAACTTGCAGCACACGAGCACCAGGTGAGTACCAC
TGCGTGGTGGGGTTGCGAGGGTTCAACGGCCATGCTACGATGTGTTTCGGAGGAGTAAGG
CGTAGAAGCTGTTTCATGGCTTCACTCCAGCCTGGAAGTCGGCCCATGACAGCCAGGACC
TCTTCAGATGGAACAGTATCGTTCCAGGTCTCCTTTCGACTCTCGCTCTCTTCTTCGCGG
AAAGTCACTCCAAAGCAGAGGCGCCCATTTCCACCATGTTTGTCCACATATGCCAGGACA
ACAGCATGGGTCTCGGGACCAAGCCAGACCTGCATCAATGGATCTTTGCCATTGAGTCGT
CCAAATGTCTGGGCCACGAGTGGGTCCGCTTCGGCAATGTCGAGAGAAAACGCAGATCGA
AAGATGGTGCGGCCTGTTGGTTTCGCCTCCGGAGCATCCTTGGACACGAGCGAATGCGAT
TTTGAATGCAAACCATCAGCAGCAATAACAATATCTGCTTCGATCCTCTCGCCACTCTCT
GTGACAACGCCGCCAATGCCACGATCTTCGTCCTCGTAGAATTCTCTGACGTTCACACGG
AAGCGAACATCAATCCCGAATCGTTCGAGCTGATGGTACAACATCTTGTGAAACAATGGC
CTGAGGACAGTGGTCATAGGTGGCTTTTTCGCATGCTTATTCTCTTCTGCTCCTTTCGCT
CCGCCACCGAAAGGAAATGGATCTCCAAGATCTTCTCCGGTCCATTTGCGATATCTCAGC
CACAGGTTGTGAATGGCGATCTCATCATATTCGCGCTTCATGGCTGGGTAGTTGTCCATA
AGTCGCAGGGCATTCGCGCCAATAGTGAACATGTCGCCTCCGGCACTTGCAGATTGGGAT
CGCTCCACGACGAGCACAGAATGTCCTTTGCGGACACATTCAAGCGCCGTGGCAAGACCG
CCGACTCCGGCTCCTACGACGAGGACATTGATCCCAGTTGGCGGCGCACATTCGACCTCA
TCCTGAGTATCCTTGGATTGATCGCAAGCGTTGTCGATGTTCGACCCTTCGCCATTGCTC
AACTTCTCTTCAAACAGGGGCATTGTTGATACAGTGTTATACACTGAAGCAGTTGCGTGA
ATGGCCCTCAAGATCTCGACCAGAGGTGTATGTGATGTCGAAAAGGTCCCGACAACGACG
AGGGTCTCCTTATAAGCCTGATATAAGCACGCGTAGAACCAAGTGTTACATCGTGTTTCG
GGAGACAGTACAAGGCCTCGAAGTGCCAAGCCGTCGGGCACACAGGTCGATGTCGCGGCC
GGCAGGCCAAAGACTGACCCGAATGCCATATTTGGTACGATATCATACCACGTGTCTTGC
GATGAGGCATCCTCTCCCTTTCGGCTCCTCCATCCGAGCTTCACTGAGTTCGGGTGACAG
GTCACGTGCGCGCGCACTTCGTCCACGACCAAGTGTTTCGGCACCGAGTCGGATTCGAAA
GATATATGTGACCTCTGTCGGTCCCAGTCCGTGGAGTCTGATTCTCAAATAAAACTGTCG
TTCTTCACTGCTGCGAAAGTTCTGACGCCAGCCGATCGAATTCTACCCAGTCAATGGCCG
TCAGATCCAGCCCACCGAGCACAGGATCTTCGAAATTATCGATGAAGGGCTGCCCGCACA
TGCCAGGAGGAGGCATCTGTTGATGCATTGTCATTCCGGGCATTGGCATGCTATGCGAGT
GAGGCGTGAACGCGGGTGGGTGGGCGCCATGGCCATTTGTTGCTGTGAAGGCTGGAGCTG
GAGACTGCACGGCTTGGCCAGTCATCAAGGGCAATTTCTGGTCGCTGTTTGATGACAGCG
GTTTCTGGTCAGGAAGCTCTTGTTGTCGCTTTGCGGCATTGAGCAAAGAGTGGATGCCTT
CGAGTAACAGGCTTTTCTTCGGACCAGTCTCCAGACTAGGGATTATGATGTCGAAAACCT
TTCGAATCAGCGTCCATGCCCTCGAAGCCCCTCGGCCAGAGCGACGTAGCCTCGTCTGTC
GAAGCAGAGTCACTAAAGCATACCATTGGAAATGTGCTTGCCAATGCCACCTCCAAGGCT
GGACTGACGGCTCACACCAAAGATTCAGCTGAATCTGAAGAAGATCCATGCTGAGGATGA
ATGCATTCTCCGAGAAGCCATCGGCATCCTCCCAGTCTTTGTCCAGATCTACGATCGGGA
TCTTTGAGATCAAACGCAACTTGGTCGAAAAGGTCTTCGCAGTATTGATGCTGAGCCACT
GTAACGGTACGGTTGGGTCACATGGCTCTATAATCTCCTCACTGTAGCGTTGCTCGATGC
GCCGCATGATCTCCAGCTTCTCTGCCGTGGGCATACTAGCATCGTGCAATCTATGCCAGG
TTCCAGAAGGGCCAGTGATGCTCTGGAGACTGCGAGCAACAGTAATGCTGAGAACACGTG
CTTGGAGATAACAAGCATCTGATGGACCGCGTCGAGCTTCTGGCAGGCGAGTCATGGTTG
GAAAGAGATCGCTATCGTTCAGGTTCGAAGGGGCACCAGCGTCGAAGCTGCTGCCCATAA
GGTCTCCGTCCTGGCCTACTAGCTCCGCCATACGCCCGTCGAAGTACACGAGACCCCACC
AGAGCCGTCTGCGCATCTCCGTATCGAATGGTGACAGGCCCAGAGAGGTACCATCGCGGG
CCAGTCCAAGCGTTCCGGCAATTCGGATGGCGATCCCAAGAAGCGACCACACAAGCTGAA
TTTCGCCGAGACTGCGCAATGCACTCAGATAATAGATCAAAGCTTGCAAGACCATGATGT
CTGTGCTTGTGATGAACCCAGCGGCCGACAATGCGGCCTCTGTAGCTGCCCTGTACTTTT
GAAGGAGCCCGTTCCGCGATTCGCCCAAGGATTCTCCGCACTGCTCGTTAGTGAGCGAGA
CAACAGCTATCATGTAGATCGCATACACAAGAGCTTGTTCGTTAGGAGGTAGCACTTGGT
TGCCGATCTGGCCGAGTACTATGTTTTGAACGCTTGGGGCGTGAGATATCTTCATGACTG
GGTCAACATTGCCCTGGAAGGCTTGCCACAGGAAAACGATTTGGCTCGCAGGTGCTTGAA
AGGGAACCGGGTGACCTGGACCATTGCCACCGAAGATCAAGTTTCTTCCGGTACTGGCAT
CTTCCGGCCTTGTTGGCTCTTCGTACATACCATGCCTTCATGTGGTCAGCACAATGTCAT
GTTGCAAATGGCCACCAAAGGATGCGCTGCAAAGCTAGAGCGACATACCCCGATCGTCCA
CCAGGACTTGGTTTAGCATCCTCTGGGCTGACAGTCGGGCTGCCATTCGAAGCGTGAGGG
TCAGTGGAGATGGCATTCCATAGGTGATTGTTGACATAGCGATAGCCACCACCTTCCGAC
ACTAGACGTGCCGTGGAAGTGCCTGCGCCTTGCGAGCTCGTCGATGCTGGTGATGAAATG
TCATTCGTTGGCTCCCTGAACGACCCCACGGTGGCAGTTGTGGTTGCACGGTCGGTATAA
GAAGGTCGGGAATTGGTTGATCCATCCTGCGTTGCTGTCTGGTGGCCGGTATTGCGCCGC
TTTCTTTTCCCGTGCGTACCCTTTCCGCAGAGAACTTATCAGTGTGACTCCATCAATGGT
CTACTGAGGCGCGTGGAGAGACTTACAGGTTCAGGAAATACACATTCCAGTCCAGATTTC
GTGCAGGCAGCGCAGGGATATACGCGATCACACTTGACCTTCCTTCTCTGACATACCGAG
CACGACGGTGTGTGGTTGTCTCTCTTCTGTGTCGCGTCCATAGCGAAATCAGCTCGGCCG
AGCGTGTGAGTCTAGGCCATGCCGGCAGTTCCTGACCGGCCGTTCCCCGTGAGTGCGCAG
TGCTTCTTCCCCCAAGATCATACCGTTAGAATACGATTCGGCACAGTACAGTGGGCATGC
ACAGCATATGAATCTCGGTGCCGAGTCTCAAGATGAAGTGCTCCA
>Unigene0000055
AACCGGATCTGTATTCTCCAAAGTCTGGCATCCGGTTCGCTGTAGCAAGCAAGAAACATT
CCACATGGCGTGCGAGAAGGTTAGGATGTATCGCACTACAGGCCGCACGCCAAGGCCCGC
CTCCTGCAAAGCATGCGACAACACACCACCAATCTCGAAAGCAAGCCATCCAGTCCGGAG
GAAGATGAACATAGCACCCTGGGCTCAGAGCACGCTTTGCGACTTTCTAGTACTCCGGCG
GCATTTGCCTATCTCATTGAGCGAACCTTCGACGTTGACGTGGATGACCAGAAGGGCAGG
TGATCTCAAGACAAAACGCTCGCAAGACAGGTTCCAGATGAGCTGCACTGTGAGCGCCGG
AATCATCGCTATAGCATCCACATCGGCAAGAATTCCCGGCACTTGCAACCGTCCTCGCGG
TTCCTGGGTGCTTGCTGTCGACATCCTGTCTGTCATGTGCGTTGGCTCTCCAAGGGCCGC
CTAGCTGAACATCACCGAAGCGCAACTTTGCGTAGGAGTCTGGAACCCCTAAAACCGACT
CCAGCATGCTCAATATGCTGCACGGCCTTCAAGTCGGGCGGGCGATAGCCTTCCAAAGAC
CTTGCGTTTCGCGGTTTGCAATATGGCCACTAGTGCTCGGATCGTCGCGCATTGTCTCGA
GCCTTCGCCAGGCCTAGGCATTTCAGAAGAAGCATATTTCGACGTGAAGAGACACACGCT
GTGCTGCTCAAAGAGCGATAATGCAGCGTGTAGCGGATCGAAATGCCCGAGACAGCTTGC
TACCTACTTGCGAGAGTGCAGCACGCTCAGCACGAAGCGGCACTACGACAGATCTCCTTG
AGTATCTCTGGATGTACGATGAAGAGGAGCTTGGACATCCGAGGATTAGGCTCCAATTGT
CATTTGCAATACTCATAATGGCGTTCTTCGACATCCGTCCGGGACAGCTTGCAGAAGCTA
CTTTCGACCGAGACAGCAATGCTGGGATCAGATATCAAGACATCTGCTTCATTGCTTTTA
ATGAACATGGTCGCCGCAAGTTCCAAGCCTTGGTGAAGATCCGGTTCCCTAGAAAGAGGC
GTAGCAAGTCTCGCGCTGAGTTGCTCACCCGTCTCGTCTCAAGGGTCTTCGTAGCTGACA
TGCAATAGCATTATTTTGCATCTCTACCAAGACTATCGAAGCCCCGGAATGTGCCCCGTC
TTACAGCTGCTCGCTCTTGCGATCGCAGACGGAGCGCTCGACGGAATAAATAGTTTGATG
GACCTCAACGATCTCAAGATGCTACCAGGCGAAGACAGAAAGGTCCTGGAGCTTCGTGCG
GATAGTCGGTGTCTGCCATTGCTTCGTGCCCTGGAACGTGACAAAAGTATCTCTATGACG
AGGATGCTCTCCGCTGAACGGCTTACGATGCTTGTGAGGGAACTGGGGAGCCGTGCAGGG
ATGTCGTTCGAGCTATCAACATATGATAAAGGTCTTCCACAGGACGTTTTACTACAGCTC
ATGTATGCCGCGCAGCGAAGAAGCAGTAGCGGCGTTGGACGGGAGTACATTCTTCCGCAC
TTTGTATGCGATGCACAAGCGGATCAGATAATGCCGACACTCATGGCCTTTGCCTCACCT
CCTGCCCGATACGTTCCGCCTGAGACGACCTTCGCATCGCGCACAGCCGAACCAAGTCCA
CATTTTAGTTACATTGCGCCCAAGCCAGTGGTTGGGCCGATCAAAGTAGACATTGGAGCT
ACAGAGAGCAGTCTCGCAACTTTAGCTTCCCGCTTTCTACTGGCGAGCCTGAGATATGAT
CACACCCGGTCCAATATCATACAGCTCTTCTACCACTCGAACGTGACTGAACAACGAGGC
CCAGAGAGATTTCTGGAGCCACTTGTGGAAATGGCAAAGCCGGCCACGTGCCATTGGTGC
TATCCGGGGTGCGAAGGAGCACTCTCGAGTGAGGCTGACGTTCTTGCATCGCTTCGAAAC
GACATGATTCGGTTCAATTTGTCTATGTTGCAACGCCACAAGAAGCAGACTATGTCCACG
CAAGAAAGTTGGACTCGATCCGCACGCTTTGCGATAGGGAAGCATTGCGCGTGGTCTCAC
TGTGGGTGGCCGATGCGAGGCGCTGGCACAGACAAGGCAGCACACCATATCTCCTCTCAC
CTTGCCCCAACATCTCGGCTATGTCAATGGAATAATTGCATGCGTAACTTTTCCACCCAG
CAAGCGCTTAAAAGACACCTTCTCCTGGATCACTTTGTGATGGTCGACGACACCCTTCCT
CAATATAGGTTCTGCTTCGAATGTCGCACGGTTTTTGGGTGCGAGCTGGATTGGATCCAT
CATTGCGAGGAACATATTGGCAATCTCGATCTCTTCTGTGGTCAGGTATGCCAGCGAGGC
GTGATACTTGTCCCTTCGCGATGCCTGTTCTGCCTTGGAGATGAGCAGCTATCGCCAGAA
AAACGATACACTCAATTCATAAGACTTTCGGATTTCAACAAGCATGTCAGTAAACACCTC
GAATATCAGACAAGCTGGCCTTTCACTTGCCCTCACCCGCTGTGTAATGAACTCATAAGC
TCCCCAGAAGATTTTTGGCAGCACACATCGGCAATGCACGGTATGAAGGCGCCAAGGTCG
GCTAGTTCAGCATGGAGAGCAAGCACAGCAGTTTCAGAACGGCTTACTGGTGCGGGAGCG
GATTGTTTTCCCGAAGCCGGCTATGATAGTTGCACTGGCAGCGTGCCCACGTCTGATCCT
CTCTGCTCGGCTACAACAGGGGAATACATTGAGAATGATGGAGGCGGTATGTCGAGGGAC
TTTGTGGATCTGCCGGGTGATACAAGCTCTTCGCTACTTGCAGACTCCCCCACTACGACG
TTCGGCAGTAATTCTCCTCCTCCCAGCCACCCACTTGGGTGGACGAGCAGAATCGACGAC
GCAGCAACGGTGGACCCTCGACATCTTACGCTAGATCTCGAGCAGCTCAACGAGCCTGTC
AGCTTGCTCAATGCTAGATCGCCGCCAAAGTCCCCAACAGACTAGATTTCTTGCGATTTC
CTAGCGCCAGTGCCTGAACAGTACAGCACAATGCCCGCGGACGACAGCTGCAGCCCAGAT
TCGTGGAGCAATCGTCCCGACACTAACATATGTCCGATGTTCGACGGAGGCCTTATGAAA
TGTGACTCTGGATATCCACTGGAGCTTGGGCATGAGCTGTGCATGCCTGACGAGGCTTTC
TCTTGGTTGTCAGGGTCAGTGCTAGGTTGCGTTGATCCAACCTGCACGACCTGGCTTGCG
AACAAAAGAGACCTGCGGCAACATATGGCCAAAGTCCACAACGCTACAATCTATCGATGC
AATTGGAGAGGTCCAGACGAGATGCAGATTGAATGTGGAAAGTACTTTCGCGGAAACTAT
GAGCTGAAGAAGCATCTGGGAGCACACTATCAGAGCACTGATCTTGTATGTTCTCGACCA
GGCTGTCGACGCAAGTTCAAAAAGCACGATACCCTGCGCCGACATGTTGAGGTTGATCAC
TTGCACATGGCGCCGTATCGTTGTAGCATGAGGGAAAGGACTGGAGCAAGATGCAGTGCG
AAATTTGGTAAACCTTGGAGCTTGAAGCGGCACTTGAAAATGTCGCATGATGTGGTAT
>Unigene0000056
TCTCCACTTACGGTGGTAACCTTCGCTCCAAAGTTGCCAAGCATCCAACACCAAACAACA
TTTTTCCACTCCAACAAGATGCTTCGCCAGTATCTTAGCATTCTACTTGCGACCATCGTT
GCAGCTGCGACGGTCAACGCCGGGTGCTGCATCGTACCAGGTGAAGGATGCGGGAATTCT
GATGAGGGACCTTGTGTCAACACTGGCGGGACCTGGAGGTCATCTGATTGCGCATTTCCA
GCATGCTAGAGGTAAGTGATCCGGCAATTGCTTGCTAGCACTTGAGACCTAATAGGCTTT
ACAGGTGGCCTTCTTGCAAGCTAGACGAGTGACCACTGTGCAGTCACCACCGCAGGCTTG
ATCAATCATCTGTCGCAAATGTTGAAGTGCATCTCCATTGGATATCACACTATTATCCGC
CGAAGCTCGCGTAGAATGCTGGTTCTGGCGATCAAACGGTGCTCTCAAACGGTCTAGGAT
GGTGCATTGTACCGATCGGACTTGAAGTGGTGGCTGCCATACTGTCCAAGAGGAAGCCCT
AACACAACCCTGGCTCTTCGATGTGAACGCGGCAGTTCATGGAGTAACGAAGAAGGAGAG
TAGCCTGTCTATATATTCAAAGCTCTGACTGGTCCTCAGTGGAACGGATTGATCTTCGCT
CACACACCTTACCAAACGCATACAACCCTCCAGAGAATTTGTTCCCTTCGACAATTCCTT
AACATGCTTCGTCAATATCTCAGCATTATACTTGCGACTATCGCTGCGGCGGCCATGGTC
AACGCAGGCTGCTGCAGACTACCAGATGGATGCGGAAATTCTTCTCCAGGTGATTGTGCC
AGCGCTGGCGGGTCCTATTCGGAAGCTGATTGCACTCCCCAATGTTAGAAGGTAAGCCAT
TCGGCATTCCTGCCAGCACCCAAGATCTAACAGTTCCATAGATGGCCTCCAAGCAAGCTG
GGCGCATTTCTCTCGGAGTGGTGTTCTGCTTTTCGAAAAAAAAATCGGTTCGAAGTAGTT
GTTAAAATCGAGTGGCAGCGCGTAGATGAGGTCGCAGTACCCGTTTCACACAGCAATGAG
CTCAAACTGTAAGCACTTCTTCGAAGCCTTGCAGCTACCGTTCCAGATACGAGGAAAGCC
GTAATCTAGCTAGCCGTCGGGCTTTCAATCCCTACGCGGAAGGCGCGGAGGTAGCCCATC
TACATTTTCCAATAGCCGTCGGGCTTTCAATCCCTACGCGGAAGGCGCGGAGGTAGCCCA
TCTACATTTTCCAATAGCCGTCGGGCTTTCAATCCCTACGCGGAAGGCGCGGAGGTAGCC
C
>Unigene0000057
ATCAATTCATTCAAGATGCATATACGTTGTCTTTGTTCCCCCAGTAGTAGTCGTTCCGGT
ACCGACCCGCAGTGGCACACATGCAAATGTAAAATAACACTCAGTAAACACCGTCGCAAT
ACAATTGTAGATGACACTAGCTCTTTTCGCGCCGCTGCTATTACATTATACTTGACGCAA
CCAACATGTAGAGAATTGTCTTGACTTGATATGCTCAAGATGTCCATCGCGATGCTTCAT
AGCCGGCAAATGCTGTCGATACTTGTCTACAAGAAGAAAGCAAGGATAGCACCGGCACCA
GCAAGGAGACCGGCAGCGTTGAGGACGCTAGCGGCACCAGTGTACTGAACTGGCTTGGAT
GGCTGAGGACCAGCGCCAGTACCAGTTGGGTAGTACTTTGGTGGGACTGGGGCAGCAGTG
CCGGTTGGGTAGACTGGGGCAGATGGCTTGTTTGGCACTGGGTAGTATGGGGCCTCAGGC
TGCTTAGGTTGCTCAGGCTTGCTTGGGTACTCTGGTGCCTTTGGCTGCTCCGGGCTGTAG
ACAGGGTGGGTCTCCTTTGGCTGCTCTGGGCTAGTAGGTGGCTGAGCAGGGTGAGTTTCC
TTTGGCTGTTCAGGGCTAGTTGGAGGCTGAGCAGGGTACTTTGGTGGCTGCTCCGGGCTG
GTAGGTGGCTGAACTGGGTGAGTTTCCTTTGGCTGTTCAGGGCTAGTTGGAGGCTGAGCA
GGGTACTTTGGTGGCTGCTCAGGGCTGGCAGGAGGCTGGCCAGGGTACTTTGGTGGCTGC
TCAGGGCTAGCAGGTGGTTGAGCTGGGTGAGTCTCCTTTGGTGGGTAAGAAGGCTGCTCA
GGCTTGGAAGGAACATAGACCGGTGGGTGCTCCTCCTTTGGTGCCTCAGGCTTGTTTGGG
TAGGTAGGGTGTTCCGGTTGCTTTGGCTGTTCAGGAGTCTTGGGCTGCTCAGGCTTCTGA
GGCACGTAGACCGGTGGGTGCTCCTCCTTGGGCTGTTCCGGCTTGTTTGGGTGTTCCGGC
TTCTCAGGAACGTGAACCGGTGGGTGGACTGGGTAGGTCTCCTTGGGAGGCACTGGGTAA
CCAGTGACCGTCTTGGTGACATAGGTGACGGGGTGAGTCTCCTTTGGTGGCACAGGATAG
CCAGTCTCGGTCTTGGCCGGGTAAGTTGGCTTTGGGTGTTCCTCAGAGCAGCTGGTAGTC
GGGTATGGCTTGGATGGGTAATGCTCGCCATCGTGCTCGTTGTCGTGTTCCGGGTATGGC
TTAGAAGGGTACTCGCCATCGTGCTCATCGTCGTCATGCTTCGGGTAGTCCTCGTGGTCG
TCCTCGTGATCTGGGTATGGCTGGGAAGGGTACTGATGCAATGATGGTGAGGGGGAATTC
TTGGGCATACGAGACTGGTTCTCTCATGGGGGAAATCGCAAAACACTCACCTCCTCCTTT
GGCTTGTCAGCTGGGTGAGTTGCCTTGGATGGCTCCTCAGAGCAGGTGGTGGTAGCTGGG
TACTCCGGCTTGTGCTCTGGCTCCTTTGGGTGGTCGACTGGATACTCCGGCTTGTGCTCT
GGCTCCTTTGGGTGGTCGACTGGATACTCCGGCTTGTGCTCTGGCTCCTTTGGGTGAGAG
ACATCACCACCGTAGCTTGGTGGCTGGTAGCCTGGAGCGGCCATGGCGCCGGCGACGAGC
GCGGCAGCAACGAAGGAGTAACGCATCTTGAAGTTGGTGAATTGAGTTGGTAAAAAGGCG
GTGGGTTGCGAAAATTAGTTGAATTAGTGAGCGTGTGGTTGCCGAAGCGTTCGTTTGTTA
AAGAGAGGACGACCGAGGTCAAGCTGAACAACCAAGTAAGAATGCGTGTGTGTTGACGAG
GGAAGAGCAAGCAGACGAAACGACATGGAGTGCTTATATCGCTGCGGCCGATTCAGGTGA
CGACGGGACTAGGCGAGATTGGATGGGCTAGCATGGCCTTGACTGTTGTGCCAAGTGGCA
TCGTTCTGAGATTAGCCCGTGCAGGGACCTACCCGTTTGCGCTGGTTCCTGAAGATCTTT
CGGGATGCCAAGGCCAGCGTGCAGATGGGCCGTAAGCGCTGCACTGCAATCTCAGCGCCC
TCTGCGAAGGTTCGTGTCCGGGAGGCCGCCGTCGCGATTCCCAGCGCGGCGCAAGCGATG
TCGTGCTGGTTCGCCTGCACTGGCTGTCTGGCGAGGCTCCTTCGCAGCGCCGCTCCGGCC
CAGCGAGAGCGCGTTGGGGGATGTGGCCGCGGAGCACGTGCGCGATGCACCATGGACTCT
CCACAAAAGGCTAAAGCCCCTGTTGCCCGCCGCCGCTGCGTGAGGCGCACTCCGCAGCTG
CAGCGGTGGCGGCGGCGGACAGCGTGATCAGGCTCTCGATCACGGCGCGGTGCGTTTGAG
AAACACGTTGTTGATCAACGCTTGTGCCTGTAGGCTGTCTCGCCTGCGTTGGACCCGTCA
TCGACAGCCATCGAGCGCCAGGCATCGCGGAGCAATGGACCATGGTTCCATGAGAGAGAT
GGCATCGGCCCTCCCACGCCGCCGAAAATAGGAGCTCGTGGTATCCCGGCGCTGGTGAGA
GCGTGGAGTCTCTGCTTGACTCGATCCTCATCTGCTGGACAAGGCTTCAACGCGCGCGAT
TTGCACCCGTGAGCCGAACCTATTTGCCATCAGACTCTGACGCTGCTGGCTCGCGGCCTG
GTGCTGTGAGCGCCCAGCGGTGCGGAAGTGCTTGCAATCACATGTCGAGACGGTGGAAGC
ACGCCCTCCGCCCCCGTCCCAGAAGCCGCCGGCGGATGCGGACGCCCGATGCGTGAGAGA
CAGCGTGCCGAGGGGGAAATGTTGCCCGAGATGTGCTGTGTCTGCGACTGGGTCTGGCGA
CGGCGGACCGACGCGAGCGCGAGCGCGTTGGTGGTG
>Unigene0000058
AGCGTTGCTCATCTACCTATGCTAGCGTTCCATGACTTAGCAGTAGCTTTTGCACGAGCC
CGCACAGCTTCGGATGACTCTACGCAGTACCGCACGTCTTTGCACGGCATCTTCCCTCGC
CACCACATCCATGATGTGCAAGCCGATCCTACACCGCCTCCCTCCGGAGCCCCGTATTGA
CCAGCTGCTTCTTCTTCTGCCTGGAGTCGCAACCCCTTGGAAAGAGCGTCTTATGGGCAC
CGCTGACTGTAGTATCTCAGAATGGGCTCAACGGTGCGCCGAACCAAATCCCACAACAGA
CAATTCCAATTCAGTCCTTAGACCAAGAGCGCGCATGGTTTGATGTGAACGTGATAA
>Unigene0000059
TATAGTTTCACTTTAGTTCTAATTTAGCATCATATCATGTCCTTGCATTTTTAATGTCCA
CAGGTGCAGGTAGTGCAGGTGCAGTTTGCACCGCACTTGCACTTTCCGTCATTCTCGGAT
GCGGGAGCATCAATCACAACGGTGTCATAGCTCTTCTGGGTCTCGATGATGTCGAGTCCA
TAGCCATTTCCCTTCTTCACACACTGGGTCTTGTCAACACAGTCACAGTTTCCGCAGCTC
GACATGGTGATTAAAAGAAAGTTGAGGGAGTGTACTAAACTTGAAGG
>Unigene0000060
TTCACTTTAGTTATAATCTTACATCATATCGTGTCCTTAAGTTTTTAATGCCCACAGGTG
CAGGTAGTGCAGGTGCAGCCTGCACCGCACTTGCACTTTCCGTCATTCTCAGCTGCGGGA
GCATCAATCACAACGGTGTCATAGCTCTTCTGGGTCTCGATGATGTCGAGTCCATAGCTG
TTTCCCTTCTTCACACACTGGGTCTTGTCAGCACAATCACAGTTTCCGCAGCTCGACATG
GTGATTAAAAGAAAGTTGAGGGAGTGTACTAAACTTGAAGG
>Unigene0000061
CTATGAAGGCGCCTGAAATCGTTTCGTGATGCCATTTCGTGGAAGACTACTCGTTCTTCT
CCCATACAAATTTGTGGTTGCCATTACTCACATCTTGCTCGGGAGTTCGACCGACTATCG
ATCGCGCGTCTGTAGGCCTATCTATTCCCAACTTCTTTCCCTTTGTCCTCATCGGATACT
CCGTACATTATCCGACTTCGAGAAGGAAAGACAGGCGACTTTGACATCTGTCGGAAAGGC
CTTCTTATTCTACTTCTTGTTTGCATGGCGTTCGGCTTCATGTGGAGAGAGAACCTTCGA
GGATTGGATGTCCACTGTGGCACGAACGCACTCTCCGCAGATCTGCACGACACGCCAAGA
TCCGCGGACGTACTTATCACGGCTCTAATCTAGGCGGATGACAACGGCCAAGATCTCGTG
CGCATGTGCCATGTGTGCTATTCCGTGGGTCGAGCAGTTGCGATTGAGGAGCTTCGCAAC
TAGATTTGCTCAACTTCAACAAAAGCAACTCAAACCTGCCACACCATGGACGAGATACAA
GGAGACGTGACTCCTTCGTCGGACAAACGTGACATTGCTGAAGACGATGTGCTCGCAGAA
CTGGGCTACACTCCGCAATTCAAACGCAATTTCTCCCTCGCAGGCATTGTTGCGTTTTCC
TTTGCCGTGGTCACATCATGGACGGCTCTCGCTGGAGTTCTTACCGTCGGTGTACAGTCC
GGAGGAGCTCCAGTGATGATCTGGTCATGGATCGGGATCTGTATCGCGACCCTTTTCGTT
GCGTACAGTCTTGCAGAGATGTGGAGCGCTTATCCTGTCGTTGGAGGACAGTATAGCTAT
GTCGCAGTATTTGCTCCGAGAAAATGGAGACGAGGCATGAGTTATCTGTGTGGATGGTAT
GGGTATCGAGGCCTCTGACATGCAAGCGCTAAAGATCGCAGGTTTCTCCAGATTGGCGTT
TTGGCAATGGGAGCCACGAGTCATACTGTCACGGGCAACTTCCTACTTGGACTGGGAAAC
CTGAGCAATCCGAGCTTTGTGATCAAGGACTGGCATCATGTCTTGGTTGGGTGGGCCATC
GCTCTTGCTGCGTTGGTCGTAAACATGTTTGCCTCAAAGATGTTCGACAAAGGATCCCAA
TTCTTCCTGGTGCTGAACATGTCCTTCTTCGTGGTCGTGGTCGTTGCGATGACTGCCATG
AACGATGATCGCCGGTCGGCCAGTTTCGTCTTTGCGGACTTTGTCAATCTCACGGGATGG
CCATCGGCATACAGTGCACTGCTTGGCGTTCTCCAAGCTGCATACGGTATGTGTTGCTAC
GATAGCGCAACCCGGATGACCGAGGAGATCAAAGACGCGAGGAGGCAAGCACCGCGAGCG
ATCGTCATGCCAGTGTACGTTGGCTTTGTCACGGGCTTCATCTTCCTGATCGCGGCGGCC
TTCGCGATGACTGAGGACATTGCTGCGATCGCCAGCACTCCCACAGGCGTTCCCATGATC
GAGATCTGGCGGCATGCTACGAACCGGGCTGGAGCAATTGGAATGTCGGCAGTCATTGTT
GTCATCGGTCTAGCTCCTTCAATTGGGGTGACGGCACAAGGTGGAAGATCAATTTACGCG
TTTGCTCGCGACTCCGGCCTACCATTCTCCAGGTCCTTGAGCAGAATCGAGCCGAGGACA
CGAATGCCCGTCAATGCACTTTGCTGTGCGGCGCTTTCCAGATAATCCTAATCGCTATCC
AGTTTGGAGGGCCTACGGGCTTTTCGACAGTCATTTAGATCTCCACGGAAGGCTTTTGTA
AGGGACTTTGACAACGCTGCGTGGTAAGAATTAACACGTTAGCAGATGTCTCGTACGCTC
TCCCGTTGATTGCTCGCCTGCTCTCATTATTCACATCAGAACCAGTGTGGGAGATTGGTG
GTCTCTACAGCTTGGGACGTTGGAGCATTCCGTTCAATGTCCTGGGTGTGTTGTTCTTGA
TGTTCGCGACAATTACATTCAATCTCCCCACGGTGAAGCCCGTGACAAGTCAGAATATGA
ATTATACCTCGGCGGCTGTGGGAGCAGTCATGTTGATTGCCTTCGTAACGTGGCTCACCA
CTGGGAGGAAGCACTTTCACGGACCTGCAAGCGGTGGCGTTCGTCTGGACCGCGTGACAG
AGGGAGTCGTCGTACAAGAAATGGAGGAAAGAATCGGGAGCAAAGATGTGCAG
>Unigene0000062
GTCTAGAAGCATATGCTGCGAGTCAGTCAGTACAAGCAAATTCTCCTCTCCTCGATGTGA
TATCAAATCTCACCTTTGATCGCCGGCTCAGTCGTGACCTTCTCAGGATACGTCACAATC
GTCAAAGCCGCTATCAAAATCGCATTCTCTGTCAACAAGAAATCAGAGAGGTCAAGGCCG
GGAGTCAGGAAATTCGTGCATAGCGAATCGAGGTCCGAGATGCGGGAAACTTGGCCAGGA
CCGTCGTGTGACAGGGCGTCTTTTAGCAACGCGAAGCCGATTGCGTTGTATAGTACTCCT
TCATGGGTGAAGAAGCTACCTGCTGGTGCTCCGGGACAGATTTGTTGGATCTCATTGTTC
GAGACGCCGACTCGTCGCGCATCTTGGATAAATGCTGAAGCCGCAGTGCCG
>Unigene0000063
GATCCCATAGCAGCGCCAATTCCAGCTGTCTCTGACCTGGCTTGGGAAACATACTGTCGC
TTCCAGTACGAAGGATTGACTTTGCGAGGCAATGTATTTCGTGAACGTTGGTCAATGCCT
CCTTCTTGGCTTCTCAAGGACAGTGCCTTCCCCGTCCTGTGCGGTCGCGTAGCACCGTGC
CTTCCACTTCATTGCAGACGCACGCACATCCCGACCTCACCTCATCACGAACACTACTTC
ACGAACACCAACCCACCAAGTACCGCGCTGCCACACGACAATCACGCTTCGCCGATGCCG
ATACGTATCTGATCGTCCTGTTTCCTGCCAAGCCACTCGACTTGCTCGACTTGCCGACTG
TCCAACTGGCTTCGAAGCTCACGACGCGCGGAGGCTGCCGCACGCAGGTCAGAGTTGTAC
TGGCGACGATGTTGAAGTGCAGTGGACACGTGAGCATGCGAGATCTGCGGCATGCAGGCC
TCCCGCTCAGCGAACGGACGTGATATTCTAGGTGAGAAGCGTTAACGAGAAGACATGGCT
AAGACCGCAGGTGTGCACGCTACCAGTGACCACCTCCTGCGTGCAGAACGAGCAGCGGTC
TCAGCGGACGATCTTAGCAGATGGAAAGCATTAGACACGCAGGACCAAGTGTTCCTCGGC
TGCGATCGCCCATCTCTCCAGCTTCTTCTCCAGTCTCCACAAAATCTCCACATCCACCTC
CGCGTGCTATTAGGTAACACGCCCCATACTGCCCACAACAATACGCCCCTTAGAAACCGC
AACGCCATCTTACACAATGACTTCTCCTGCACACGACAATGGCTTGACGTTGCACTCGGT
TGTCGGCGGGCAAATACGACGCCAGAAGACCAAGGCCGAGCAGCAGCGCCACTAGAAGGC
CTTCCACGCATATGCGAAGTCCAAATTCCCGCAGAGACCGCGACAACATGATCCTTCGAC
TGAACGGCGCGGACATCCAACCCAAAGTGTACGCCCGAACCGGCAGGAGATAAGCTGTAC
TGGTAGAGACAAAGACGAAAAGCCACAACATTGGTTCGCCGCGCCCAGCGTCCAGCATTG
GCACCAAGAATCAAGCGGAAACTTTATCACTTGGCCGCCGTGCCACGAGCTCTCAAGGGT
CTGGCTCGTGGTTAGCTTGCACTAGAGCAAACCGCATGCGTGTGGTTCGCGCGCGAAGAG
CTCGACAAAGCGCGGTATAAGTATCCTGAGCGCGTCCCTTCGAAGCGCGCCTTTCTTCTC
CCCATCGCTGTCGCGTGCGCCGCGCCTTTGTCCAAGTCAGCGTTCTTGCCAGCCATGAAT
ACTACCGCCATGCCGGACCCAATCCGAATGGAGGTGGAGAAGGGCCATGCGCCTGAGATC
AAGACCTCCGGCTCCAGCCAGGACGGCGAGGTCTTCGGCGAATACAGAGAGCCTCGCCTG
ATGACCCGTTTGGGTCTGACTGCTGAATCTTTCAAGCGCCGAAATGCTTCAGACAAGCAC
AATCAGCTCAACAAGACCATGAAGGCTCGCCACCTGAACATGATTGCTATTGGTGGCTCC
ATCGGTGCTGGTCTTTTCGTCGGATCTGGTAGCGCCCTGAACCGTGGTGGTCCAGGGTCT
CTCCTCATCTGCTTCGGTCTCATCGGTATTATGATCTTCAACGTCGTCCACGCCCTCGGA
GAACTCGCCTACATCTACCCAATTTCTGGTGGTTTCTACACTTTCTCGGTCCGCTTCATC
GATCCTTCTTGGGGCTTTGCCATGGGTTGGAATTACGTCCTCCAATGGGCCGTCGTCCTA
CCGCTAGAATTGGTCGTGGCTGGTCTCACAGTGAATTTCTTCGGTCTTGAGGTCAACAAC
GCCGTCTGGATCACGGTCTTCTGGGTATTCATCATCATCATTTCGGTTTTCGGTGTCCTC
GGCTATGCTGAAGAGGAATTCTGGGTCTCATTGTTGAAACTCACAACCGTCGTCGTCTTC
ATGATCATGGGTGTCATCTTCGCCTGTGGTGGAGGCCCAAGCAGTGGCCAGTACGGCGAG
TACTGGGGCGCCAGGCTATGGTATAACCCAGGCGCCTTCGCGAACGGATTCCGAGGATTC
TGCAGTGTCTTCGTCACTGCTGCTTTCTCCTTCTCCGGCACCGAACTCGTTGGTCTGGCC
GCAGCTGAGTCCGAGAACCCACAGAAGGCTCTGCCAAGCGCTATCAAGCAGGTCTTCTGG
CGTATCACCCTCTTCTACATTCTCGGCTTGTTCTTCGTTGGTCTCCTGGTCCCATACGAC
GACCCACGTCTCCTTGGTGCTGGTGGCCTGATCGATGTTTCTGCCTCGCCATTCGTCCTG
GTCGCCATCAATGCCGGCATCCCAGCTTTTGGAACCTTTGTCAACGTGGTCATCATGTTG
TCAGTTCTGTCAATTGGTCTCTCCGGTGTCTACGGTGGTTCTCGTACCCTTACTGCCCTC
GCAGAGCAGGGCTACGCTCCCAAGTTCTTCGCCTACGTTGACCGCGCCGGACGACCGCTC
CCAGCTACCATCACGATCATCGCCTTCGGTGGTATCGCCTACGTCTCTCTTGCAAGCAGC
GGTGTCACTGTCTTCAACTGGCTCCTCTCCTTGTCCGGCCTCGCCGCTCTGTTCACATGG
GGAAGCATCTGTCTTGCACACATCCGATTCCGATCCGCGTGGAAGTACCACGGCCACACC
CTCGATGAGCTTCCATTCCAAGCTGCTTTCGGAGTTGCGGGATCATGGGTTGGTGTGGCC
CTTGTTGTGGTTGTCTTGGCCGCTACCCTCTACGTCGCCATTGCCGCATCCATTGCCGAC
GCTAGCGTCGAGCCATTCTTCCTCAACTACCTCGCCGTCTTCGTCGTCATCGTCTTCTAC
ATTGGTGGTTACTTGTGGAAGCGCAAGAGCTGGTTGAGCCTCGCTGAGATCGATGTCGAC
TCTGGTCGCCGTGAGCTTGATTATGAGGCGTTCCAGGCCCTCAAGGCAAAGCGTGCTGCA
TGGCCAGCATGGAGAAGAATCCTCGACAAGTTCGTCTAGAGGTTGAGCACACAATAGTTG
GGAGGTAGTGTTTGATAATGAGCTGGACGATGTTATGCTTGATACCCATACATGAAACCA
GTGA
>Unigene0000064
GCTCGATGATGCTATTCTTCCTCGAACATGATATTGTGACTGCGACGCCGTCGTTCAGGC
GTCTCACCGCGAGTGTTGACCTTCACTCGTGCCTTGAAGCGGAATTTTCCAAGCACTGGC
GAAACCAGCAGAGGTATCACAAGAACCAGCTCAATTGCGATCTGAATGCAGTCAAGCACT
CCTAAGTGATCCGAGTAAAAATCTTGCTATTACAATGTAGCCAGTTTAAGTGGGGAAAGC
ACCCGGGCGGCCTTCACCGAGCCCATTGCACAGTCCACTATGTGCTGGCAGACCCGCCGA
GAGTAGCGACCAACTTCGATCAGCGTAAGAGACAAATAGGAAGATGCCTTGAGGAGCACA
ATGATCAAGTTATCCACGCTTCTCACCAATGAAAACAGTGAGATGGAACACAAATTGTAG
AGAAGCAATGACATTCGGTGCTAGATATCGCTACCTGCAAAGATCGCCCGCTCCCCAGAT
TTCCAAGAGATAACCTCTATCTCCCCAATGCAGCGACAAGAGACCAGCCCTGCGCTGCAT
TCAAATCAAAAACTCCAAGAGAAACACAACAGCATACATTTCCTCTCCATTCAGCGACTC
ATATCTTCGTACAATTCATGTCCATTATCATCAAATCAATCGTTCTGCTCTTGCTTACTC
CTCGTTGCCGAAGAGGCTTGGGATGAGGGAGGCAGCCATGAGCGCCTTGCCCCAGAATGC
CTCTGGGTCACGCTTGGCCAGACCCTCGACATCGCGCTCGTTGAAAAGGCTTGGGATCAG
GGAAGCACCGAGGAGGGCCTTGCCGATGAATGCCTCCGCCTCTGGGTCACGGGCCATAAT
GTCGCGCTTCTCCTCGCCGCCGAAAAGGCTTGGGAGAAGAGAGGCACCGAGGAGAGCCTT
GCCCCAGAACGCATCAGCTTCAGCGTCACGGGCCATGATGTCGCGCTTCTCCTCGCCGCC
GAAGAGACTTGGAAGAAGGGAGGCACCGACGAGCAGCTTGCCGAAGAGGGCCTCTGGATC
GGCCTCAGCGTTGCGGGCCATAAGGTCGCGCTTCTCCTCATTGCCGCCGAAGAGGCTTGG
AAGCAAGGACGCGCCGAGGAGTGCCTTGCCCCAGAAAGCCTCTGGATCGGCTTCAGCGTC
ACGGGCCAAAATGTCGCGCTTCTCCTCGTTGCCGCCGAGGAGGCTGGGGAGCAGGGATGC
ACCGAGGAGCGCCTTGCCCCAGAAAGCCTCTGGGTCACGGGCCATAAGGTCGCGCTTCTC
TTCGCCGCCAACGAGGCTTGGAATCAGGGATGCACCGAGGGGCAAGGCAGTCCCGAGGAA
TGCCTTGCCCCAGAAAGCCTCTGGGTCACGGGCCATAAGGTCGCGCTTCTCCTCGTTGCC
GCCGAGAAGGCTCGGAAGAAGAGACGCACCGAGGAGCAGCTTGCCGAAGAGTGGATCGGC
CTCAGCGTCGCGCTTCTCTTCGCCACCACGGATGAGGTCGCCGATTGGACCAAGTCCCTT
CAGAATGTCGAAGAAAGCCTCTGGGTCACGCTTGGCCACTTCCTCGAGGTCACGCTTCTC
CTGGATACCAAACAAACCCTTGCCAAGGTCGATGATTTGGCCCAAGAAAGCCTCTGGGTC
GCGCTTCGCAAGCTCCTCGAGGTCACGCTTCTCTTGAAGACCGAGGAGTCCCTTGCTAAG
GTCGATGATCTGGCCCAAGAAGGCCTCTGGGTCGCGCTCGACGACATTCTTTGACTCCTC
AGTAACTTGGAGTGGTGCGGCGAAAGCAGAGCCAGCCAGGGCTACAGTTGCGGCAGTGGT
GAAACGCATCTTGATTGATTGTTTTGTTTGTTGAGTTTTGATTGATGGTGATGTTTTTTT
TGTTGAGCTACCAGAGCTGATCAATTGTTTGTTGTGAATGAAAATGAGAAAGCTACCAGA
GCTTTTGTGCGAAGGAAAAGTTGCTGA
>Unigene0000065
TCGAGGAGCAGATATCCGCCTTTGTTCCACAAGCCCCGAACATTGTCGCACAATATTGAC
TGAGGCGCATTCTGTGACCACAGCCTCGTATAATTTATCAAGGCTTCGAACATGCTAATA
TCTTCCGCTAGATCCATACGCTGCTGGCAAATCTCAGATACTCTTCTCCGATACTGTAAG
ATGCCTTTGTGGAGAGCCGACTTCCCACCCTCGCCAGTTGCCGTCAAGCTCTGCAGGTGT
GTCATTGTCGATCTCAACGGGCTTCACGAAGCTGCTCTTCTCGTACACGGTGCCCTCACC
ACGTAATTCCCGATGGACACCTTCTCCGGAGAGCTCTGCTTTGTCCGCATAAGAAGAAGA
ACCACCGTCTCTGCCCTTCCTCCTTCGTCGAATGCAGAGTCCGAGTACAACAAACCCAAC
GATCATCACTCCAGCTACGCCGGTGCCAATGCCTGCCTGGGCACCCGTGCTCAGGCCGGG
CGAGGGCGTCGTCGTCGGTGAGTCCACAGCATCGGTTGGGCGTGAGGTTGTGGCGGCAGT
CGGTAGGCTCGTCGATCCCGGCGTTGTCCATAGCGACAGGTCAGAAGATTGATATGCCAC
CACGATTGACGGCGCACGCGCGATCTCGACTGTCTGCATCCAAGTATCGGTGCCGTTGAC
GAGCGTGACTGTGCTAGCCCTACTGGTGCAGCTGGACTCAATTACTGACATGGAAGACGG
GCAACAGGTGTCATAGTAATTCTCGCCATCTTATGTCCCTGCTGCAGAGACGTATCCAGA
CGGATACACCCCTGGAGAGTAATGACTCGCCGGGACTTCTACTCCTCGAGTGTATCGTCT
GGTGGATCCCAGGAGGAAACTGGGTGAGCCTTGCTCTGCATCGTTCGTGGTAAAAGTGAA
AACATCAAAAAAGCCGGTAGGAAAGCACTCCGGTCGGTACCCTCTTATGGCAACATCTCC
TGCCGTGAACGAATCGTTTCCGCCAGGCGCTATTGTGTAGGTTGGAGCGAAGCACCATGC
TGGCGGCGTGAACACAGTCGTGAGATTGTATGTCGTCGCTATGAATGTACTGTAAGAAAC
GGCAGGCTGCGTTGTGGTGATCGCGGTCGCGCTCGTTTCGGACGCCAGTGCCAAGCTTAG
TATCTCATCTGCGTTAGCCATGGAAGCCAAAGGGAAATCACTCAGTAATTGAGCAAACGC
TGCGCAAGACCGTGCACACGAAAACAGGCAAACAGAGATGAAGG
>Unigene0000066
CACGCCTAACATTGGCCCAGTGACCATCCTGGGGTACCGGGAACTACGCCATGGCTGCGG
AAGCGATCTGGTACTCAGGTACCACTGACAGCCGGGGTAGAATATAGCCCGCAACAATGC
CTACCTAGCAAAAGGTAAATCCGACCACATCCCACTCCCTTTACTGTGCTATCGGTGCAG
AAAACAAGTATGCCCAACGGAACACCTCACTTCGTACTCATACACGGCGCCTGCCATCGA
GCCTGGCATTGGAATCTTCTCGAAGCAAAATTGAAAGGATCAGACTGTTCTGTCTCGACC
ATCGACCTCCCATCATGTAATCCCGACAAAGAGAAGCTTGTCGTCTCCGGTGCTTTACGA
CTGGACATGGAAGCCATCAAGACATTCCTCGAGAAGCTTGCCGAAACAGCCGATAGGATC
ATTCCCGTCTTTCACAGTTACAGCGGCGCACCAGGAGGTGACGCAGTCGCCGAACTACGC
TCAGCAGCAAAGTCAAAAGTCGAAAGATTGGTGTATTTGACTGCCATTGCCGCGCAGCCA
GCCGGAACAGTGGCTGGGATACCGAATGGAGAGGGAATGAACATCAACGTCGAAGGACAC
ATCGCCGATGTTCTCCTCTGCACATCCTGTCTCTACAAACCAGACGTTACAGATCCCAAA
CTCGTCGAAGAAGCCGTCAGTCATCTCGTTCCAATGTCGATTTCCGCAGCGATAGAGCCC
ACTCAGCACACACCCTGGAATGAGTTTCCTTGTACGTATATTTTTACGGCGGAGGACTTG
TGTCTTCCTTATGCTTCGCAAAAAGGCATGCTAGAGGCGATGAGCGATGAGGAGAGGAAA
GGATGGAAGACCGTGACGATGAAGGCCGGCCACAGTCCGATGTTGGCGGATCCAGACGAG
TTGGCGAAAGTGTTGTTGGAGATTGTGGTGTCCAGCGTTGCTTGAGCCCGTCGATAGCCG
CCTGAATCTCATCAAG
>Unigene0000067
GCTGTCCATACGATGTCTAGCGCCATATGCGTTGGGCCTTCAAAATACACCTCTCCCACT
CTTCAAGAAAGCGAACTCCTCACAACCCAGAATACCGCATCTGCGGCACATGTCGCACAG
CCTCCGACAGGCAACCGCAAACGACTGTCGTGCGACGCTCGTCAGCGCCCATGGCTTCTT
GGTGTGCAGGGTTAACGCCCCGTGTTTGCCGTAGTAGAAGCTGTCGGACACAGAGTAGTC
CAGCTACGCAGCACAGCGTTCATGTCAGGGACGAACAACCTACTATAGCAGGTAGTGCTA
CCACTCTTGCCGGCGATTGGCAAACGCGGCACTAGATCCCACTCGGCACTGCCCAATCGG
TGGGATGGCCTGCGTGCTGCTTCATGCAAGAGCGCTTACAAGCGGTGGGATTGAGCCTAT
CATGTTGCCTCGTCTTTTGGGCATTGCTCAACGCTGCTTGTGACGGCACATCATCTCTTT
CACTTGATCTGAACGACCTGATAGCCGATGAGATGCAATATGAGCTCATCATCTTGCGCG
CACCGACCCGTTCGTTGCCTCGAATAGCAGAGTATGGTTGGAGCGCTTGTCGCGGTGCAC
GGTCATCCTTCACCGTCACGCACCACAGCCTGTCGTCTGATCCCTCGCTCATGCGGCGAT
CTCTGACCGATTTGCTCGATATACGGCAAGCGGGTGCCAAAGAGAGAGAAACGCAAGTGA
TGGCACTGCCCGAGTAGCGATCACGAATGGGAACGCGAGCCTGCTAAGGCTTCTGCTATT
ATTGGTTGGATGACACGAAGCGGCCAAAGATGGTAATCAAAAGTCTTCTTGGTTACGCTA
CTGTTTTTGTCTTGCCGACTGACGACACCACAAGACAAGACAAGTCGGAAGTACGGGTAT
GCGCATCGGAGCCCTTTCCGACTACCGTCTGTCGTGATGCTTGGGCAAATGGCCGAGTGT
CAGGCTCTTACATCGCTCGAGGCTTACGACTCGTCCACTACAGAGCACGGCCATCGGGAA
AGCCCATCATTTGCCAGTTTGCCGCAGCCTGTTCGTCCAAAGGGGACGGGGACTCTCGAT
TGACTCGCCTCGCCGCCCGTCGTTCAGCCTGATGCGAATGGTGTCGCGGTCCCCAGTCGC
GCACGAAGCGTGCGTTGTACGGCAAGTCTGCAATGCCAAGGCGGAAGGATAGGCTGAATG
AGACTCTAGAGCTCGCAAGCTCAGCGATGCCAAATCGGGACGAGCATCGCCTGGGTATTG
CAGGCACCGCAAATGGCGGTGGCGGTTCTAACCGGGCCGTTGTGTTCGAATGGCGCATTG
CGGAAATACAGCCCGTAGGCGGAGTCGATACTCGCTGTGAGCTCCAACGGCGTCCAAAGC
AATTGCCAGGAGGCAAACTTTCTCTCAAACGATATGGCGGTCTCGGATCCTCTGCTTGAC
CACGGGCAATGATCCGTAGCAGAGGCATGCCGGAGATAGGACTGTAGTCTTCCCGCCTCT
GAGGTGTGACTCAAGGGAGTCCAGCTTTTAGTCGGAACCTCGGACTCGGAACAAATTCGG
CCACATCGTGAGTCCAGGTGCCAAAGCGCGCCGTGTCTACGTGCGTGGTACGTCGAACTC
TCCGTTTCCTGCTCAAAGTTTGGACTTGATAGGTTGCTCTTCACCTTGAACTGCGATACA
AACGACGACAGCGATGTCGTCGGGTTTGCCACCCTCCCATCCTTCTTGAGGGTAACGCTG
GTTAACTTCTTTGGCGAATGGGCCATCACGCCTCCGATCCAATCCAGCAACTTTAGCCTC
ACGCATGACGGCCGAAGCGATCAGACCAGGCAGATATGACTGATGATGCTTTTCCTCTAC
CTCACGTGGTAGAGAGCGAATCAGGGTATCGTTCACCATCGTCTCGGCGCCAGGGAAGTT
GTGCGATCGGAACCAGTAGCCACCCTCCTCCATGACACGCTGCACAATCTGGAGTGTATC
TTGTGCGGAAAGGTTGTCCCAGACGCCGTCGGTAGCGAAGAGAACAACGTCGCCATGTTT
GAGCTGGTGGCTGTGGATATCAGCTTGCGCTGGTGTTTCGCTAAAGTAGGTAGCACCACC
AAAAATGGCATACTGTGCTTGCATCTTAGCGGGGACTTTGGACATTTGGTATGGTGTATT
GAAAGCGTGGGTCTGGACTATCGATCGATGGGCCACTTTGCCGGGGCCGAATATCAGATA
TCCGGAATCTCCAAGATTTGCCGTCTCAATCATACCATCCTGATCTGCTACACCCAAGCT
GGCGGTGCAGCCTCCGGCAGGGATGCGTGGGTTGGCCATGACTGCATCGTAGGCTTGCTG
CAGAAGCTCTTGTGGTTTACAGGGGTTTCCGGCGTCGAGGCCTTCGTAAATGTTGGCGGA
ACCTGCCATCAGGCCGCACAATGCCTGGCTGTATTCAGATGGGTCCACTCCCTGATCCTG
CCAGCCTCCCACGCCATCAGCGAGGCCAAAAGCAACATGATGCGGACTCCCGCCAATGGT
CGACGCGAAGAAGGCGTCCTCTCCCGACGCGGGCTTGGTCGAGCGCAAGTACGGTGGACG
TGGGTCCACGTGAGTGGAAGCGTAATTCCAGTAGTCTCTGCCTGGTTTAGAGGGTCGTGG
AGGTGCTTGCTTTGGCGCGGAAGCTGCAGCGAGACGGTAGGTGAAGTGATGGGACGAGGA
TGCGCTCGACGATTGTAGGCGGGGCTGCGGGATTCGCATTAGGGACTTGATGGGGCTGGA
TGCTGGCGAAGTCGTCAGGCGTCGTCTCGCGAGCAGCTGCAGAGGGAGAGCTGACATGGC
CACTCGAGTTCTAGGGCGAGCAAATAGCAGAGTACGGCACCGGTGAGCAACATGGTCAGC
ACATGGCTCTCGCTACCGATGCGTGCGATGTGATGTCGGACGATCAGTGATGCGCACTGA
GGGCGATGCGGTCCGTGGTGGTGGAGGAGGCAGTGGCCGGACGGGGTGGTGGTCCGCGGA
GGTGTGCCCGCTCGAAGTCGAAGCTCGAAGCTCCGAGCGGAAAAAGGTCGCACTCACTTC
ACAACAACGCCAGAAGTGCTTGCGCCCGTCACCATGCATTCAGCACGCAAGGCATACATC
GAAGAAGAGAAACGCCGACGGAACGAGAACGGGAGCTGATAGCGACAATGGCAGGACACC
AGCATCGATCTCTCTAGCGTTCCGCTCGACACCAATTACCATCTCCCCGCTGCGACGGTT
GGCGGCGAGGCCCAGCATGCCTCGACTGTCCTGAACGAATTTGCGCGCAAGCGCAAAGCT
GCTGCGCTTGCAGTGCCAACAGACGACCAGCGCGTGCGCGCAGAACTCCGTAGCAGAGGC
CAGCCCATCACCTTATTCGGGGAGCGCAAAGAGGACCGCCGGGACCGCTTACGGGAGATA
CTGCTGCGCGCACAAGATGGAGGTGCGGCAGACGAGGATGAGTCTATGGCCGACGTTGAT
GAGGCAGAAGACGTGGATGAGGAGGGCGAGTTCTACATTGAGGGCAGCAACGAACTGTTG
GCAGCCCGTCGAGAGATTGCCCGATATTCGTTACCACGTACCGCGCGACGGCTCAAGAGG
CAGAAGCAAGAGAGCAAGATTTCTGTGGAGACTCACGTGAATCATCGAAAAGAGATCAAG
GGGAAACTGGCGGATGTTGAGCTCTTCGGCAGTCAGATCGCAAGTGAGCGTCCGGTCAGC
TTGACACGCTTTTCACCGAATGGAGAGCTGCTGGCATGCGGAGACTGGGGAGGCACGGTG
AAGCTGCTTGATGTGCCAAATCTGGATACCAAAATGACACTGAGGGGGCACAAAGGCATG
ATCGGTGGAATTACGTGGTTCCCCGGCGCGACCCTACCCGGCTCGACAATAGCACTAGAG
GATGTGAATCTCGCCACAGCCGCAGCCGACAACGAGATACACCTATGGTCTCTTACACAG
GATACTCCAGTGGCATCGTTGAGCGGACACAGCGCAAGAGTATGTCGTGTAGCATGCCAT
CCATCTGGGAGGTACCTGGCAAGCGCGAGCTATGACACGACCTGGCGCTTGTGGGATGTG
AAAACTACCACCGAGTTGCTATTGCAAGAAGGACACAGCAAAGAGGTTTACACTGTCGCC
TTCAACGAGGACGGCAATCTCATTGCTTCGGCTGGGCTGGACTCCATTGGTCGCATTTGG
GACCTCCGAACAGGCCGAACTGCAATGATTCTCGAAGGTCACGTTGGCCCGATTCATGCC
CTCGACTGGAGTTGTGATGGCCATCGCGTCATGACAGGCAGTGCCGACGGCTTCGCCAAG
TGCTGGGACTTGCGTGCTGTACGAGAAACGGCCAGCATTGGTGCGCATATCGGTGGAGTC
TCCGACCTGCGATGGTTCAAGGGGACCGATGGGCCACTTTCGGGCGCACTCCAGCAACCC
GATGCAGTCATGACCGACGGATATGACGAGCAGGAGACAAGTGCAGCTGCGCAACCTCGC
AAGAGTGGCACGTTCCTTGTCAGTGCTGGCTTTGACAAGAATGTCAACATCTTCTCTGCA
GACGACTGGGCCTTGTGCAAGTCCCTGTCAGGACACGATGGCACTGTCTTGTCGGTCGAC
GTGACTGCAGACGCGACCTGGATTGCATCATGTGGACGCGATCGAACTGTGAAGCTCTGG
GCCAGAGATGCAATGGATGGCATATAAGTCATCGCTGTAGCCTTTCACACAGTCTAGTCT
ATGGTATGATGGCAGCGGCCGCAAAACACCAAGGCGCGCAGCGAAATGTCAATTTACGGC
CCATAACATGAGATTTCAGTCCTGGGCTTCATCCGATGCACGCCAGAGCTACAGCTTGGT
CATCGATTTACTGACATAATGCGGTTTGTCCGCTAAGTACTTCTGATGGTTGCAGATTGC
CAGCACGGCCCCATCTTCTTCGCGCCGCATTATTCCTCTGAGCTCGGCGAGACGCTTCCC
GATCTGTATTACTTCGCATTCGAAAAGCACAAGCGCACCCTCCACGGGAGGCTTGAGATA
AGTGACCTCAAGCTTGCGCGAAGCGCCGGTGCTGTGCCATGCCGGAAAATTGCACCCAAT
AATCGCCAAAGAGGTCGTCATGTCGAAGAATGTTGTCACTGCGCCGCCATGAATCGTCTT
TTTCGGTGAATCCTTAGGTTGGTTGGAGTATGTCGTTGGAATCTTGCATTCGAACACCGC
CGTTGCTGATCTTCCTGGTTCGGCTATCGTTACAGAACGAACTCGCAATGCTTCATAGAA
GCGCTTGTCGAAATTGTCTTCCCGGATGACGCGGACATGCTCCTTGACAAAAGCGTCTAT
TAAGGCAGCGACTTGCTCGTTGTTTAGCGTAGTCGCCATAGCTAAGTAGGTCTGTCCTCC
GTCCAACGATAGCGTTATGTGGTACGTCTCTGGCTGGCTTTCGCGGTGAGAGGCGCTGCT
TGAGGACCTGCGCGATGATGAGAAGGCCGACTGATCTGAATCACGACCTCGACGGTGAGG
TGATGGCTGTGTAGCTCTCTGTATCTCGAAGGTAAATCGGTCGTCATGCAGTTATCTGTC
TGT
>Unigene0000068
GTACTGCTTCAACGAAATACTTGAGGTTGCGGCGATTTGCGCATTTCTCCTTGTCCTCCC
TCCGCTTCTCGCCGGACGACCAACGCTCGTCGAATGATTGCGCTTGATTCAGTGAGCCCG
CTCATGCAGACCACACCCGCACGTTCAAATCTACACTCCCGCTCGCGATCAGACATCGAA
TCTGCTCTTCTTCCGCCTTCTTTGCAGCCCCATTCGTCAGTCCATTCGTCTCTGCCTGCT
CCTTGAACACGCTTGGCGCCCATCTTAGGCAGCTCACGAAATGGTCTGCCGCCTCAATCA
CTCTCACACACTTCCCTTCTTGCGCAAGATCCCAGCATCTGATCGTTTTGTCATCCGAGC
ACGAGAGCAAGTATTTGCCTCCAGGATGGAAAACCAGTGATCGTATCCAATTGTCGTGTC
CAGTCAAAGTCTTGATAACTATTCCGTTGGCGGAGTGCAGCTTGATCAGCTTATCTCTCC
CGCCTGTCGCCAGGAACTCCGCACTCGAGCTCGCAGCTGGTGCCTTTTTCAGTCCAGCCA
GGGTGGCCAGATGCTGATATGCCGCAGGAGGCGCAAAAGCGCAGCATTCCACCACATGCT
CATGGGCTAGGAAAGTCTGCTTTTGCGCGTTCGAATCCGGCTGCGACAAATCCCACATCC
TGCTCGTTTGATCGGAACTGGTGCTCAGCAGCCATCTCCCGTCAAATGTCGGCGCCAGCG
ATCGCACCCAGTCTCCGTGCCCGCGCAGTGTCCTTAAGCAATACCCAGTCGTCACGTCCC
ATATCCGTATCGTTTTGTCTCGGCTCGCAGATGCTAGAAGGTTGCCTGAAAGAGGCGCCC
CTGCTGCGCCGGACGGTATAAAGCGCACGGAGCTCACGCTATGATCATGCCCAGGTAATG
TTCGTACGTTCTTGTACTCTTCTGCCGGGTCCCAGAGCTTGATAGTCAGATCTGACGAGC
AGGAAGCGAGAAGTGTGTTCCCTCGTGGACCACCGAAGTCCACGTCCAGCACCGCCTTTG
TATGCGACTTCAAAGTTCGCTCCAGTTCTCCGAGTTCGTAGTCCCAAATCTTGATCGTGC
AGTCCTCACTCCCGCTCGCCAGACTCGAGAAGAGCGGGTGAAATGCGACGCAAGTGATCG
GATTTCGGTGACTTTGCAGGGTATGTCGTGCGGGCGCTCGCGGCAGCCATGTCTGTGGAT
CGTGGTTCTTCCGCGCTGCCAGACTGGAAGGCGTAGCATTGTCCAGCTCATTCTGCAGCA
CTTTGACCTTCTCCTCCAAGTCCATAATCTTCTTCTGCATGCGCACCAATGACGTCCATT
TCTTTTCAATCAATCCCTCGTACTTTTTTTGCCGTGTCGGCGGAGAAATCGGACTCGGGA
ACATTGAGAGCGTCGCGCACCGCCTGGGCGGCTTCCGGGTGTTCGGTGGCATTCAGGTAG
GCGACGATGCTAGTTCTTCGGCCTGCTTGGTGGTGAGGAGTTTACTCATGATCGCTCTCG
TCACCGCCCCGCCGCCATCCACTGTCGCTCAGCGGAGGCAGCACAATGCGCGCGGAGGCT
TCGGGCACGGCGGTGAGGTCACCGTCCACGGTCGAGGTGGGTGGAAATTCGCCAAGTGGC
TTGCGGCGGTGGTCGCGGGGATGGGAGGAAGGCGGATCCGGCTGAAACGTGTGACAGGCG
GGCGTCAGGGTGCGATGCGACTATTTCGAGTGTATGGCGCGGGTCTTGAAAGGGATAATT
>Unigene0000069
ATTCTTCACCTCTAAAATAAGCGACAGACGACTGCAGACATACGATCATGCAATCGAGAC
CTTTGCAATACGAGAAGAAATGTCCGAATGAGCCACATGTCCATGGGTCATGCCATAAGC
TTTCAGTAAACATGTTCTTGGGACAGACGTGTCGCTGACTCGCTCGTGCAGCTGCTGCAA
ATCACGTCGCGAATTCGCCGTTTCAATCGCTTCAGATGTCTTCTCATTACTCGTGACCCG
TCCCATGCGACGATGTGAGTGGTTGCGAAACGCATATGCCAAGCTCCTCTCGGCAGGTCC
TTCGTGCATCCGCGACAATGCACTGCAGATTAGAGGGAGATCTCATTCTTGAAGAACCGT
CGAGAGCGTGGCGCGTGGAAGCCGAGATGTGACCGTCCTATGCGGCTGATTTCTTATCAT
CCAGCGCCGTTTCCACTCCTCGTTCGTATACTTTCTGGCTACATTATTTGGATTCGGTAC
TTCTCCTTGTTTGATCTTGATTGAGCCATCATGGTGCGATTGGGGCTCTGCTTTGGCCTC
GTAGCCAGTCTGCAGGCTTCTCTGCTTGCAGCACAAGCTGCCAACAGTACTGCGATCAAG
CAGGCGTGCGATGACATTGACGCGCAGTTCTCCGATGCGAGCGATGTCTTGACATTTAGA
GGCATTCGCTTCTACCAGGCTATCGATCATTGGATGGAGTCTTCTGACCAGACGCCGAGA
TGTGTTGTACAGCCTGCTACTGCTCAGGACTTGAGTACGGCTGTAGGATTCCGCGTTCCG
TGTTGGGCAGGGCGGTTGCTAACGTCGACAGATGAGGATCATTGGCGAGCGAAGGGTGCA
TTTCGCTGTGATGTCTGGTGGCCATACTTCCAATCCTGGTTTCTCTAGCACTACTGGGGT
TCACATCTCGTTGGCGAAGCTCAATGAAGTCTCCCTTTCCCAAGATGGATCTATCGTAAG
AGTCGGCTTTGGCAACAAGTGGTTAGATGTGTACAAAAAGCTGGAGGGTACTGGCAGGAA
CGTGGTCGGAGGCCGAGTGAGTGTTGAATTTACGAGCTGACTAGGTGAAGCTGATGTGCT
TGCAGGTTCCTGGACCTGGTGTTGGTGGATTCACCCTAGGCGGTGGGTACTCGTGGAAGA
CCAATTTGTATGGTCTTACCGTCGACACGATCAAGAGTTTCACGCTCGTTTGCCCCAATG
GAACGATCGCCACCGTGGACCAATCTCGCCCAGATTTGTTCTTCGCACTCCGAGGAGGAC
TCAACCGATTCGGTGTTGTTGCTGATGCAGAACTCTATACTCATTCCCAAGTTCCCTTGA
TATATGGAGGAACCAGGCTGTACGACTCGACGCAAGTGGACAAAATCGTCAACGCCACGT
ATGAGTTCGAAAGGACAAACACTGATCCCAAAGCCACTGTTATCACATCTATCCTTGGAA
CGACCGCAACGACTCAATTCTTCTATGATGGTCCGGGAAAACCCGCGAGCTTTGCAGTGT
TCGATGGCATCAGGACTTTGCTACTTGACACAGTCAAGACGCAGTCCTTCTCGGATTTCG
TGGCTTCTATTCCGGCTGAGATTAGAGATGTTAGCAACTTCCGCGGAACCTGGGAGACCT
TCTCAACAACAAAGACCACGCTGCGGTTCCTGAAGGAGGTGCAAGCAGAGGCCAAGGTCA
GGCTTTCCGTCATCTTCGTGAACTTGGTGCTGATCTGGTGCGCAGAGACTTAGTAAACTA
CTTCGTGCCCCGACGGGCATGAACCTCGCAGTCGATGCGTATATTCCAGGAATGTACGGC
CAGCATGCAGCAGCGGACACTTCTTACCCACACTCCGAATCCCAGCTTCCGGTGAGTCTG
CAGGTGGCAAGCTGTGAGCTAGGCTGACGCCAACGTAGGTCCTACTCGATGTCGCGTGGG
CATTCTCTGGTGATGATGAATTTTGGCGTCGTCAAGTCCGGCAGTCTCGGGACGCGCTGG
TGAAGATTGCTCAAGAGGAAGGCATCCTCCATCCCATCTCGTACTCAAACTACGCACAAG
GTACCACTCCTGCGCAGGAGCTTTATGGGTCGACAAATGCAGCGAGACTGGCCAGAATCA
GGAACGAGGTGGACCCGCAGAGGATCATGGACCTGACTGGAGGCTATGTGATCTGATCGG
CTTATTCTTGCATACGCGATATCTGAGCGAGCGAGCGAGGAGTTGTGTTGTCCCTGAGGT
TGGAGCTCGCACTCTACAAGCAATTACATCCGGCGCGTACTTTGCTCGATTGATCTTCCA
ATGGTGAGTC
>Unigene0000070
GCGAGCATCTTACTGATATTAGTTTCCATGATCTACAAGTGCAGGAGCGAAGATCAAAGC
CTCACTCCTGCAGCGTAAAAGGGTATCGGCCGACAAAGCCACCCAGAAGGTGCTCCTTCT
CTGCGCTATAGTGTGTCGTACTGTACAAATAGCAACACATTCGTAAGGTTTGCCTTGTTT
GCGTGTTAACTTCCTGCCAGCTTCGCCAATTTTGTCGTTTGCTGTGCGCAGGATCTAGAT
CCAGCGCTGAAGAGAGTTGAAAGGGAAAATCCCCATGAGCCTAAAACGTCTCCACGTCCA
GGTCCACATCGTCTTGTGGCAAGAACACACGCGACAGCATGATGCCAAACCTGGTACCCC
ATCACGCCCCGTCATCAACTTCCACGTCTCACATGCAAGAAACCACATGCAGTCGCTAGT
CCGTGGCTACACAGCCATTGAACGTCTTCAAACTTATCATCAAATCGGACAAGTCGGTGG
TCGGCAAGCCGGTGGTGCTGTAGTGTTATCTTTGAGGACAAATGCAATTAATCACGCAGT
TGACAAACAGCATGACGTGGAGAGAGTTTACGACGGGAAGCTTTTCGCCTTTGCTCGGCA
GGTCGGATTGGTAGTTGATCGCTGTTGCTTGGACTTGTAGCCAATTAACGCCGCGGCAAC
GGCGATGCTGCTCGGCTTCAGCTGCGGTCGATCGAGGAAGAGAAGGAAAAGGGTCCTCTT
CTTTGCTGTGCGTTGTTCGTTGATGATAGTGATGATGATCTGCGCTGGATGACTGCGATG
TCTCGAAGGAATGGAGTGTGCCTGCCGGCCTTTTATCTCCTACGTGGGATGATCCACGAA
CACGTAGGCCGAAAAGAAAGTGTCATTGCATGCAACAT
>Unigene0000071
CAGTCTCAGTGCTGCGGGCGCAAAGGACTCCCACTGGTTGCATGGATTACTGCAAGAGAT
TTCGAGCCTGCCGGAGCTTTGCTGTCAGTTCGACATTCTGCTGGCTGTTCAATAATGCAA
TAATGCTGGCGGCGTGAACTTCAGGTACAACGCAACCAGCAATTACAAAGTCTGGGATGT
TGGCTGCACGATAACGGCGAACACACCCGGGGCCACGACGCCGTCGACTACCACGACCAC
CACCGCCGCGTCTGCCGGTGAACCCGTCGTGGAGGTGCAACCGACACAGGAACCAGAGCC
TGGAGATTCCCCAGATGTCACAGACATCTGTGGCGATGGCATCTTTCCGACTGACGATGC
GGAGTTCTCGGTAACTTGCACATATACTCAGTACCAGCTGCCGACTGTCTCCATCATGGG
CTCTCCACCAGCCAGTGCAGGTTTCCCTCAGCCAACTGCCAACAACGCACCTTGTATGAT
TGATCCGACCAAGAAGACTGAGCAGTTCAACTTGCTTGACTCCGAATTTATGCCCATTGT
CGCTTCGGGCACAACAACCTTGATCCCGTTGGCAGCGCCAACCTCCGAAGCACAAGCAAA
TGCAATGGGCGATGCAAGCAAGTATCCGCTGCCCGTCTATTACTTCGAGAAGCCGGCAAA
TGCACCATAGGGCGTCTACAACATCGTCATGCTTGTCGGATCGACACCATGATACCTTGC
CAAATTGAACAATGGCCGCGTCGTCTTGACCACATCTTCAACCGGTCCGCGGGTCCAGAC
TCGTCAAGGCCAACAGATGCTAACCACAGTCTTCAAAGTGGACTGCATGTCGAAGATTAC
CGCCGTTCAGAATGGTCAGGCGTATTCTTTTGACAAGTCAGGAAGGAACGTCCAATTGAC
TGCTGGAACTGCGACTAAAGGCATGATTGCGCATTCCCTAAAAGCAGCCACCAAGGCTCG
CCGCAAGCGACGAAGCTTGTATAACGAAGGGCTCCAACCACGATGCGGAAAGTCTCCAGA
ACAATTAACTGCCAAAGCAAGGAAGAATGCTCCTCCTGCAACGTTAAATGGTTGCAGTGG
TCTGGGATACTGGGCACCGGATTTCACGTTTGGCTCGTCATGCAATAAGCACGATTTATG
CTATGAGAATTGTGAAAGTGGAACATGGGATAACTGTAACCAAGATTTCTTCGATGACAT
GATCAA
>Unigene0000072
GTCATCGATCCTCTCAACCGTAGTACAAAAAGACCCTCCTTCCATCCATCTTGTTGACGT
TCTCCATCACCGAATGGATCCTACAACCGCAACAAAACCAACCATGTCTCGACACCCCCG
AACTTCTTCACGAGAATGTCACGAAGTATTCACGGATCCTTTCGGTGTACAACACGTCGT
TTGTGCGGAATGTGACTGGCAAGGCTGTGCGATCCATCATTTGCTCCATGATTGCACTGG
AAATCTGGAGGCATCGGCTTGTGACAAGGAAGAGATGAGGAGGTGATATTAAGTGCTTGC
CGAAGGCGTCGAGAGTCAGCAGAAGTAGGGTAATGGAGGATAGGAACGGACCGTGAGGGT
GAGGCGGAACTGGAGAGGTCATCTCGAGAAGTACCGAATCGCGTTGGGCGCGATTGAACC
ACATCAAATGCAATTTTCATTCGGCCATGTGCATCATGCTGTAGCTTTACAAGGAGTTCG
AGCTGAACTACGTCAAGCCTATCGAGTCAGGCTGCATCTCCATTGTCATGTACAAGGGTG
AAGAGCTCAATTTGTTGTGCCATTCACTTGCTTCAGAGGACAAGATCTTGTGTTGCCGAT
ATGCCGTACGCCCGACCAACAGCTTCTGGCTTCGCAGATGATGCTCTGTAGTATGCAGAT
CGTGCCGTTGCCGGTAGTGCTGCAAGTAGAGCACCGCCCAGACTCCGATTAGGAGTCCTC
ATCGATGGTCAGGTCCACAACCTCTGGTTCCTTGCGTGGTGGCAGATGAGCTGTCGAAGT
CTGCGTTGTTCCAGAGTCATCCATAACGTACTGAGTGTCCCCAGCGCTAGGCATGTGTCG
TGCACGCTTCTTGGCATTGGAGCTCGGCGATTCGATGCGCTCACGCTTGAGCTTTACAGG
TGCTGCCCTCAAACTCCTCATCTGTCTCTGCAGTTCGCGGACTTCCTCTTGACTTAGCTG
CTCCTTCTCCTCAAGTGGTGGTGGGGAAGGTGTGCGCGGGATGATCATCTCAGCGCTGAG
GCTCTCACGCGACCGATAGTTGAACACTATCTTCGCAGCGACTGGCTCCTCTTTGTCCAC
GAGCTCAGTGTTCCAGAAAGTCTCTTTGTCTCTGGTTGTCGGCTCGTCGAAAGCCACGCT
GTGAGAAAGCGCACGACCCTTCAATGCCTTTTCGGACACGATACCAACGCCGGAAATGGC
TTCGTCGGTGGGCACGAAAGTTTCCAGTCTGTTGCGGTGGCTCACAACCGCCTTTATTGT
GCCCAAGCTCTTAATCAGCTTGGCCTCTCGATTCAAGATCTTGCCGTCCGAAGCCTTTTC
CAAGGAGGTAAAACGAAAGCGATGAATAACAGTGGGCGAGGGTGTGTAACCGTGAGTGAC
GCGCGTATGGCCTTGACGTTGGACAGTACTTGAGTCGACGAGCGGACTGGCGACCCACTG
ACCGTCCACGAATATCATGCACATGAAGCAGTTGCCTTTCATATGGGTGCCTTTTGCGAC
CTCGAGGCTTACGGCGAAGTGCTGGTCCGATGCGGCTTCCACATAGCGGGTGACTGACTT
TGGCTCTTCGTCCACATCAGCCTCGATGTACTCTTGGAGCGGGCGGCCGTCGACAATGAT
GGTGACCTCGACACCAGGAAGCGCATCACTGATCGCCATCTTGCATGTGATACGCGCAGG
TCGCCGGCGCTTCGGCGACTGTGATTTTGTTGTGGACGGTGTATGCAGGCTCTATACGCG
CATGCATGTGAAGGGAAGCGGCTGCACGAACGGACAGCGCAATGCAAAGCTCAAGTGAGA
TTCTTGCTTCCTGCCGTCCGCCCACCATTCGATCACTCCGAAGCTCGAGTCCCCCATCAT
CAATGCCACAGATCTCCGTCATCTGACCACTCCTGCTCGTACATCCCCTGTGGCTCATGT
CTGCGACTTGGCGCTCCCTGCGTTGAGCACGAAAGCTAGACAAGCTGTTGTCGTTTGACA
GTCACCGTAGTGCCCGACAGATGGATGGTCCGCCTCTTGCGCCGCACCGCCATGCTCACA
GGCTTCTCAAGTGGGCAACGACGGGGCGCCTTAGGTACCTTGTCCATTGCTGGCTCACCA
ACGTCCGTGATGGGTTGTGGTGAGAATCGCGGATCTCACGGGTGCCCCGAATGACCGCAA
CGGCGATGCTCTCACAGTACATATGAGTATGCACGCTCGAGATTTCGACGCCCGGCATCG
AAGCATCTCCGGT
>Unigene0000073
CGTAGAGTGCGTTGCCGTACTCCCCTCCTTGGGCGTTGACATCGGCGTTCTTCTCCAGCA
GCAACTGGACAATCTCGGCGTAACCTTCAGAAGATGCAGCGTAGAGTGCGTTGCCGTGCA
CTGCTCCTTGTACGTTAGCATCGGCACCCTTCTCGAGTAGCAACTCCACTACCTCCGTAC
GGCCCCGAGAAGATGCAGCCTGGAGTGCGTTGCCGTAGTACCCTCCCTGTGCGTTGACAT
CCGCGCCCTTCTCGAGCAGCGACCAGACAATCTCCGCGTGACCTCCAGAAGATGCGGTAT
AGAGTGCGCTAACGTTGTCATAAAACCCTCCCTGGGCGTTGACATCGGCGCCCTTCTCGA
GCAACAACTGGACAATCTCCGCATGACCTTCAGAAGATGCCGCGT
>Unigene0000074
ATTTTGAGATCACTTCACGTTCGATACCCGGCTGTCCCACGACGCATGGACGAGGCATGC
CTGCCCTCCAGCCGCATCGAGCTTCAGACGTGCTTCGCCTGCCCTCCTGTTTGGGCTCGT
CAAAAGGAGGCGATGACGCCGTCGCAGCGTCATCAGCAAGGCGACAAGACGTCCACGAGC
AATGCGCTATGCGCTAAGCGCTAAGCAGCATGCAGGCATGTCGGTGAGCATCGGGCCACA
ACGCTCATTGGTACGCACGCTTCTTCACAAGCCAGATGTCACTCACGCCATCCCTATTCG
TCCTCCGACACGCAACATCTCTCTCCACGACCCGTTCACTTGTGTTCCCCTAGGTTGACG
GCAACGGCCGTACCAGCCGTACTCTTGCCCGCAATTGACCTCTCCTGCATGAGAGGGAGC
CGTGTAGTAGCGGTGCTACCTGTCACATTCCTATAAGAACAGAGCTACCTTTGGATACAT
CACAAGCAGCTACCGACCTCGGGCCATTCCAGCAAGGTTGCGGCGAGATTGTGCCAATTC
GACATTCCATCTAGACCTTTCTCTAGGCCCAGCGGCAACACGATCACGAAGCAGTCCGAA
CGGGGGCAAAGTAAAGCTCGAGAGAGAGGAAGCGGTAGTTGCCGGAGCTGGACTTGCTCC
ATAGATCTTGTACTATACAAGTCCTGGCGTAACCGCACGACGCAGCGGCGCAAAGCGCAG
CAAGCGGTATTCTATGCATACAAGTCTGTGTCATCATCATATCCTCATGGCTTGTCTGTT
CCCGGACCCTCGTAATTCCTGTCAGGCAGGTACAGGTGCCGCACAGCACCCTTGGCTGTG
AGCACAACCATTCGGATTACACCACCTGAACTGCCGTCCCACTTGATTGCCTCTTTCAAT
GAGCCCTTCACAAACTCGATGCCTTCCTCTTCAGTCATGCCCTCTTTCCAGTTCGCGTCT
GTGTAGCCGTAGATGTACGTCGAACCTGAACCAGCAATGGCAAATGCCTGCTTGTGCAGC
GATCCGCCCAACGGAATCTGGTATACCTGCCCTCCGTGTCGTGGATCCCAACCAGCAATG
ATGATGCCTGCGCTCAGCATATCCTTGTTCTCATAACACAGCTCTTGAAACAGTGCTGCC
GCGGTCTGTGTGGTAGGTGCTTCGTCGTTCGTGATGCCGTATGTGCTGAGGTGGTACTGG
ACGATGTCGGCGACGGCTTGTGTGTCTGCGGCAGATCCTGATCGACAACACCAAATCGTG
TCGTGGACTTGCGTCAGCTTGTCCGTCACTCGGTTGGCAATGTATGCGCCTGTAGTTGTG
CGGGAGTCGGCGCCGAGAATGACACCGTCCTTGAAGTTGATGGCCATGATGGACGTTCCG
AGGTTGACCTCGCCGGACTTGAGGTGGTTCATGTCGATGTGGATGCCATCCTCGCCCAGC
GAGCCCGTTTGGTTAATCATTTTGGCGTTGCTGTCGTCTGTCGGATGTTGAGGGGGTTGA
TGACCAGGGAGCGTGTGGTTGCAGTGTGGAAGCGGCGAGATGGAGTGGGTGCA
>Unigene0000075
GCGCGCCTTTGCCGAGTCGCGCGTATTCGCTCGTCAGGGATGAGAGGCGAAGTCCGTTAT
TGCGAAATCCCAGCACAATTCATACCTGCTAAGCACAATTCCTGGTCAACTCACTTGGTG
GAGTGGAACGTATTTCCTGACGATCAACACTTCTTTCCCAGACTACCCTCCGGCAGACTT
GAGACATAGTTGGGACGCGCCAAATGGAGGTAATCCACTTCGTTGTCACGCAGGCATTGA
ACTCAAATTTGCAATCCCTCCTTCAGGCTTCATTCGGGCAATGCGGTCTGTAAGTACATA
CAGTGGCGGTGAATTGCCTGCATGAACACGTTCATCACTTCTCACTTCCTCGGTCTTTCA
ATCCATCGACACCCTTACCCCATGCTCCAGCTCTTTTCCCCCACTCTCCAAGGCCCCAAG
CATGCGTCCAGCTGATTTTGCGCGCAGACTCAAGCTTCGGCTTGAACGGTCCGCCATCAT
ATCTCTTGAAGCTTTCCGGTGGTCGCGTGGCATCTTCTGTGGAAGCTCCCATGCGAATCT
CCGTAGTACCGGTGAACGTTTCTGCACCAGCTGCAGGGTCTTCACTCTCCCAACGGCGAA
CCTCCTTGGGGGTCGGACGATGCCAACCCGGTTCATCCCTTTGCCACCAGCGGGCCGAGC
ACATTTCCCACAGTCTGCTCTGGGCACGTTTGTATGCAAAGCGTTCATCCTCTCCAGTGA
AAGCTGAGGTCTTCTGAAAGTTCGGTCGAGCCCAGTACCGTACCTCATCGGGATCGATCG
GCTTCCGTTCGAGCTCCGCATCGGTTCTGCCGAACGACCGACCGAATGGGCTGCTTGTTG
AACCGCCGACCGCACCTCTTGGAATCGGCGTGCCGTCTTCAAGTGCATCACTTTTCGCGT
CGGCCTGAAGGATTCCGGCAAGCCGAGCATGCGTATAGTCCGGCTCGTTTTCCGGCTCGC
TGTAGTTGGGATTCTGCATCAACACATTGGGTCTGAAGGGCGCAGTAGCATCCTGGTAGA
CTTCGGAAAGTGTTTCAGAGTAGACTGAGTCTCCGCTGTCACCCTCCTCCGCTCGCTTCT
TCTCCTCGGGGAAGAAGATATCGTCAGGCCCTGCAGCTGCTGAGACGAATAGCTTGCATC
GGCATTCATACAACGCATCAAGAAGTGTGATGAAGCGACGCGCCTCGTTTTTCATGAGCC
AGTTGAGTACGGGCACATCCGTCAGCACTAGGGTGTGGTAGGTCGAAGCCAAGGAGATGT
AGTCAGCGGGACCGTACGTTCCTTTGCAAAGTTCGTCGAAGGTCCACATAGTAACACCCT
CGTGTGACCTTGGAACTTTGATCTTTCGGCCATATACGATCATTGTGGATGGCGCCCAAG
CAGCAACAGATTTTGCGCCGAGCGCTTCGCCGATGGCGGCATCCGTGGATGTTGTAGCAC
CTTCTGCTGCCACGTTGAAGTGTCTGGGAAGCTGGACTTCGGGCTTCTCGACGGAGTCGA
TATTCTCGATAGCAGGGGTCGATAGAATGTCGGCAGAGCCATATCCAGAGTCCAAGCTAT
CCTCTTCTAGCGAGTCGATATCCTTCACGGGTGCGACGCTGCCACTTTCCAGTCGCCTGA
AATCTCTCGAGCCCTCGACTTCCCACACTTCGCATCTGGCTTTGAGTACGTCCAAGAAAG
CCGCGAATTCGTTGTAACTGCCATACCTTCCAGATGCTTGTCGTCGCCTACCAAGTCCGA
ACTGCCACCCAAAACTCCTTTGCTCAGCGGGCGGCGCATAGCTGATACCGGCGGCCTTCG
CCAATTCCTCAGGCATACGGTTACTTGTCGCCACCAGAACCCCTCCAAGTTGAAAGAAAC
CGGTCATCAGATTTGTCAAAATCTTGCTTGCCACTCTATCTGGCATTTGAAATTCGTCCA
AGAATAGTATGGGTGATGTTTGTATCATTTCCTTTGCTAACCATAGCAGCGAATAATCGT
CCTCGGCGAAACTCAGCTGAGAAGGAAGACTGGACCTTTCCATTCTCATGCGATCAGAAC
GTAATGCTTCCAGCTTGGCAAAAGTCTCCAGCATGAAGGTGTTGAAATGACTGCGCCGCT
TTTTCTTGTTTGGCAGACAGTCCGCAAACAGATCAATCAGCATCGACTTTCCAGTTCCAA
CTTCTCCGTGGAGCATGAGGCCTTTTGGTGAGTCCATCTGGAGTGCCGACTCATGAGATG
TCAGCTTTCGAGTAAGTGCCAATGAGTCTCTTCTCTCCTTGGCTGCGAAGAACTCCCGCC
AAATGCTTCGTGTCGGAACATTATCATCTTCTGGGCCTGATCCATATCGGCGTTGTGCAT
TTACTGCTCGGGAAATCTGATCGAGCTTGTGGCTATATTCCAATTCTGGCTCGTAGTCTT
TGAGACGATCGTAAAGCTTTGCCAGGTGGATTGCTAATCGATGTTGGGCTGGATCAGGAG
CAATGGCACGAGTCGCGAGCAGTGCCCTGTACTTGACCAAGGGATTCGTGATCGCAAGAC
CAGTCGCCGTGCTGGCAGCCATTGAGCTCACCGCCTCATCAGATCTACACCGCGATCTGC
ATCTATGCCATATAACTGAACAAAGGAGAGAATAATGCAGGACAGAACTTCGTGCTAAGT
GTATGCTCGTTCGAGACTATCCACGTCATGATTCTCGGTCTCGGATTCCACGGCAAGATC
AACACCACACAACACCGGCCGGGTGTTGCTGTACGCGAATTGCTCCAGAGACCATGTTCA
ACTTGGTCCGGATCAGCATCAGGAGACATGTCGAATGGAGGAGCTATCGGGCTCGACGAA
GTTGCTGTATGATGCTCCATGGGACAGGTCTATGGTTACACCCGCACGACCCATCTCGAT
GACCTCGATACGAGCCCACACTCTCACCCGCCTCTAGCATCCGGATTCTGATTGTCACAC
TTCATTCCATCGGCGCGATATCATGGGCGCCAGACTCTCTCAGCCTCGTGGCCCAGGCGG
CACGACTGAGGCCTCTGTGCCCGCCAAACCTGGTGCTCCGCCGACTCCGCGTAATCCATT
TCCACGACGCATCAACAGCAGGACCATCGTAGCTCCAGCAGCAGCTTTCACGATGGCATG
TTTGCTCTTCGTATACGCCAGGACAAGCATTCGGGCAGCGAAAGCCAATGCCCAGCGACA
TCGCGATGCAGACACTGGCGGTGAAGGTGTGAGCTTGTTGGCAGAGCATCGCCGACGGCA
TGGCAAGGCGGAGAGGGTAGAAGGTACTGGTGGAGGCGTTGTGGCTGAGCTGGGGCGAGA
AGTGCTGGGCGGATCTCAGAAGAGCAAGCCGTCCACAGACAAGACAAGCGGCGACAAGGC
AACGAGTGAAGAGGAGGATAAGCTGAAGTCGCTGATGCGAAAGGGGAAGAAGGGCGACAA
TGGCTGAACTACGCCAGTACAGGACATGAGCTTTGCGCTCAGGATATCTGGACGTCGGTC
GGTACAAAAGTGAACATGCCACACTCTGCGCTATGAGCAAGATGTGGTTCGCGATGGACG
TGTAGTAAAGAGCACAGGGCAGTTTGCGGACAGCAACAATACGAAACTCACAGTCTACTT
TACGGAATCCATAGGCCAAGACTAAGCCCTGGCTCTCATCACTGGACACCTCTCAGGATA
CCGGCGAAGCAAGCGAGCGAGTGGATGTCAAGCAGGAATACTCCATGTCAGGACATGGAG
ACTGTGAAATTGGGAAGTGATGTGATAATTAAGCCTTCTGAAGCGCGATGCTTTCCCGTG
GAATACTCTACAATCCGAACAATGCTATGCTGAATGCCGCTCGGCGTTGTTGGTCTTGAC
CAAATAATCACAAGATCTCGAATTCCTCCACCGGGGTCATATCCTCAATCTCCCGAACTT
CGGCCCACAAATCCCTCCTGTCCACCCCTGTACAAGAATGCGCCAAACGCATATTCAGCC
CTCCCTCCTCCATGGTCCATCCGCCTCTCATCCTGCCGTTGCCCTTGAGTTTCCACAAGG
TGGTCCTCTCTTCCTCGTCGATACCCAGCATCCACGCCCAAAGGCCCCATCTGTACCCAA
TTGTACAAGAATGCGCCACACGCGACCTGTAGCCTTCCCTCTCCATCTCCAACCTCTGCA
GTTCTATGCTCTGCCACCGGCTCCTCCTGTCGCTCTCCTGCCGTTGCCCTCGAGTCTCCC
CAAGGTGGTCCTCTCTTCCTGGTCCTTCTCCGACAGCCGCGCCCCAAAATCCCCATCTAG
CCACCTCTGTACAAGAATGCATCAAAAATCTCATCAAGCCACGCTTCATCAATAACCTCC
AGCCTTTGAAGCGTCTTCCCAGACGTCGTCTGCACAGGCGCTCGCCCAGCGTTCACCCCC
TCGCTGCGATCGTCATCCTTCCCCATTCCCAAAGTCACCAACTCCAAGGTCTCTGTCGCG
ACGCAGTAGTTAAACCCTGGCGCTTGCAATGTCTTGTTGAGAATCATCGGCTGGCCTCCA
AACAACCACTTCTCCAACGCCCATCCCATCTCCACGAATCCGTCTCCCTCCCATGCCATC
TCGCTCAAGGGACATCGAGTTGCAGTGCATATGGCGTGCGCGAGCTCGTGCACGATCGTA
GCAGCGATGATGAAAATTCGTCGCAGTACGTCGTGTTTTGCTCCTCCTGCAAAATCGATC
TCGTCGAGATATTGCCTGTTCAGCCTAAGGATGGCACTTCCTGGATGAAAGCGATCTTTA
CCTTCCATGTCCTCTGAAATCGTCTCGCCGAAACAATCACAGCCGGTCTGCATCTCGTGG
TCACACTTGAGAACGATGTTCTCGAGCGATTGCAGTCGAGCTCTTGTCTTTTCGTGGTCG
GCTGGTGAGAGTTCGGTATACTTGTCATTCCCCATACGGCCGAAGGTAACCAGTCCGGTC
TGAGGGTCCGTGAGGCCACCATGCTCGAAGAGTGCGTGCCAGAAGACCATCGCACGGCGA
CTCTCGAAAAAGTGAGACGCCAGCACGATGGATGGCAGCAGTCGAACGTAATCCGAGTCA
TCCATGGCGATCCAGCGGCGACGTCTCAGGAGAGGCGTGATGTACGCATTTGCGCTGCCG
TACAACAGCATGGCGACGTCGTATGGCGTGTCAGCGGAGATGATGTGGCGGTTAATCAAC
ATCTCCCAGTATTCGCGGTCCTTCTGTGCTTCCGTCGTCTTCTGGTATGCGTCCTTATCG
TCCAGGACGCTCTTGGATGGCCCGGAAAGGCACATGGCCGCGAAAGATCTGGTGAGATCT
TCCATCTTGTCAGTCTCTCTGCGAGAGCTCTGCTTCCGATAGTCTTGGTATGCGTAAACG
CAGTGGCGTCGAAAGGCTTGCTGTCTCTGAGAGTTCTGGTCGATCGATCTGTGAGAATTG
TGATGTGAACTCGAAATGTGAATGTTCGTGTTCGGTGCTCGACATTTTTGGGGGATAGGT
GTCGCATATATGGGTGCACTGTGAGCGAAATCTCTGCTCTTGAGGACTTATTACTTTCAG
GACGGTCCTTAAAAAGTGATTGAGGCCGCGATCACTTGCCAAGACTTTCACATGCGAAGC
CATTCACTTCACGACTCGAATGACCTTTGAGTCCAGTGAGCTTCCTGAAGACCATCGGTA
AGAAGTAAACCTCTCTCTGAAGATCTGGATGCTTCCTCGCCCACGAGGTTGGCTACGAGT
CGAGCCCCCGTAAGAACGATCGTGCGAAGGCAAGAAGTATACTTTTTTCTGGAGAGGTAG
ACGCTTCCACGCTTACGAGGTTGACTACGACCCAAACATTCGCTATGGGAGACCGCGAGA
GGTGAGAGTGCAGGGAATATACTTTCTCTGCAGATATGAATGCTTCCACGCTTACGAGGT
TGGCTACGAGCCAAGTGTTTCCTGAGAACTCGCGAGAAGGACAGTCGTGCTCCGGAAAAG
AAAAGAATCTCCTTGCCTCTTAGCATGGCGAGGTGCCGAAGAAGCGCCACAGAGAGCTGT
CTGAGACACGACGATACGTGTATGTTCCGAGGACTGGGTGGTCAGGGCATGGTCATCCGT
ATTCGGCGTACTGTGGTGGCCTCAATGCGTAGTGTGGAGAAAAGTGTCTTCGCAAGGATC
AGTTGGCTGTGGGCAGGAATAAATCATA
>Unigene0000076
ATACCCTTCCTCCCTTCTACATTCATTCTTCTACCCCAGGGCGAGCAGCCTAATTCTTCC
ATCGTTGCTACCCCCAGGCATATTACGTCGTTCCACTTTATACCAGTCATCTTGCTGTCG
CCCGCCTCATACATATATCGCTCATCGCATCCCCATACTGTCTGGAACAGGAAAGGAATT
CAATCACCCCTCAGTCAACAACATCAATCATGCCTGTGCAATTACTGCCCGCCTCAGCGG
CAGCCTTCGCGCCCCGATCTGGACCTGAAATCGTGTTGAACACAAAGGTGGAGCCTTGGT
TAACACAAACGTTGAAGCGCATCAACCGAATCAAGCGACCACTCAACAGTGTGCCACAAC
ACTTTCGATGTCTGACAGAGACACTCGGTGGATCTTCTGCCATTTGGACCCTGGCCTCAC
TCATGCTGCCAAAGGCGCCCGATACTGAATTGCGCAAAGACGACAACCCGCTTGTGGAAG
CACTCTTCAATTTCCAGCTTGTACACATCGAGGCCTACGTGGTGCACGTCGACATGGTCT
CCCAACACGAAGTCGCATTCAAGCTGACGCCCGAGACGATCGAATCATTAGTGGAGTATC
ACAAGGACATCTACTCGGTCGACTCATCAGCGAGCACGTGGAGCTGGCCCGAGAAGGAAG
CGCAGATCAAGAAGATGCAAGAAGAGTTCGTGCAAGCCGCGAATAAGTTTGTTTTCCGCA
CTGGGGCTCGCGCACTGGAAGGTATGGAAGAGGATGGCGCCGGCGAGCTGCTCGATGGCC
GCTCCGCCGAAGTGAAGAATCAGATCATGAACATGTTCGCTCCACTTTTGCCTCCTCCAC
CACGGATAGTCGATGTCATCCACCCAGCACCAGTCATGCCAAGTGCACCAGTCGCTGGTG
GCTGGTGGGCACCTCAACAATTGCAGCTCCAAACACATCCAACACCCGTGGATTCGTGGA
AGGTGCTGCCATCGACCCCGTCGCCTACTGCCACAACATGCAGCGACAACCAGTCGAACG
TGTTCTGGCAGGACATGTCTATGAGCAACGTCCAGCTGCCATCGCCGACGCCATCATTCA
GTCAGCCGTACACATCTGCGCCATCGCAGTACTACAGCTCACCGCAGCCAATCGCACCAA
TCCCAGTGTCGAGCTCATTTCCTCTACACTGTGGATCGGACATTGGCTACGGCTATGGCG
ACTTCGGCATGAGCCACGGGGGCTTCATGCACACTCAGTATGCTACCGCCGTGTGAGCTG
CTCCAAGACGCACCCTTTGCGCGATCCGCTTCCGCGGCTGTCGTTGAACGACTGAAACCC
GTCGGTGTCCTGGCCAGGCCCGACGAACCTTTTCCACATCCTGGATCCTGTCACTACTCC
AGAAGCCTGATGCGCACAGCGCTTCTCGATACGCGACCCACGATTATTAGTATTGACGCG
ATGCAAGCGATACCCGATGTTGACCATCACAAAAACACATCAACATCACTCAACTCCACA
TTTTCTGGAACGGCGTACTAGCAAGCGACTTGGTTTTATTGATTTGGGATCTTGACACCT
TAGCAAGCGAGCGACTCTGGTTTTTCTCTCTTTTTTCCCATTTTGCGATGACGAGCGATG
GGAATAACTCAATGCATATTTTCTCGGGAGGCCATGCACTTGCGAAACAACAAAGACAGG
ATTTCACAGACCTCGCGGTCGATACAGAGAGAAGCAAAAGAGAAAGACGTTTTTATGGGT
GGAATGATTGCATGTTTTAGGGATGGATTGTGCATTTTTGCTATTGGGACCTTATGGGAT
TGGGAGGACCACCGTCACTATACTTTTTTTTCTACTTCTGCGACGCCCGTACATGCCTGA
CGACATCTGGAATGCCGAATTATGGACCTTCGATTCTTTCTAATGCCTTTGGCGGATACT
GGATTGCAGCCTGGAAACCCATCGCACACTCCGGTCTTGAACAACATGTCAGACAGCGGA
TGCGGTGTGGTGTTGAGGGCTGCTCTTTCTTGTCCGCACAACGAGGAGACTTTGTTCCAA
TACTGGTTATGGAAATACTTGGCCTTCCAAACGTTGCAACAGGCTCTTTTTCCTTTCATG
AGCGTCCGAGCATTCGATATGTCTCGGCCTCGACTAATATGACATTCCGGATTTTCACAA
CAACATACAACAAAAGATATTCTTCGAAATACCTGAGAAAACATCGACGACCCGAGATCC
CTGGAGTGCGATTGAATTCGTTTACTCGACCAGCGTTATTGCCACAGAGCTGCGCTGAGA
CTCCGAAGCTTGTTTCCGAAAGCTAGCCTTGAGGAGGTAGACCTGCTTCGAGTGGTTGTC
TTTTTTTGGTGTTTCTCTTGGGGCGAAGAATGTTTTCTTTGTATGTTGGAGATGGGTCGC
CTTGATTGGTTATGACCTGGATTGTGGGATCTTTCCATGGAATTGTCAGAACCATAGTGA
TCATCCTACTATGTCCCGCTGCACCCTGGGTATACTGGCTATACTTCTTGGGGTTTCGCA
GCGTAGAAGTCTCTGCTTTATTGCAGAGATGAGTGGATGCTGGACCGATTTTTGGAAGAA
AGTGGAGGATTTCTGCGGCTTGATGTCGTGAGGACAGTCTCCTGATACTACTTTTCGTAG
CACATTTTTTCTATATTCACGTTTCTGTGAAGTGAATCTTCTTGTGCCACTTTTCTTCTT
CTTCTTCTTGGTCTTTTTGCTTATCACTTTCCGTGGTGCGCTGGACTGCCGCCCACTCGA
CTGGGTCGTAAAATCGTAATTTGTGGATTAGGTAATCGTGGTACTTGCTGTGTACACGAA
CCTCTCCCGCCTTGCTTCTGGGTCTGCTTCCTCCCTCTCTCATATCTGCAAAAGTGCACG
TTCTGCTGCACGCGGTCGATCATCAAACTGCACTTCGACAGTCTGCTGCACCATAATCTT
ATCGGTCGCATTCGTCACGCAATTTTGCAGACCTTCGACATCCTGATGCGTCACCCACGC
CGTCGTCCCGCCATCCGCACGGAAGAGCAAGTCTGCATCAGTCATGCTGTCGCGCATTTG
CATTGTGCTTCGAGCGCTACTGGCACTGCTCTTCGTTGTCGAGGACTTGCTCATGAGACT
GCTGATGAGGAATGCACTGGGCCGATATGATCTTGCGTTTGGACCGGCTTGGGCAGCGGT
ATCGCGGAGCCAGTCTTTGGTGAAGGCTTTGAGGAAGAGATGCATACATGGTATTGTGGC
GGCCATGAGGGAGTAGTACATTTCTACGGTGCTGTAGAGTGTGGGCTCGACGTAGTCCCA
GGTGAAGTCCAGTGCGTCCATTGTTTGGTCGTTTGGATCGCCAGAGAGCATTTTGACGAC
GACGAGGACACGGAAGATGGTTAAGATACTTGCACTGTGATTTGGATATCAGTAAGTTGC
GTTGTTTGCTGATTGGCTTTCAGGAAGTACTTACGGAATGCGAAATGCGAAGCCTCCGAC
AATCGTGAGTTTCGCAGCAAGCCGGAGCTTGAGAGGCCAGACGAGGAATATCGGTAGAGC
GAAGAGTACAAATTCAAGGATGATGCTGTATGCGCCGACGAAGATCCAGCCAGCTCTCCT
CAATCCTAGATTCTCGGGCGAGACCGCTGTGCTGGTGATGGCGATGAGCCCCCATATCAC
GATGAATACCGTAGTGATCCAGGCTGCGTGGATATGGCGTTTGAAAGTCGACAATCGCAA
GATGAGTAATGACACCGCGAGTTTCGAGCAACAGAGAGCCGTTACTGAAAGAATGTCGCT
GGCTTTGATAGTCTACACTGACATCAGCGACTGGCAACACGATCTCCACTCGCATCGAAC
ACTTACAGCTCTCAGTGGCCCTATCATTTCCCACTCAAGATGGTACATATGCATTCCGAG
ACCGCATTGTACTGCTCGAAATATTGTCCCGCTTTCCGCAGTCGCTATCAACTGTTACGA
ATGTCAGTACGGAGCCAACTTCATCGAGAGTGATGTTTGAGAATTACAGTTCCCAGCATA
ACAGCAATATCATCCCAACCCATCCGACTACCCCAAGGCCATCGAATCTTTAACCGCAGT
CCCAGAAAGATCCATGCGGCAACCATCATGAGGGCTGCCGTGATGTTTATTTGATGCCCT
CGGTTGCCATGAGGGAGATCGGCCATGTCGCCTTCTGTTGCGTCCGACATGGTGACAAGT
CCACGCGACGGAAGCGTCGCACAAGATTGCTTTCTTTTATCTCAACTGGTCCAGACCCAA
CAGAAGACCACTTCAGATGTATGACGATGATGGACAGGCTGGACTCTCGGACTCCTTTCC
CAAAACGGCTTTTCTTCTCAATTGCAAACGAGAGTCGATGGCGCAAACATCCTTTCAGAA
AAGGAGAGAGGGAACCCAGCAAAAGAGAGATATAATACTCACAAACCAACCACGGCCGCG
CCAACCAAACCCAAGCCCCAAACCCCAGCGAAAAGGGAGACAAGAAACAACCCTTTCTCT
CCGTGATGGCCCTCAGAAAGAGAGACCAAAAGACCGAAAGAAAGCACACACCCACCAAAG
CGGCTGATACGGGCATTTTTGTCAAAGGACGGCCAAAGCTCAAATCCCCAGACGAATCTC
ACGTGGAAAGTGGATCAGAATCTCGAACATTGCCTATGATGGCGACCGGAAACGACGAGC
GCAACGTGGTTTGATTGCGCCATAGTTCATCCGGTCTCGGTGTATCGGCGGAGGCTTGGG
CACACTGGCAGGGTTGGATGAACTGATGATCGTCAGGACTGTGCGCTTCTTCCGTCTCTG
AGATCTTTGATGGATGCGGTCGGTTTTGCGAGTGGTTAGGGTTTCTCTGTTTTTTTGCTT
CCTCCTGAATTGAGGTGATGTGTTGTTGTGATGGCTGGCTTTTGGCGTTTGTGATGGAAT
CATGAGTAGTGGCTTAAGCGACGGCAGATTGCTGGCTAGGTTCATGAAGCAAGTGATTCG
GTTTATTGTGCTCGGAGTCCGGCGCTTTCGCCCACCCACGATTCGGCTTGGAATTAAGGA
ATGGGCCAGCGATGGAATCTTGCGACAACACTGATGTGTTCGCCATCCAATTGATGGAGG
AAAGATGATGCTGGGATAAGGTGGAGAGCGCGATCGAGTTCATTGAGAGTAGTCTATTCA
GAAGATGGCGATCTAAATTGCATTGCGGGCAGGATTGGCCGCATCCGCAGCGGTATTGTG
GACATCGGCCTACTGCCGGAAGGCAAAAC
>Unigene0000077
GACTGCTTCCGTTCAGAGTAGCATGCGAATTCCCTGGAGCAGCGCTGGGCGTTGCCGGTC
GTGCGCCAGCCTCTGCACCTCTTCAATGCATCGCCAAGCGGCCATGGCTCTGGACGCAAA
AACGAAGTGCTAAAACGAAAAGTACCATCAAAGCAAGCGAACTCACACAAGGCGCTTTGA
CGCCCTTACCTCCTGATGAGGTCGCCCTACAGCCAGAGAAGAGCTACCCCACAGTTCTGC
AACAGCACCTTAACAATGTTCGAAAGTTCAAAGACTGCGTCGTGCTCACCCGAGTCGGCG
ACTTCTACGAAATGTACTTTGATCAGGTTGAGCAATTTGCTCCTTTGGTGAACCTCAAAG
TTGCCAAAAGGGCAACAACGCTGGGCGATGTACCCATGGCTGGGTTTCAGCATACCCAGC
TTGAGCGTTACCTCAAGATGTTTGTACAGGATCTGGGACAGCAAGTGGCCATCTCTGAAC
AGATACCCATCCCGGAAAGTGAGCGAAACAGCAAGAATGGCACTATGCTATTCGATCGAC
GAGTTACCCGAGTTGTCACTGCTGGAACACT
>Unigene0000078
ATTGTGACCCTCTCTTCCGAGTTCACAGGAGACGTATCGACAACATGATCGGCCTACAAC
TATGCTCCAGTGGGCTGCCCTGAATGCTATCTCTAACAGCAGCTTCAGGCACGGCCACAG
CTGGAGCACGCGACCTTTCGAAATTACACGCGACAAGGCCGCGACCGAAGCGGGGACGAG
TTGTGATGCAGCAAATACTTTGCTGCAACTTTGCAGACATATCCCACAGCGCTGGTGGCC
GGTGGCTGCTGTCGGTGGTCTCTGTCAGGAAGACTCGACGCCCTCATCTCCTGCGGTCTC
ATCGCAAATGTTGCCGAGGGAATCATGCAACAACTCACCCAATTTCTCCAGGACATCACC
AATATGCTTTCCCTTATCGTCACAGGTCCCAACATTCCTTCGGCAGCGAGATGGCTCAGA
GGACTTGGATTGCAGCATTCTTATCTCGAGCAAATCAGGTCAATGATACAGGCGCGGCGC
CCAGAACAGCCGAGTCTGCGTTCTTAGCCTTTAACCTCACCATCTCTCGACATTGAGTGC
GGGAGTATCCGTCTCCAGTTTTTGCCCATGTAGGAACACCACCTGATGGCGTGAGGCCTG
CTGAGGACCGGTTTCAGATGCCACGAAGAAGGCACACGCTCTCTTTAGTACACATGTCCG
CAAGCGCATCCTTCGAAGTCGCCTATTTCGGCACACCATGGAGCGAGATTGAATGACTGG
AGATACTGTATGTCAACAAGATTCGCGGCCTTGCGCTCGCCTGCACGTTTGCATTCCGCG
GAGAGTATTCAATCGCGCCTGATGGCTCTCAACAGTGTCGATGCTCGCTTGGTATGGCGT
CGCGAAGTCTTGTTTCCTCTTGCTAAAATGTTGTCGGCTTCACTTCATGGCCAATGAACC
ACGGCCTATCAACATCTTGGCCACGTTATCAGGCTAAGCAATGATCACCCTTGGCCGAAG
ACAGACGAACACGGTCTTCCCCAATGTCTATCACCTCTTTAGGACGCAAAGCGAATACCA
AGTACACCTCAAGCGCAGCGAAGGCCCGTCAGTCGTCATGGTCTGAGGGCAGACGGCTAG
GCGCCATGTCAATTCATGTATTACCGCGATCCTTTGAACCAGGCGAGCGGGTCGTGTATA
TAAGAATGTCGTCGAGCTCGCCTCTTACCCCTGCTTCATCTTCGTTCCACTGACCTGCTC
ATTGGGTTTCTTCGATTGGAATCTTTGACCTTCAAGTTTTTGCAGGAGACAAGCCACCCA
TCATGTCGACCGTTGACGAGATATTCCCGGCGCCGGAGTTCAATGAAAGCATGCCATGGG
GTGGAAACACACGTGAAGGTTTCGACGTCAACGCGCAATATCGAGGATACGAGCATGACT
CGGTCTTCATTGCCCTTTGCACCTTTCTGGTCTGGATCATGGTGCCTGGTCTTGCGATGT
TCTACGCCGGCCTATCCCGCCGCAAGAGTGCCTTGACTATGTTGTTCCAGGCGTTTCTTG
TTTTCGGTGTCATAACTCTACAATGGATGCTTTGGGGATATTCGCTCGCATATGCACCAG
ATGCCAGCCCATTCATTGGCACCGAGTATTACATGGGCATGAGATTTGTCCAAGCGGCCC
CAACAGGCACTATGCCTGATATTCTCTTCTGCCTCTACCAGCTCATGTTCTGCGCCGTTA
CTACAACGATCTTGACAGGTGCAATGTTCGAGCGTGGAAACATCATTGCTTCGACGATCT
TCGCGTTTGCTTGGGCCACCATTGTGTATGCGCCCATTGCATGCTGGACATGGAACGCGA
ATGGATGGCTGCTCAATCTGGGATCGCTCGACTACGCAGGAGGTGGTCCAGTTCACATTG
CTTCTGGGTGCTCTGCTCTGGCGTATGCGCTCGTCCTCGGCAAGCGCAAGTCTTCCATTG
AGACCGGGACCTTTCATACTAAGCCTCACAACCAAACGCTTGTCGCATTGGGCACGTTCT
TCATCTGGTTCGGATGGTTTGGCTTCAATGCTGGCTCTGCACTCAACGCTACCGTTCGCT
CTTACTATGCCGCTTTCAACACACAAGCAGCAGCATCCGCTGGTATCCTTGGCTGGGTGA
CTGTCGACATGATCCGCAACAAGGGACGCTTCTCTTTCTCCGGCGCTTGCGAAGGTGCTA
TCGCTGGCCTTGTCGGTATTACACCAGCGGCTGGTTATGTTCAGGTCTGGCCCGCGGCCT
TGATTGGATATCTGACCGCGGTTGTCTGCTCTTCTTTGCAGAACATCAACGAGTGGATCC
ACATTGACGAAGGAATGGACGTATTCAAGCTTCACGGCATTGGCGGCATGGTCGGCTCTT
TCCTCACAGGTATTTTTGCTGATATTGCGATCGGTGACCTGTCTGCTGGTACTGGAGCCT
CCGGAGCTTGGAATGGCAACGGAATACAGGTCGCTATACAACTAGCTGATATCTCGTCAT
GCGCAGCCTACAGCTTCGTCATCACCCTGCTTCTGGTCTTGCCGTTCAAGTATGCCCCGA
AGTTCTTGAGCCTCCGCTTGACTGAGGAACAAGAAGCTCTGGGAGCCGATGGCTACCACT
TCCACGACGAGACCATTGGAGAGTGGATGGATGGAACCGAGACACCCCGATCAGTCACGG
GCTACCCACCATCTGGAGCGGCCACCCCTGCGCCCGCTGGCACCCGAAGATCTAGCTCGG
AGGCGGAGAAGAAGGTCGCTGTCTGAGGTCACGCTCAGCCACAACGAGTTGGTTGGTATG
ACTGCCACGAGAATGATGATACCCAACATTTGACTCA
>Unigene0000079
AAGTCTTGGGCAATATACGCCATGACTTCCTCCACGGATAAGCTCAGCTCGTAATTGGCA
GTGAAGCGACTGTGTTGGCGCTGATCCGTCGGTTCACAGCAGCATGGCTTGACACCCAAT
GCGGACTCCATTCCTTGACCAAAGTTTGCGATTCCCTGTCCTACAATGACAAAAGAGTCT
GGATTTTGTGGAGAATTGCGAAGCACCAGTAGAGAGTTCAGCTCGCCCACTGCCCCTTCG
CCAAAGGCCACAATCAGGTCTCCAACCTCTGTACGCGCATCAACGAGGGCAGCAACTTCG
GATCCGCACCACACTTTGCGTGGCACACGGTCTGGTTGCAAGTCTTGGAAGTACATCTCA
GTGCGCGAAAATGCCATCTCGACATCCTCCCTCCGCCCCTGCTGATGACAGGAAAGTCCA
ATATCCTCCCTATACCGATCGAAATCAGCCTCCAGCTCTCCCCGATGGTTGGCACGTATC
CGGCGGGATCCGCCATCGTGGTCGCGAAGTGTCATCTGCTTTGTTCGCGGTCGCTCGCAG
GAGTCATTGGCCGCGGTACTGACTAGTCGTTCGATTTCCTTGCTCCGAGCAGTCAGCTCG
AACGCGGCAAGCATGGCTCTTTGCTCATCAGAATCATAGTGAGGCATCAATTCCAGAGCC
AGGTCTAGCCTAGATTTGTTGTAATCAACTTTCACCAGAGGTAGATCACTTGTCTTCTTG
TCGAGGAATGACTGCAGTCCAAAGAGACGATCTCGAGGATCGAAGCATAGGTGCTGAGAA
CCAAAGCGAATGAACACGGACTCCATGTTGGGACGCACCGACAGCTGAAGTGACGTATTG
GTGAGGTAGAAGAGACTATCGTTGTCATCGAGGCGAAACTGAGGGTTACCGGAGTCGAAC
GCGATCAAGAAACACTGGAAGAGGGTGTGTGGGATAGCATTATCTCCACAGACGAGGCGC
AAGTTGCCTCGACCTGCGTAGAGTTCCTGGATGATCCAAAGGCGCCTGAAGTACGGCCGA
GTGTCGAAGGCTTCGAGCATTTGCAGCAAAGCATTGCCCTCAGCTTCACCGAGTTGTGCG
AACAGCGATCGCCACAGTGATCTGGCTCTCCACATACTGCCGTTATTTGCGATCGTCTTG
AGGAGAGGTTCGATTGCGGAGATTATGGTCATGAGACGATCACTGCTGTCTGCATGTTCC
CCGACACAAACGAGGACCTCTGCTGCCTTGCGGTATATCTTGTACATCATGCTCACCTGA
GCGTTCTTTTCAGCCACGTTACCCTCTTGGTCAATGCAGATGGAGTCAATCCATAGATAT
TTTGTTCGACTGTGTGTGGCCGCTTGTCGCAATACATTGTAGCAGTTGGTTCGCACTTGT
AGGCTATGTCCATTGACCGAGATGGCAACGGTCTCGACAGGACCCCAGGTATATGAGATG
GCGGTATATTCCGGAAGGTCCTCGAGACTCCATGATGAGAGGGATAAGGAATGTGGCGAG
CTTAGTCTGTTGTTGAAATTCAACAGCCGAATATGTCTTGCAGGATCTGGAAGTGCAGCG
TG
>Unigene0000080
ACGTCACGATGCCTGAATCACTTGAAGGACTTGCCTATCCCTGTCCCAATCTCAAAGACT
ACACACTCGATGACAATCAGCTTCATGTCCTCTAGACTTGGGTCGTCACCATGTCGACCC
TCAGTACGACCTTGGTGCTTTGGATAGACTACCGCTCGAAGTCCTGGACGACGTTCTCGT
GCGGCTCGACCTTCGTTCACTCATGGACTTCAGAACCGTCAATCAGCGAGCCATGCAGGT
CATCGACTCCATTCCGCAATTCCGGACAATCGCGAATCACAGCCTCTCCTGCCTCCGCGG
GATTCTCAGCATTGAAGCAGGGTCACATTCGACATGCCAAGGCCTCTTCCAGGCGATCAG
CACCGCCAGACGCCACCTGTGCAATGATTTCGGTGGCTACATCTACTTGCTTGACTGTAG
TCGAGTCTGCTTTCTATGCTTCGCCGAAAGCGAGCGATATCTTCCACTATCCCCTGTGGA
GGTTTCGCATGACTATGGTATCGATCGAAGCCATATTTCACGCTTGCACAAAATGAAGAG
CGTGCCTGGTTGCTATTCGCCGAACGAGAAGAACTGTCCAACACGTCTGGTTCTGATAGA
CCGTGAGTCGGCACGTCGTACCGGAATTGCTGTTCATGGATCTGCCTCGGCAATGGAGCA
ACATGTAGCTCGAGCTGCGTCTATGAAGCTGGATAAGAAACGGGAGAGGACAGCTCGGAG
ACTGGACGAAGCCTCTAGACCAGATCTAGGTCAAGCTACCAATGCATCTCGAACAAGAAA
CCTTCGCTTACTGTATGCGAAGCGCTTCATGGCAGTTGTGCGGGCACCGTTTGTGAGCTT
TCCAGATGCCCCTGTCGATTGGGGATTTCATTGTGCTGGATGCAAAAGACAGTACCGCAA
CCGGCCGCTGCATTGGAGGAGAAAGTTCACAGTGGACACATTTGAATGTCATATACGACA
GTGTGGGACTATCATCAACGGTGAACATCACTTGAACGACCGCAAGGCGGAGAGCCAAGA
CTAGTGCACAAGCTATGAGACGTTCTTGCAACGGAAGATGGTAGACACAGCGTGACGCAT
TACTGCGGCGACGCAGTGAGCGAAGCATCTCATTGGCCCGGTCCATTGTGTCTTATTCTA
GTGGGTATCACCTCCAGGCAACCCCGTACCCCACTTCGTCTATTCACCTCCGCATTTCAT
CCTTGCCAGGCTTGACCATGTGCTTCGTGCACATGCCTCCTGTGTAAAGAGTCTTCGAGC
CGGTTCTGCGTAACAGGACTGCATTTGACGTTTGTCCCAACCCGCGGGTCACATTGACGG
AATTCCTCATACTTCTTGCAACCGCAGGTTTACATTCGGTAATCTTGTGTGCACATCTAG
TCTGTTGTTAGCTACACTTCATGATCATTCAATTCGACTTTCAATTACGACGATTGTGTC
CTAGACCAGACTTTCGGACTGTTTTGTCAGCAGCACATTGCCATGGATTTGGATTTTCGG
ACTTACTCTTCAATTATCTTGTTGGTGAGTTGGAGGTTTGGCACTGGTGCTCAAGTCTGA
TTCTGTCAAACGGGTGGGCAGGAGAAGCATATATGGAAAATCCCAGCAATGCGGATAGAA
GCCAAGGGCAGATTGGTATCAGTAGACGCCTGGCTCTGCACTACGCGCCGATGTGTGTGT
TGTCGCAACCTGGAACTAGCCAGGCGCGTTCTTAGCGATTGGCCCAGACACTCGCATCTC
GAAGTTGTTACAGCTTGCTTAAAGCAAGACCCTCATAACCAAGGTTCCACTGCAGCGCTT
ATACCTGCGCCGGCGTGACTAGCTTATCTGGCTTTGCTGTGACTTCGTCTTGACAGCCAA
AGGCAAAAGCTGAATGTGCTAAGTTAGCTCCTCGCCACCCCTTCCTGATTGTACGTTCAT
CAGCAGACACCATGCCCGAGATTGCCGCAGCGATCCAGTTGCTCCAGGCGAGCGTTGACG
AGGACGAAGAAAGCCATTTCCGATTCCTATGCGATGGTAAACACGTAAAATACCTCACGG
TCGCAGCCGGCCTCTACACTGCCGAAGAAATGTGCTTTGGACCGGTCTTTGTTTCTCTCC
TACCACACTTTCCACCTGGAGACTGGAATTGCGGACACGTTTCGCAATGCCCCGCAAATC
GCAAGCCGTATTTCGCACAAGTTACCAACACGAAACTTCCAGGGTCCAGTGTGTCTGGCA
CTCAACACATGTGAATCATCTGGACCTTACATATGGAATCAAGTTACGTTCTGGGGTCTA
CGAGGCCACGAGCTCAAAGCTACCAGACACTGTTGTTGCGAAGTTTGCCCGATTTCCATG
GGAAATAAGAGCTCTTGAAAAGGAAACCGAAGCATATCAATGTATCAACGGCCAAGACAT
AGGACCACAATTCTTGGGTCATATCGTCGAGGAGGGAAGAACTATTGGCTTTCTCATGGA
GAAAATAACGGATGCGAGGCATGCTGGCGAAGGCGACTTGAGGATATGTCAACAGAAACT
GTCCATGCTGCACCAAATGGGCATTCTTCATGGGGACATCAACAGGTTCAACTTCCTGAT
CAAAATGGGGTGCGTAACGCTTCTCGATTTCGAGAACGCTCGCAAGTGTGACAGTGTCGA
AGAATTGGATCAAGAGCTACAGGCCCTGGCCCAGCAGCTTAGTGCTATATCAGGTCGTGG
AGGAAATATTCCAGTCGAAACGGAAGTCTAGCCACGCAATATGCAGCCTCTCTACCGGGC
TACGACACAGAGCGAACAACAATCTGCCCTTGGTGGCCTTGAGGAAGACCGATTCTTTCC
CCGAGGAGCATAAGAGAGCGTGGTCCCAATGAGATTACAAAAGTGTATGGTTTGTCAAAA
GCATGCTCTACTTATGAGGCCCATTGATCCTGAAAAAGGCCAGGAAGTCGCTCTACTCTT
AGACTGAAAAGGAAAGCTGCTAACTAAGGACCTAACGACTAGAACTCGTGTTCAACTTCC
TTCCCTACCACCACAACCTCACACTCGACCCACTCCACTGCGTTGTCAGCTCTAATCACA
TCCAGCATCACATCCTCTATGCCTTTCTCCCAATACTCCAGAGCAAGGCGGTGTGCGGCG
AAGTAGACCTTTATAGGCCTCAGTCTCGCGCCCGTCTTGGCTTCAACCCTGAGAGTGTGG
TCTTCAAGCAAAGAGCCCTCACGAAGGAAAACGCAGTAGCTTTTCTCGATATTGTCTGAC
AGATCGCATTTGTAAAATGGTGCTCGATATGACAGCGACAATCTTGGATCATTGATATTA
TTGATGTTTTGCCGGAGAAGAGATAGTTCTTGCGTTGGCTTTCTCGGATTCATGGGCAGG
AAGGAGAGTAAGGCAATGATGATGGCGATGAGAAGA
>Unigene0000081
GTCGGGCTAGAAAAGCGTCGCGACCCCAGAATCCGGGTGGTTTGGAGTCGGGGATCTTTC
CGATCAGAGAGGATAGTATGACCATCAGGAAGAAGAATCCGAAACCTGCTCCTGCGCCAC
CTGGAATACTAACCATGTGGGCGATTATGAGGCCTAGGAAGTGTCCGCCGAGGAAACCAA
TCTGGTGAATCACGAACGAGAGAAGTCCGACTTGTCCGATGACATCCTGACTGCGATAGA
TTACGGTTGCTCCGTAGCATTCTGCGAAGACCACAAATGGCAAGACGATGTTGTTGGTGT
TCATATCGATGGCATCCAGCAGCTGGGGTCCGAATTGCGTATTGTAGATTATCGAGACCA
GGAACGCAGTGACAGTACAAGCCGTTACGACGTACACTCGCGGCATCTTCCTTCCACGGT
CCGTATCGCAGAGGATCGAAACGACGGTATCCAGTTGGACGAAAGCCGAGCTCACTGCCA
GGAGGAAAAGCGTGAAGAAGAACACCACGGACCAGAACTGCGCTGCTGGGAGCTGAGCCA
ACCCTTCCGGCAAAGTAATGAATCCAAGAACGA
>Unigene0000082
GCAAGCCTTCAGTTTCGTTGTCTGCATGGCTCTGTAGATTGGTAGCAGCCTCGAGAGGGC
CTGTGACTGGAGACATATCGTATGAATGCGTAGTCGTTGGTGTCGCAAGCTGAGCTGCCA
GCTCACTCGGCTTTTGCGGGCTTGCAGTGCGTACAATGAGCTGGTTCGATGTCGCAATAC
TAGCTTCTTCCATTGCGAGTGCTGTAACAGAAGTGTGGTGCGTGCCCTTCCTGGATGAAG
GGACCTTTGTATTGCTTGGCGACGACATCTTTGCTTGACCCGAACTATGTGGAGCTTTGA
TGTCGTGAAGCTCCGTCAGGTGTAACCAAAAATCTGGGAGCGAAGTGACCTCATCGCCAC
ATAGGGGATGTGGACAAGAGAACGGCCACTCTACTGTCTTCCTCGACAGGTGGGTAAGCA
CATGCTCTTGGAGCGAGCGGGCACTTGGAAACTGCATATACTTCGCCTCGGGAGGTTTAT
GGCTATCGCCGTGGCAGAAGGGACAAGTGCCGGGCCAGAAGATGATAGCTTTCCTCTTCT
GCTGGATAGGTCCGCAAGACATGTCGAG
>Unigene0000083
GATGGCGATCGCTTGTGGCCGGGTCGATGATTCCGTTGTTCCTTCTCGGCGAGCTCCTCC
TGAACGAGGGAGATCCATCGATCAGCATCTTCATGGGTGATGGGCCGCAGAAGAATCTCC
ATCAGGTTCGACCCCGACTGCACGCGAATGATGTATAGCACCAGTCGTTTTGTAGCTGTG
AACAGCTGCCGCGACTCTGCGCTCGGGTCATCTTGAACAGTGAAGCGTGACTTGAGCGTC
AAGGTAATTTCACCACCGTTAGTAGCACCACCTAGATCAGTCTCGTTACTTTTCGCTGTG
CCTAGATCCGTCAACAGTTCCCTGATAGGGTCGCCTCTGTCAGGCGACACTGCAGAGATG
TTGTCTGAGATCAAGCTGTGCAGAGCGAACATGTCCGTGAGTTTGATGTAGAGCACCGGC
TTCGTCATGGAATACAGGTCGGAGAACTGGTCCGCATGGTACTGTTCCTCTGGCGAAGAG
ATGTCAAACATGTGCTGCAGGCATTCTGACCACCGGTCGAGGCTTTCGCCGATCCAGTTG
TTGAGTGGCTGTAGGTAAAGGTTCTCGACACCGAAGAGGCGACCAGAATTGCAGACCTGG
CTCAGGACCGTCACCACTTGTGCCAGATTGCGCTTGTGTACGGGACTGAGACCACGATCC
ACAACTCCCCACATCTCTGGCTCCCTCAGCGCTGGTAGGAGGTAAGTCTTCCACAACCAC
GATCCTACGAGCATTGCCAATCCAGCTGGGTCTTCTCGGGGAAACTGCGCGCAGAGAGCA
CGGTGCTGCTCTGTGACCAGATATCGCAGACCGTACGGCATGCGATGTAAAGACTCTTCT
AACGACAAGAAGAAGCCGTCGCCCAGATCTCGTAAGTCTTCCAGGTGCTCAACATATCTC
GGTCTCACATCTTCCTGCCTGATTACAACTTCCCGCGGAATGTCGCGTGGCCGTTGAGAA
GGTATCCCAGTTTGCAGCTCCTCGTTATTCAAGATTGCTCGATAGATTTGCAACGGGTCA
CTCTCCAGGTCAAGGTGGTCTTGGCCACAAATGCCGTCCTTCACCATACCGCCAAGAAGC
GTCTTGAGGTAGGTGCGCTCGCGAGGGTTGCGCACGTAGTTGAGTATGAGCCGGTGCTGG
AACGAACCGCTCGATTGTCGCATGTAGTCTTCGACATTCTGGCACCGCGAGACGGTCTGC
TGATTGCTGGTGGCAAGGACTCTCATGAAGAGGTATTCCTCTCTGCTCTTTTGTGCATAG
CCGAACAAGGTCATTGTCAGTCGCTCGTAGTTCTTGCTCTCTTTCTCAGGAAGGCCCCGC
TGTGTCAGCACAGAGAACGCCCTTGCCAAATACTGAGGCTGCGTCTGGACGAGGAAGAAC
AACTCTTCGTAGCTGGACAGCTTTTTGCGAGAGTTCTTGTTGAGCGCCTTCAGGTCCAGT
CCGGATGGATGAGCGAGCTGAGTTCCATTGTGGAGGAGTTGGGATGCCGAGCCACCAAAG
TGCTTTTGATGTTTCACAACTTCGTCCAAAGTAATCTTGTTCTTGACCAG
>Unigene0000084
GCGCTGTTTTTGTTTAGAGTTGAGCATGTCGACTGGGCAAATGTGTGATGTCGGTTGAAG
TACAGCACTTTGAGTTTGATGGCTTGAGCGGAGGCAGTTCCGCTTCTCGACTTTTCGCGT
CTTGCAATCGCGTGTTACAGCCAACAACCATTGAACATCGAAAATGCCGCTCGACAGCTC
GACGTACGGTCTCGCGCATCTGCGCGTCGACGGAAGACGATGGAACGAGCTGAGGCGCAT
CAGCGGTCAGATGTCGACACAAGCGGCCGCTGATGGCAGCAGCTATTTCGAGATGGGCAA
TACCAAGATCATCTGCACCGTCATCGGCCCTAGACAGCAGACGCGGTCCGGAGGACGCGA
TCAAAGTCGAGAGGCGAGCATTGAAGTCGAGATTGGTATCGCAGGTTTCAGTGGAATGGA
CAGAAAGAAGAGGTCGCGATCAGATAAGTGAGTTGGGAGATGTGCAGGTAAGTGAGGGAA
GAAGGAGCTGATGCCTGGCAGGCGCACACAGGAGATGCAATACACGATCTCTTCCGCTTT
TGCAAGTACCGTCTTTACATCGTTCTATCCACAATCCACAATTAGCATTGTGCTTCATGT
GCTGTCACAAGATGGCGCCTTGCTGGCGGCGTGTTTGAACGCAGCGACTCTGGCCCTCAT
CGATGCCGGCATTCCCATGAAGGACTATGTTGCTGCCTGCACCACTGGCTCAACAGCCTC
ATACGCTGCGAACGACGACGAAGCTGATCCATTGCTGGACCTCAACGGACTTGAAGAGCA
GGAGCTACCATTCTTGACCGTCGGTACCAGCGGAGGCGAGGACAAGGTGAATGTGCTAGT
CATGGAGACGAAAATACAGATGGCTAGACTGGAGGCCATGCTCTCTGTTGGCTTAGACGG
TTGCAAGCAAATGCGCCTGCTGTTGGACAAGATTGTCCGCGAGCACGGGCGCAAGCTGTT
GAAGTCGAAATGAAACCGCTACTAGTGCTGCTGCGTTGAACGCACGCCGCGAGGCGGTCC
AGGCTACCGAGATCTAATTGATGTCGCGGGACCGATTGTCAGAGGTGTCATGCATAGGCA
TGCAACATACATGTTGGATCTTGTCGCGACACCTTCCTTAGGGCTCGACAAGGCCCAAGC
GGGCCAGGATTAAGACCTCACCACGACCTGAAAGTGCGGCAGATGCATTCAGCATCAAGT
CCTCAAAACTTGAAATAGATGACCGGAGGAGAAGGCACGAAACATATTCATGCAACTCCC
AACTTCGGTGTAGCGCAACAGACATGTCACTGAGAATGATCATGTCCTGCGAGCATACCC
TTACGGCACCTTGCGTCCCCCTCCGGAGTTTGGCTACGAGACTTATGTCCTCGCCGGATT
TATGCTGTCGCCGCTGTTGGCTGCTGCACGAAGGGGGTCATATGCCACAGATTGTTTCAC
GCTTGGGTATGCACATCACGAGGAAGAACAAAGGCTCCGAGCGGTAGGATCACGCCTTTG
CGCAGATGCATCGCCCTTTGACAGATTCATGCAGATCACTTCAAAAAGTATCCGCCGCTC
CGGGCTTGATCTAGTTTGTGGTGGTATCGCTTGGGCGTGGCTCAAAGCAAGAGCGACTCG
TTCGCTGGGACGGTGTGGCTTTTCAGATCTACACAGCGCTATCTGATCTGGCATACCGGA
CTCGCATATCTCGGTCCCAACCCTGGTCATACACAGCTTGCTTCTCGAGTCGATTCGTCC
ATCGTTGATGGCCGTGAATGAAGATGTTCTGGACCAGCTATCAGCATGGGTTTCCCAGAC
AGCTGGCCAGGGCAGTACCGACTTACCCAGGTCTGAACGAATCTAGCCCCTCCGCGACTT
AGCAATAGCCTAGTGAGGCTAACATACTCGAAACGGACCTTTCTCCGAAGTCTTTGCTTG
TCGTCACTTGTTTTGTCTTTTCCCTGCTGACATGCGTTGTGCAGCGGCGCTGCCCACCGA
CCCCTGCCCTGTTCTCGTCTTTCGATTCAGAGGCTGGAGTTACAAGCATCGTCCACCAGC
CACTCGCAGCGCTATACTCCGTGTGGGAATAGTCATCGCCTTCTCCATGATCATAGTTGA
TCCTACCGAGTTTGTCAAGCAGTAGGTTGCCGACTGTGGATTGTGCAACGTATAGATGAC
TGCAATCGCGCGTCTGATCGCATGGCGTACGCGCGCTCAGATGTAGTGCCTGGTCCATTG
GCCACGCCATAATGCGCAATAGCGCTCGACTGCTGCTGCTGCTGCTGCATCCTAGTCGCC
ACTACTGCTCAGCATGAGCTCCCAAGAACACGCCCCTCGTTGGACGACTTGGTAAGGTGC
GCTAAGCTCACGGGGATCTTTTGCGCAGATTGACTTCGAAACTTAACGAAACCCGGTCGA
GATACAGTACAACCACAACGAACTGCGTCGCAAGTGCCAATGCCGCGAAGTCAGTGTGTG
ACAGATTGTGACTTCCTACAGCATTCTTGGCGAACGTTAGTTTCATGCAATACCTTCGAA
GGTATCAGCACTATAGACAAGGTGCTGAGTCGCTACGTCCGTATTCTGAGCATTGTCAGT
GGCATCGACTGCACCAGAGACGGTAGGAAAAGCTGCTAATGCGTGACTGGTGAAGCTGTG
CCTTGGTTGTCCGTGAAGATCTTCAGTCTCGTCTGTCAAACCAGCCGCGCGTCTGACTCA
GTTCCCGTGCACCAGATCCATCCCTCGTCACAGGCGGCCCGGTGTGATGAGAGCTACGAC
ATGGAAGTGTATAGTGCAATTGCATGAGCAAGAGAACAGCAGCGCATCCAGAGTCGATAA
TGATTCGCGCACATGTGCGACGTCCAACTATTGGCCGCCGCTGTGGGATGTGACCTTTGT
TGTACACAAGTGCCACTGCCGATTTTGACAGCTGCGTGTGACAACGGGCCGATGCAAAGC
AAGGTTGTCTTCTTTGGTACCACGACTCACAGGTTGTTCTGCAAGGCGCTCTGTACCCAT
GCAACATGCGCGTCGATGCACGCGATCGCGCGCACGACTCTCGTGTGAGGCAGACGACGA
CATGTGCTGAAGTCGCGACATCGCCATGCTGAATGGCAGCTCCTTCAGACGAGAAAGGTC
CAGAAGCTCGGGTAGACAAATTCGTCTTCGAAGATGCGCTGCACCTGCTCCAAGATGAAC
TTCTCAATCTTGCCTACATTTTTCAGGACTTGCTTTCCACTTTCCGTCTCCCCCATCTCG
CTTTCGATTCTGATGTCTTCGAGTAAAGTGCCTACCTTGCTCACCTTGGCAGCTTCTTCT
GAAGTGGAGTGCTTTTCGTTGAGTGTATCAAGTGTCTGCTCTCCTCCGACAAGAGCTTCA
GCGTCTTCGGGACTTAGAAAGCATAGATGCGCTCGCTTCTTGATGTATGCCAGAATACCA
ACGCCGTTGAATGTCAGACCGGTAATCCTCAGTTTTAAGGGGATTCCGACAAAGCTAGGC
ATCGGGTAGTCCAGGAAGACATCTGCCGTCAAAGACAATTTGATATCTCCAGCATAAGTC
ACGTGGAAGACAACTTGAGTGTCTTCCGGGCTCATCTCTGGGTGATCATGTCGAAGCGGG
AGCGGCGGTGCATCGGCGTCGTCGGAAATGGCTGAGCCAGGCGCCGGCTCGCGGTATGCG
TGGCCTTGCGAGGAAGTCGGAGTGGCCAAGGAGGGTGGCGAGGTTGAGCTGAACGAGTCC
GTGTGGTGATGTTGATATTGATGCTGATGAGGTCCCTGGCTATTTGGGAAGCCGCCGCCA
GCGACTGCAGCTAGTGGCGTCTGTGTGCCCGGCAGGCCGCCGGAGAGAGGCAAATGGAAG
TAGCCAAGATTCGAAGTCGCTCCAAGCACACCAGGAGTTGTTCCTCTCGCAAGCCCGGCT
CCGCCTATGCGATCAAGCAGATCCATTTCAGACTGACGTCGCGTGCCATCTGCACCTCGC
GCGTGCCGCGTTGTTGCTTGGCGAGGCTCCGTGAGAATACTGGTGTCCTGCTCGGCGGGC
GCGTCTAGAACCGATGCATCGTCATCTGTCTCGTAGAAGTCGGGCAGTGGATCACCGATA
TCCTTGAGGACGATCTCGGGGGGTGTCTTGCCAAACTCGAACCCATGAACAGCAACCGAA
CGGATCAGCTTGGGAAGCGCTATGGACTGGAAGCGTTCGTGGATGAACTCTCGGATGGTT
TCGGCCAGCGCTTCACCATCCCGTCCACCAGTGAGCGCCTCCCAATTGATTTCAATTGAC
ATCGGAAAGTGTTGGT
>Unigene0000085
GTCATTATCGCGGCAAGTAATTGGGGTCCTGCTTCCAAGCTTGCCGAGGGGATCCCGGGA
TGGGACCACAATACCAATCGCCTTCCAGATCTGCGTCAACTGTCCGACATCTGGTGGCTT
CTCTGGGAACAGGTCTGCTCTCAGCAGCGCGTTCGCCCATCCGAGTTACGATACATTGTC
AGTAAGGACACGGTCAACGAAGAAACCAACGCAATCTTTGCACGTATTCTCCAGATGTAC
TGGCCGAACGAAGAGGGAATCGCTAGGGGGATAGCACCAAAGTGGCCGGGCAAGAGGATC
ACGAAGGAAATGGATGGTTTCCCTACGTTGGTAGGAACGCCGAGTGTCTGGGGTGCGGCA
T
>Unigene0000086
TCATGAACGTCGCAATGGTTCTTCAGCGCTTCCAGCTCGAGATGGCAGATCCATCTTATG
AACTCCAGGTGAAGTCAACTCTGACGATCAAGCCTGCCAACTTCCGGATGAAGGTCAAGC
GGAGGCAAGGCAAGTCCGTATACGTTGGGATCCCAGGTGGCGTTCAGAAGTCGGACAAGA
AGAGTGCGCACTCGAAGGTTGATGAACCAGTGCAAGCGAAGAGCGGCAAGCCTCTCGCCA
TATATTTTGGTGGCAACTCAGGCACTTGTGAGGCCTTAGCGCAGGGCCTGGAGACTGCTG
CAAAAGACCGAGGTTTCAAAACTTCCATATCCAGCCTTGACTCCGCCACGGAAGACATCC
CCACTGATCGGCCTGCCGTCTTCGTCACATCATCATATGAGGGACTTCCGCCGGACAATG
CCAAGAAGTTTGTCACCTGGCTCGAAGGACTGAAACAAGACTCGCGCCCACTGGCAGACG
TCAAGTATGCTGTCTTCGGTGTCGGAAACTCCGATTGGGCGACTACGTTCCATCGCATCC
CCAAGCTCGTAGATGATTCCATTGCGAAGGCTGGTGGCACACGAATTGCAGACTTGGGCA
CATGCAATGTCAAGACAGATCTTATTGGTCCCTGGGATGAATGGTTGCACAAGCTCATGA
CTACGCTCACAGCTGGCGATGGATTTTCCGGCGAGCGACATGAGCCCGTACTCAAAGCTA
CACTTCAGCGCAGACCTTCGACTTCTGAAGGTAACACTCCCAAGTATGGCACGGTCATGG
TCAACAAGGAGCTTGCAGGCACAGAAGTGGGACCAGCCAAGCGACATGTCGAGGTGCAAT
TGCCAGAGGATACTCCATACACAGCTGGCGACTATCTCGTCGTCCAGCCTCGCAACCCTC
TCGCTTCGGTACGGCGTATCACGAGACTCTTCGATCTCAACGAACATGATGTTGTATCCT
TCAGTGGAACGTCCAAGAAGTTTTTACCCCAAGAGCCAACTTCCGTCGGCGAATTTCTCT
CAACCGCAGTCGAACTCGCGACGCCAATCACCAAACGCCAGCTGGAGATCGTGTCACGAC
ATGCTCCTGCGGACAAGAAGGAAGTCTTGTCTCGTATGATAGACAACTATGACGCAATCC
TGGAGAAGCGATACAGCGTGATTGACATTCTCGAGGAGGCAGGCGTCATCATTCCCTTCG
AACATTACGTCGACACGCTTCAGGTTCTGGCGTCACGCCAATACAGCATCTCGTCCTCGC
CACTCGTGAGTCCCGACGCAGTCTCACTCACGATCGATGTTCACGAATCACCCGCGCTTT
CTGGACAGGGCGAATTCCGCGGCGTCGCATCCACCTATCTGGCGTCAAGAAGATTAGGAG
ACAGGATCACATGCTTCGTTCGGCCAACACAAATCGGTTTCCGCTTGCCGCAACCCAAGA
TTCCTCTTATCATGTTCGCAGCTGGGACGGGCATCGCTCCAATGCGAGCCTTCTTACAGG
AACGCTCCGCCGTTGCTCAAGCACAGGGTGCCAATGTACTCGGGCCTGCAGTTCTCTGCT
TCGGCTGTCGCCATCGAGACAAAGACTACATCTACCGTGACGAACTCGAGATTTGGGAGA
AGCAGGGCATCGTCAAACTTCTCACAGCTTTCAGCAAGATGGATGACGGCGAGCATCGTC
GCTACGTGCCAGACCTGATCGCCGAACACAAAGAGGAACTCGCACAGATGTTCAGAGACG
GCGGCAAGGTTTTCCTTTGCGGTAGTGCTGCGAGACTGGGAAAGAGTGTCTCGGAGGCTT
GCATGAAACTGTATGCCGAGGCGCGTGAAGTGAGTATGGAAGATGCAGAGAAGTGGTTGC
AAAGCGTCAAGACTGATCGATATGTGAGCG
>Unigene0000087
TTGCCAAAACCACCCTCTCTCTTTCTGCTCCTTCCCGTCATCTTGCGCCTCAATTTGATG
CTGCAAATCGCTACGACGACGCTTGATCTTAGGCCAGAACCAGAAAATTGTGATCAAGAT
CCCAGAAACTCCAAGGAGAGACAAGCCGACAACAACTACAAGTCGCCACTTGGGGCCCTT
GGTCTCACCACTGATCTCTTGTATATTCATACCGAAGATTCCGGTAACCAGACTTAGTGG
CAAGTAGATGGCAGCGAGTAACGTAAGTAGCGTCGCG
>Unigene0000088
ACGGCAGTTATACAGTATTTCAATTACTCAATCCCAGCTTCTCCGCGTCTGCAAGCAATC
TTTATCTTCATGTTGTATCACCATAGACTGTTGTCCGATTAGCCAGTTACGCGATAAGAC
AACAATCAGCCGATAGCAACCGCAACCGCCGAGAGTGGGCGCGCGATAAGTGAGGGAGGA
CAACAGGGCAAACGCAGGAAAGCACTTCCGCAGAAGAACATCAGATTCTCTCTGCGCTGG
AGATATGGCGTCAGTCAGCGTGGACCCTACATGGGCTGAAGTCTTGCACGAGAAAGCACA
AACTTACGGTTTAGTTCGAAGACCAGCAGATTCGCGGAAACCGCACGAGTTGGCGCATGG
AGGGCTGGGACCGCCTCCTCTTACTGCTGCTGAAGTGCTCGCTCACCCAGAGTTCCCTCA
TACGCACTGGGATCTCAAGCCTGATCGGAAAGGAAATGTGGAAGTGGCGAAGGGGAGAGG
AGGTCCTTTCAAGGTCGCTTATGAGATCCATGGACATGGACCATCGAAGATTGTTTGGAT
TATGGGGCTGGGAGGCTTCATGAAGACATGGCAACGGCAGACCAGAGACTTCGGACATAC
CCAGGCCGATAAGTATTCATGTCTCATCTTCGACAACAGAGGCATGGGTGAGAGCGACAA
GCCACTTCTACGTTACACCACATCTGAAATGGCGCGGGATGTGATCGAATTGCTCGACCA
CGTGGGCTGGACTGAGGATCGTAGCATCCATGCGGTAGGCATTAGTATGGGCGGCATGAT
ATTCCAAGAATTGTCTGCTCTCATCCCGCAAAGAATCTGCAGTCTGAACCTCATCTCCAC
AGCACCCAGAGTCGTTCGAACAATTCCCTTCCTGGACAACATCAAAAACCGCATCAACTT
GGTCATTCCCAAATCGCTCGACAATCAGATCGCCAAAGTGAAAGGCGACTGCTACTCAAC
AGAATGGCTCGCAAAGCCCGATGAAACCGAATACGTTGTTCAGCCCTTCCCTACAAACGG
CGACCGTTTCGCTGCCGGTGAGCTCAGCAAACGCCTCAACCCAGACGCCTTCACTTCGAC
TGGCTTTCTCTGCCAGCTCTACGCGGCTGGCTTCCATCACAAATCTCCTGCGCAGCTGAA
GAAGATTGGCGACGAGATCGATCGAAGGCGAATTCTCGTCTTGCATGGAAAGCAGGACAA
AATGTTGGGCTTCGTTCACGCAGAAATGCTGATCAAGGATTTTGGTGGAGAGGGGTCGGG
GATTACAACTTCGATCCATGAGAAGTTAGGTCATGTTGCACCTTTTGAGTTGAGGAAGGA
GTTCAACAGGCTGATTGCTGAGAGAATCGAGAAGACGGAGGCTTTGAATAAGGAGTAGAG
GAACCAGACTCTTTCGGTATTGGGCATTTTCGAGCAAGGCGCTGGTTCTGGGCATGCGTT
GTTGTCGAATTGTGAATGTTCTACCCCAGCATGTTGGTGCTTATATGAACAGAGCTAGCT
ACCTTTAGTCTATCTCCGAGTTCTGTCA
>Unigene0000089
ACGGCAGTTATACAGTATTTCAATTACTCAATCCCAGCTTCTCCGCGTCTGCAAGCAATC
TTTATCTTCATGTTGTATCACCATAGACTGTTGTCCGATTAGCCAGTTACGCGATAAGAC
AACAATCAGCCGATAGCAACCGCAACCGCCGAGAGTGGGCGCGCGATAAGTGAGGGAGGA
CAACAGGGCAAACGCAGGAAAGCACTTCCGCAGAAGAACATCAGATTCTCTCTGCGCTGG
AGATATGGCACCAGCAGATTCGCGGAAACCGCACGAGTTGGCGCATGGAGGGCTGGGACC
GCCTCCTCTTACTGCTGCTGAAGTGCTCGCTCACCCAGAGTTCCCTCATACGCACTGGGA
TCTCAAGCCTGATCGGAAAGGAAATGTGGAAGTGGCGAAGGGGAGAGGAGGTCCTTTCAA
GGTCGCTTATGAGATCCATGGACATGGACCATCGAAGATTGTTTGGATTATGGGGCTGGG
AGGCTTCATGAAGACATGGCAACGGCAGACCAGAGACTTCGGACATACCCAGGCCGATAA
GTATTCATGTCTCATCTTCGACAACAGAGGCATGGGTGAGAGCGACAAGCCACTTCTACG
TTACACCACATCTGAAATGGCGCGGGATGTGATCGAATTGCTCGACCACGTGGGCTGGAC
TGAGGATCGTAGCATCCATGCGGTAGGCATTAGTATGGGCGGCATGATATTCCAAGAATT
GTCTGCTCTCATCCCGCAAAGAATCTGCAGTCTGAACCTCATCTCCACAGCACCCAGAGT
CGTTCGAACAATTCCCTTCCTGGACAACATCAAAAACCGCATCAACTTGGTCATTCCCAA
ATCGCTCGACAATCAGATCGCCAAAGTGAAAGGCGACTGCTACTCAACAGAATGGCTCGC
AAAGCCCGATGAAACCGAATACGTTGTTCAGCCCTTCCCTACAAACGGCGACCGTTTCGC
TGCCGGTGAGCTCAGCAAACGCCTCAACCCAGACGCCTTCACTTCGACTGGCTTTCTCTG
CCAGCTCTACGCGGCTGGCTTCCATCACAAATCTCCTGCGCAGCTGAAGAAGATTGGCGA
CGAGATCGATCGAAGGCGAATTCTCGTCTTGCATGGAAAGCAGGACAAAATGTTGGGCTT
CGTTCACGCAGAAATGCTGATCAAGGATTTTGGTGGAGAGGGGTCGGGGATTACAACTTC
GATCCATGAGAAGTTAGGTCATGTTGCACCTTTTGAGTTGAGGAAGGAGTTCAACAGGCT
GATTGCTGAGAGAATCGAGAAGACGGAGGCTTTGAATAAGGAGTAGAGGAACCAGACTCT
TTCGGTATTGGGCATTTTCGAGCAAGGCGCTGGTTCTGGGCATGCGTTGTTGTCGAATTG
TGAATGTTCTACCCCAGCATGTTGGTGCTTATATGAACAGAGCTAGCTACCTTTAGTCTA
TCTCCGAGTTCTGTCA
>Unigene0000090
CGTTCGCAGTTTTACCTGGGACTGAAGGATTCAGTCAAGGCCGAGTTATCCCGAAACTCC
AGCATGACCACGCTTGGTGCAATGATCAAAGCAGCAAAGGAAATCGACGAGAGACTCCAG
GAGCTGAAGTACGACCGATTCGTACAGCCTGGATACCAGAGACCCGCTCGAGGCGGAAGA
GGGGGCTTCAAGGCCAGAAGTCAGGACCCTGATTACGGAGATCCAATGGAGTTGGATGCT
ACCGAACGTACGCGAGGAAGGAAGCTGAAGAGCAAAGGCTTCACCTGCTACGAGTGTGGC
GAGGAAGGCCACTACGCGCGAAACGGGAATGCGAGGAAGACCCCTCGAAATCCGACTAGT
TCGGAGAGACAACCCCGAAGGGCTCATTGGACCGCGGTCTCTTGGTTCAGCAAGTCGGAA
GAAAAGAGACCCGCCATGGGATCATCAAAGGGGGAAAACCCAGACGGTCCAGGCGAAACG
ATATTCCAGTACGACAAAGGCATTTCCAGGGGATTGTCGACCGAGTAGGGGACCTCCGAA
GTCTCCACACCCCGACACTCCTCTAGGGAAGCAAACGCCTCACTCTCGCCTAGGGCGAGA
CGTTCCAGCTCAGAGGACTCAACGGCCACGGCCTCCTCGACACGGTCACCAGCAGAACGA
AGGCGGTTCCGGAGGGCGATCTTCTGGGAGCGCAAGGATGAGAGGCGACTCAACAGATCG
ACCTCTTTCTCGTCCAGTTTGTCTAGCTGTTTCCGTAGCGCGTCCCGCGTGTTACGAAGA
TGGACCCAATCGGGAAGAGAAAGGGTCGCGTCGCACTTCACTCTGCCTTTGCGGACACAT
TCAGAGCAACGACCAGAGCGAGGACCCACGATACATTTGGGCTTGGGTTCGTTGAGAGGA
ACTTTTGCGTTACGACAGCCGGAGCAAGGAGACATTTCTTGACCAGTAAGGGCAATTTCT
TGGGCAAGGCGAAGTTTTCGTTTTGTGGAAGACATCAGGACTCAAGAATGAGATAAAAGA
GAAGGAAAGGACATGCTAGTTAAGCTTCGGGACGAAGCTAGGAGAGGAAGGGGATTGTGT
TACGGATAAGAAGGAACAAAGACCAATCAGCGCGAACCAAGTGGACCAAGTACGATCACG
GACAACTGAGGTGATCGTCCGTGTCACGTGACCGGTCAAGGTGATCAGGGCTGCTCTCTC
TGATCTCCTTGAGAGCAGAGAGAGCAGGAGAGATCAGGAGGATTAGAGTGATCAAGGGTC
GACAACCCTAAGGCACGGAGCCACGAGTATATAGATAACACTCTTTGACGAGTAGATAGG
AGCTTCGTGCTCAACTCAATACAACTCTCTTAGGGTTATGTTACAAACCTTTCAAGACCT
TCTTTGATATACCACGAGGACATTCCGAGGATCGACACTTCCCAGGCCAACCCCATATCA
TATTAGGGTTAGGCTGCCGACGGACCGGCAGGACGTAACAACTTTGAGCACCAAAAGCCG
AAGGGAAGCGCTATCGATCGAATGTCAGGACGAAAGACTCAGGACGTTGCCGACACAAGG
AGTCCATCACGACAACAGCTATCGACTGGAATCACGGAACGAATGAGCAACATGTCGATT
AACGGAAGCGGGAAACAATCGACTCCCACTATGAGCACAGCGGGCTCATACGAGTCAACC
CACGCACCTAAGATATCCACGCCGGAGACGTTCGACGGGACTAAGGAGAAGTTGGAGAAC
TTCCAGCTGCAGGTTCAGCTGTACCTCCACTTCAACGCGCACCAGTTTCATAGCGAGGCC
GACAAGGTCTTGTATGCCGCATCCTTCCTACGAGGAAGAGCCGCCAGAGGATTCCGAGCA
TACCTGAAAGATTGGCTTATCTGCCAGAATTCAGAGAACCAACCAGAAACGGAAACCAAG
AGAATCTTCCACGACTACGATAAGTTTGAAGAGAAACTTAATGATCTATACGGGATACCC
AACGAAGAGGCACACGCCGATCGCCATATCCGACAACTCCGACAAACCACTTCTGTCGCC
GCTTATGCGTCAGAATTCCAAGGATACCAGGCCGATCTCGAGTGGAACGACGCTGCCTAT
CGTTCGCAGTTTTACCTGGGACTGAAGGATTCAGTCAAGGCCGAGTTATCCCGAAACTCC
AGCATGACCACGCTTGGTGCAATGATCA
>Unigene0000091
AGGCAGCATAATCGTCTTCCATGCTTGAAATATGGATGGAAGGGGCAGGGCCGCACAATA
TGGTACAACTGCCTCATTCTACACGTGTGCATGGCCCATATCTGTCCACCACCCCGTGCT
TTTAGTTGTAGCAAAATAGATTCCTCATAAGCCGTCGAGGATAGCGACTCCCCCTAACAC
ATTGAACCGCTGAAACGCCAATCGAAAGACCGAGGTATAGGAAGGGTATCTGGCGGGCGG
CTACATTACTGAACAACAGCCGTTCGATTGTTGAGGGGCGTAAGGGTCTTCACGTTTGTC
GATGGTGCCCCAACGGCTGGGCACCATAAAGTCCTTGGGCTCTTTGTCCGTGAAGGCGAT
CAAATCCATGGCAGCTTCCGATACAGGTATCCGTCTGCGGTTCAGATCTTCTTGTAGTCT
CTGGTTGAGCTCCGTGAGCCGCCGCAGCTTGAGTTCGGCCATGGACTGCTTCTTCGTCTT
GCCGTTGTCGTTCGTGCGGATTTCGTAAGGGGCGGACATTATGATATGCTGGAAGCGGCG
GTGCAGGGCACGGCCAGTGATGCACAGGAGGGGCGCTCGTCGGGTTCAATGGTGCTCGGA
GTGGGCGAGAGCGGCGACAGCGATGGCTCAATCGTGCGGCGCGATGCGCGTTATGTAGGC
TGTGCCCGGCGTGCGTGGGTCGCGTGTGCTCAATGCGCCGGGGCGGCGAGCGCGCGGCGG
TCAGAGGACGGTGAGGTGCTCGGAAGAGGTGGTGCAGGCTGATTCCGACAGCTTGCGACA
GCTGCGCGCAATCAGCGTGTATTCTCGTCGATGAAGTCTGGTTTGTGCAACCTGCAAAGC
TTCTCGTGCTTTTCCTAGCTGCTGCTGCGCTTGGGGCCGGGCCTGGGTTGCGGTCGCGGT
CGCAACGGATGGGCGGTAAAGAGCGACGGGAGGCGACACGTGGAAGGCAGCGAGCACAGC
AGCGGGCGGTGCGGACGTCGCTGGTCGCGGAGCACGAGCGGCGGTGTTGGGTGGGAACAG
TGGGCGACGAGGGCACGGCGGCGCGGCTGTCTGCGGTTTCAGCGCTCTTCACCCTCCCCT
GCAGGTTATTAGAATGAGCTCGGTGCCGCAGGCCACAAACTCTTGGGATAATGAGACGCG
GCGCTCGCATGTGTCACCCAGCGTCCGTGGCGGACAACG
>Unigene0000092
AAGCAGTACCTGGACATTCGCAGTTCCCAAGCAAGACAAGCACCACACGTTCGACTGGGA
TCACGGTCCGCAATCTTATCATATCGTCGGATCTAAGACATCCACGGGACCACATTCTGC
GAGCTGACTACACCGCAGCTGAAGTTTGAACGACATTCCTTGAATTGCGCATGTCTCCCA
CGCATGCCACGTTGCTGACAACTAGGTTTCATCAACGCGTCACACCACGCGACGGGACTG
ATCGAGCAGGGTATCGATCGTCGGGATCAGCAGAAGCGAGAAAGTAAGCAGCAGGCTGCC
GAAGAGCACTCATCGCACGGTCGCTGCATGTTGGTCCCAGGCAAGTGAACGCGCCAGACT
GAACGAGAGCAACAGAGTGAAATGCGAGAAGAGAGGTCGAGCTTTGTGCATGATCAAGTG
TCATTATCGCTACGAAGAACCCATTTTATTCTGACCGTCACCCAAGCTTCGGGGGAATCA
TGCTACAGGGAAGAGACCCGCGAGTCCAAGTTGAAAAACATCTCGCAATATCATCGTCAA
ATCATCTCAGCTTCCATGAGGTCTCCATGTGCTTCTCATTCGCAACAGGCGAGTAGCCGA
AGATGTTCTCAACCATCTCTCCACCACGCACAGCAAGAATGGAAAGAAGCGTGTCAGAGA
GACCGTGTGTCTTCTCGTTGCATCCTTGCAGCCAGACGCCAGCGCCTGGGTCGACAGCTC
CCTCCTCGAACTCGACAGCGTAATCACGCTTGACAGACCAGTCATTATTCTCGGCGTCCC
CGCCTCGCATGAGACCACGAACCTCCTTCAACATCTCCTTGTGGGAGTCGCGCTTGTATC
CGCTGGCCACGACGACAAGGTCGACCTCTAGTGCCTCAGTGCCAACACTTCTGTGGTGTT
CGTACAGACCCGAGTTGTTCTGGATCTGCAGCTCGACGGCCGGCTTGCCATCAACGGTGA
TATCCCGCAGGCCTGTCACTTCACGGTGGTTCTGAATCCTCTGTGGCCAGTCCTCTTCTG
CGATACCCTTCAGGCGGTATGTGTACATCTCATTGTAGATGTGCTCGAGCAGTTCGATGC
GGACGACGCCGTAGTTGGTGGCTTTGTCCATGGCCAGAGCATTTGCACGGATGTGGGGAT
CCTGGGAGAAGACGTGGTCCACTCGGTCTGGGTTGAAGACTTCGTTGACGAAAGGCGAAT
CATCACTGGGCTTCAAAGCCGCACCTCGGATCAGCAGGACGGATTGTGTCCCAGGGAATC
GCGTGGGCACATCATGCCAGCACTCAGCAGCACTCTGTCCGCCTCCAATAACGGCAATCC
TCCTCGGTCTTGAGCCCTCTGGGAAGATCTTGTTGATGTGTGTGACGTATTGCGAAGAGT
GAATCACTCTCGGGTGGTCCTGTGGAAGCGATCGCGGGATGTTGGGTCGACCTCCCGCGG
CAATGACGACATGCCTGGCCTTGAGCGATTGTCGTTCGCCAGTCTGGGTGTTTGTCGATT
GCACGTTGAAGTACTCTACAGCGCCCGTCCTCGAATTCCGTGGGCCAGCAGTGACAGTGT
CCACGTTCTGGCTGTAGTCCACGACGTTGTTGAAGTGCTCTGCACACCAACGCATGTAGT
TTTCGTATTCGATCCGCTGGGGGAGGAACGTGTTCAAGTTGGTGAATGTCACTAACCGGT
CGTTGCTGTGCAGGTAGTTCAAGAAGGTGAATTCGCTTCGCGGGTTTCGGAGAGTCGCCA
TGTCCTTGAGGAAAGTGATTTGCATTTTCGCACCAGGCAGCAGCATACCAGCGTGCCATG
CGAACTTGTGCTGCTTTTCCAGGAAGCGAACACGGGGAGCACGAGTCGATAGCCTGGTGT
CGTTCAGCTCCAGGCTGTCGTGAAGAGCGACAGCAATGGCGAGAGACGCGGGGCCAAATC
CGCAGCACACGAGATCTTGAACCTCATCGTCACCATATCGATGCAGATTCGATCGCTTGA
TGCCGTTGACCATGCTGAACATGTCGTCGGGCGACGTGATGGCCGTTGAGGTTTCCGAGT
GTGGAGAAGACGACATATCGTCCAGCAGTGAATGTGGTGCCATGGTGGAAAGTGTCTTCG
AGTGTTGAGTGCACCAGACAAACAAGTGTGATGCTGGTAGTTGATGACCGACAAGACAAG
GTAGGATGAAAGATGGGTACGATG
>Unigene0000093
GCAGTTGCGATACCACCCACTGCATCGAGAATTTCCCGTCAACAACATGTCCACCCCAAT
TTTCGCGCCGGTACCACCAGCGAATCTTCGCCTCAGCCTGGGACCCGAGGAGTGGGAAGT
CTGTCTGGACGCTTGGCTGACCTTGTCCGAGTCGATCTTGCGACTGGCTCCATCTGACTT
CAGCTTGAACGCCAGCGATCATGGCACTCTACCTTCATTTCTGTCCACTTTTTACAGAGA
GCTTTCAACTCTGCAACAGGGTGACCAGACCTTGAGCTCAGCGAAAGCATCGTCGTTGAG
AAAAGCAGCCTTCAAGATCGTGTCTCGCGTGTATCTCGGCGATGCACCCATACCACTTTC
GCTACTTGACTTCGGCTTCCTCTCGAATTTCTGCCACGCCAATCTCAAAGCCCTGGCACT
CCAGAAACTTCTCAGTCGAGTATGGAAGGAAAAGGGCGATCTACTAGCACCGCGATTACA
GAAGCAGAAGGATTTGGTCACGGCAGCCTTAGAGTCAAGGACGCCGGAGGATGGAATCCG
ACTTCTCACCCAGCTTGCAGCCGTGATGCATGCATCGAACGATATTGCCTCTCTTTTCAT
GACTGGTTCAGACTTTCTTGACTCCTTGGTGTCAGCATACAGCCATGCCGCCAACGATGA
GCAAAAGAAAGCTGTATCTACAGTTTTGTTTCTTGGTCTTGCGTCTCTACCCACCACAGA
GCCCCCAAAATATTCACTGCTCTCAGACCACCTTTATACGCTGAAGAGCCATGGTGACAA
ATCTCCGCCGAATCAGTCACTCTTGGCTGATGTTGTCACCAACACTTCTCTTCTCCTGAA
GTTGCGGCATTCGCTTGGAGAACAGGCTCCGGAGAGAGTGTACAAGCTCCTTGATACGCT
AGAGACATACCGCACGCCGAGTCTGGCGAGGCAGAAACGTCGAGCACGCAGTAGCCGCAG
ACCAGCGAAGGGTAAACAGCCCGCGACAAAGGCTGAGCTCAATGTGCATCAAATGAGCCT
AGTCACACAAGTGCAGGATCTCTTCCCGGATCTCGGCTCGGGCTTTGTGATGAAATTGCT
CGATGAATACGCAGACAACGTGGAACAGGTCACAGCACACCTGCTTGATGACTCTTTACC
TCCCCATCTAGCGTCACTGGATCGCAGTGAGGAGGCGAATGTGCCCGATGACAGTCAGCA
AGCCGCAATTGACCAATTGGTACCGCGATCAACGCCGCCATCCTCGGAGTCGCACCTACC
CGATAGAAGGAACGCTTTCGATGACGACGAGCTCGATCGTTTAGATTTTGATACTAGTCG
CCTTCACATTGGCAAGAGAAACAAGAGCCTGTCGGCGGAAGACCAGCCAAATAAGGCGGC
CATATTATCTGCATTGGCCGCGTTCGATTCTGACGATGATGAGCGCGATGATACATACGA
CGTCGAAGACGTGGGCGGTACTGTCGATACTACAGCTCCAGACGGAGAGCCCGGGACCGC
CGCAAAGGTAACGCAAGAGGAGAATGACATGGCCCTCTTCAGCGCATACAGGTCGTCTCC
TGAGATGTTTGGTCGATCATTCGATGTACGACGAGGACAAGCAAGATCAGCACTGAAGAA
AGAAACTGGAATGTCCGACGAACAGATTGAGGGCTGGGCAGTCATGCTTCAACGTGACCC
TCAGCGACTGAAGCGCTTGGAGGCGCAATCCGGCGCATTCACTGGAAGGCAGACAGAACT
CGCAAGCACGGCTTACCATGGCAGTGCTGGAAATACTGAGACTGAAGACTCGGATGCTGC
ACCGGCTGGCCGAGGCGGATTCTCAGGTCGCGGCAGAGGCGGCCGTGGAGGGAGAGGCAG
AGGTCGAGGAGGAAGTGTTGCTGGGCCATCAGGCGACCCCAGTACTGTAAATGCACAGCG
GAAGAAAGAGGCAAACAAATCAAGTCGCGCAAATCACAACCGCCGTGATCAGCGTGCGAG
GAAGATGGCGCGAGGTGGCTTTCCTGGTTGATGGCGACGCGCAAAGAGGTATGAAGATGA
CTTCGATCGCTGCGATGGAAGCAGAGTGATCACATCAGTGCATCTGTATTCACAGCATCA
ATGCATTGATTTGCCCCTGCGCCACTGCACTGCCTCTGTATCTATTCACTTGCGCGCGTA
GAGACACTCCAAGATCCAGCTCACATGCCACTCTGCCCAACACTCGCACAAGCAACGAAG
CTGGGCAACATCACCGCGATTCGGCACGTCATCAGGCGTACAAGGTCTACACCAAGCACA
GCAATATCTTTCAAATGGGCAACACCGTTTCTCAAGACAGCAAAGCCACGCCAGCTCCAG
GCATGAGACCACACCCCTCAGCATCGCCGCCATTCTCGAGTCCGAACGAAATCGATGCTG
AACGCGCTCAGCCTGCTCCCATCTTCATCGTCATGACGCACACCTGCGACCCAAACAGCA
CATCACACCCTCTGTCCAGCATCTCAGCAATGTTTGATTTGCCCGGCGACGCAGTCAGCC
ACATGGAAGATCTCGTCAGACAACATCCACCAAAAGATTGCGAAGACGTCGAAGAATATC
TCCAAGAGACAATCTGGCAAATCTTTCAAGATGGAGACGGAGAAGCTGTGGGCATGGGTT
ATCAGTACCTCGCTGCCGAAGGGAAACGTAGAAGCATCTGGCTTGCTGGTGAGCTGTGAA
GTCGGAATTGTGTTCGGCAGGAAGGAGCTTGATCTTTGGCCAAGAACGCCGGAAAGCATA
ACACTCAGATTATTCTGCCGAGTCTGATGCGCTTTGCCTCAGGTTGGTTGCATCGGCGAG
GAGCTCTGAGCACGGAATGCGTAGTAGCAGGGCGAACTGGGTTCTCGGGCTCCGTGAAGC
ATCGGCTACACAATCGAAAAGCTGCAAACAATCAATGCTTTCCGTCAGACCTCCTTTTGC
TCCCTCCATCCTTGCCTCACCACGTTCCTGAATCGTTCGCACAGTCTCGAACATCCGCTA
GACACGAGCACATCGTCCTCGCT
>Unigene0000094
TCCTGTTACTTTATGTAGGATCATGTGCATTGCATGACTCGAGCTCAGCTCCCATCAAGC
TGTCAAAGACCTAGATTCTCTTCCTGCACGTTGTCTGCACACAGCCACCACACCATTCTC
CTATCTCTCTTGCTGTCGCTCCCCTCGAGGCGAGGCGAGGCGAAAAAACGCGTTCGTACT
CAAAAGTCAAGGATTCATGCACAATACGAAGTGGAGTCCTCTCAAGCAATGTAGGGCTTT
GGACTTGGCGATTCGTATTCTCCACATACGTATTTTCGGAGCCGGAGTGTAGCCTATGGA
GACTTGTTCCATGAAGACGGAAAGCTTTTCGGGACGGTTCGGTGCGGGTTGGAGCTGAAC
AAAGGATAATGAGTACGACAGTGGAAAAATCGACGATTTTCTTCGGCCGACAAGATCGGC
ATAATCAAACTGTCCCGACACACAGTTCTGTAAGGTATCGATCGCATTGATTGATACACT
TCAGCTTCCCTAAGCAAAAGCATGTGACATCACCCAATGTCACATCAAAATACATGTACA
AGCTATGCAGTTAACATTCCAACATTTCCCCAGTCATCTCGTCATGCTGCACGCAGGCGA
GAGAGCTGCCACATGCCGTGTACAAAGGAAGATCTCGCACGACGGACAGACGTTCTCGTC
TCTCCGACAGCAATACAGCCTAGCCGCAGGATCACCTTTGCAGAAGTACAACAGTACCAA
AGGAATTCTAGGCAGCAAAGTCAGCAAGCAGACCT
>Unigene0000095
CGTTGTAACAGCTGAGATGAATGATGCTTGCGAGGTAGTCGTTGGTGATGCCTCAGGAGA
GGGGAGCGGGACCAAGGCGCCGAATGGTAGTACAGGCTCGGAATGGGAGATGGCCTGGCA
AGAAGCGGCAATGAAAGCACTGCAAGAGGAGTACAAAGTGGAAGCTGAGCGATACGACGC
TACCCTTTTGAAGTATCTGTGATTCACCAGCAGCGGTTCGATCCCGGTGCGAACTGAGTC
ACTTCAGCATCGTGAAGGTCTACCAGTCTCTCGTAGGTGTTCAATAAACTTCGCGAAGGG
CCTACTGCCTGTCGTGCTGACTGTGTTGATGCTCCTCATTGTGACAAAGCTAGGTGGTCG
TCCACTCTTAACGTCTTTCGCCCATTGCCGAATCCGCGCGGGTTGAGCCAGTTGAATCTC
TTGGAGCTCTTTCAGGCGCTGGTCTTGCGCAGCACGGTAAGCTGGCATGTTGCCAATCTC
AATGTGCGCCTTCCTCGGCTTTGAGGTTGCAGGTGGGATCGTTGGCGGTTCATGCCCCAT
AGATACACCCTGTTCGACAAGCTGTAGTTCACGCTTGTCGTGGCCTGAAGCATCATGCTC
ATCCCTAAGAGGGGCCCCTGAACGAGAGAGATCATGAAGATTCGCCATAGTTAGACTTTT
CGAAAGGCGGCGTCCAGAGTCCAACGGCGCCGTCTTTTCTCGTTGTGGTGAATTGACCAA
TTGGCTATTCCTGTTCCACTTTTTTCTGACAGGAATATAGTTTCCATCCTCGTCGCACGA
ATACACACTGCTTGCAACAGGCATGCGGAATTTGGGTGAAAAGTTGCTCTGCGACAGTCC
GGCAGCTGGCGAAGTCTCTGCTGTATCTCGAATATCGCTGATAGCCTGATCAATATCAGG
TGCGTCGAACACAGTGCTGATTGTCGAGACAATGCTTGCCCGACGGGACCTCAAAGCAGG
ATGTACAGTATTATTGCGTTTCACCACAGCCAATGGTGCTGGCATCAAGGAGATCTCGTT
TCCATAGTCCTTTGGGTGTTTCTCGGCACTCAGCGGGTATTCTTGCAGAGGCTTCTTGCC
TTTGGGTAGTTGAACCGTGTCCCAAATGTCAGTTGAGGACGTGCTTGATGTCCGCAGTAC
TTTGATGCTTCTGACTTGAGGCATGCGGACAGGCAGAATCTCTAGGCTCTGATTGACACC
ATTTATATTCCCATAAGAGAATTCCTGAAGATTGTGCCAGATCAGATGTTTTCTCTCGAG
CAAATCACCGAAGATCAGTGGGCTGGGACCTGTGACATCAAGCCACACAAACCGCAGGCA
GCGCAGAGTCCGATGGAAGCTTCTAAGGTAGTCCTCCAGCACTTGCAAGAACATCATCAT
CTGGTTCTCGCTGAGATTTCGGCTCGCTGCTGGATTGCGTATGCGAAGATCAAGTTCAGC
TAAACTCGTCCAGATCTGCGTCGGTGGTGAGTAAGTTTGACGTGGAGCGAACGGTGAAGT
GAAAGCACCAAAGCCGGCCCATCGCATATACATCACGCCAGCAGCATGCAAGGTGTCCAC
ACGGAGGGAACGCAACTTTAGCAAACTGGCGCGCTGCAGTGCCAGGCGGAGAGTGACGAG
AATACCATCGGTCGGTGTGGGGCCAGGCCAATCGGAGTCACCATGGATGCGGATATGTAC
TTCTCGAACATGCTGAATATGGCTTAGGATGTGTCGAAGCTTCTGCTCGATGTGCGAATC
GAGACCGGACTCGAATGCCTCCTTTGCTTGCGTAGTCGGCTTGTCCGACGGAGAATGACG
GGGAGTTATCGTGAACATCAGCTCGATACAGAATGGAGCTATTCTCTTCAATGCGGCCAA
TTCAGGACTGCTGCCATTACGTCTCAGTGGGAGATGAACATGAAGCCGGCGGAACAGGTG
ACTCTTTCTCTGGTCCACAAGGCCTTGCAGTAAATGTGATGAAAGTCGCAGATTGGTCAA
TGGGTTTCCCTCACTCAAATGCGCGAAAAGTATTCGTCGGATGCTACCATCGTCCCTGTC
GTCCTCAAGAAGTGTAGATTCCAGCTTCGAAGTCATGGTTCTCAGATGGACCTGTTGCAC
TGTGTGCTGCAAAAGAAGGTGGCGCCATCCAGAGCTCATCCAATAAATCCATAGAGAGCT
TGCTTTCGTGAAGAGTGCCAATGCGCGACAACATTGCATATCACCCCTCCGTGAATGCGA
ATTCCCAAACCACATTATTTGTTTGCCACCCAACCCTTCCTTCACAACACCACAACATCA
TCCCCAAACGTCCTCGTATAAGCCGTATCACTCGTATAATCCTTTTGCGGTCCCTTCACC
TTATACCTCACCCCAAAAACATTCATCTTCTCATCATCTCCCACCTCAGCCACTTTCGGC
AGCCGGAACTCATAGTATGCCCAATACATATCAAGTTCACAAAGATGCTCGCCACGACCC
GCAACGCCATTACCTTTGGCATCGATTTCCAGATCATGAAACAAATAGTCAACTTCTTCT
GCGCCAGCTTGAGCTTTGGTGTCTTCTTTGATAAACCACGCGGAAATTTTGTCTTCGTCA
GCATCATACCGGTACACGTATTTGCGATTGGCTTTTAAGGTGAAGCCATTGTCGGTTTTG
AGCTCTCCTTGTTCTGAGTATACTAGTTCGCCTGCAGCGGAGTGAGCAGTGGGAGTCCGT
GGTGTGAATTTTGCTATGCCTTCGAAGATGCCTGAGGGGAAGCCTGCCAGTTGGCTGTTC
AGCGATCTTCGAAGCCGCCATGAGCCTTTGAGGCCTTCGAATATGGCCGCTGCCGTGGTT
TTCGCTGCCATACTGCGTCTTTTGGCAGGTA
>Unigene0000096
TGTTTGTGATATGAGAAAGTTCTCCATGTGACGACGATGGGTATTGGACTCAAGCAGAGT
ATGGGATTAGTCCATAGATGTGACTTCAGCGCTTGCGCTCTGCTTCCTCTGGTCAGTATG
GAACCATCACCAGCAAGATCCGCGGAAGTGTCGACCAACGGGGGATCGTCCTCGACCAGC
TTGAACAAAGGAATTCGCCACCCTCCGTCTCATGTTCTTCGCCTTGTTCATCGAACTCCT
CCAACAGCGGGCCCGTTCAGAGCATGCCTACGTCCTCCGCGCAGAAGTCGCAGCATATAT
TGCGAACGCATCTCCATACCCCATACTCCAGCTTGCCGTCCCAGAAACCCCCGTCCGCTC
GTCTTCTAGGACCTTCAGGATCTTCCTCGCTTCGGCTCTCACAATCTCCATCTCTGCAGG
AACACGCTGCTCCAGAACACGAACCCGCCCACAATACCAATCCAGCTGTGCTGCATTTGC
CGGCACTTTTTCCATGACATAATCCCAATGAGGCGCGCTGTCGTCAGCTTGGAATATCCT
TTGAGACTCCTCGCACCACTTTCGAAGGTTGGCGTACACGTCACTCCCGCATTTTCGCAC
ACGCAAGATGACGAGGAGATGCCTGTTGCTGATCAATGCCTTGCGCGAAGTCCTATCGAG
GCTGCTCAGGGTCAGGATCCATCTGTCGAAGTTCATGTCCGTGACGATGACTTCTATCCT
GGCGGTGGCGAGAAGGATGGAAGTGTACTCGCTGCGGCATCTTCGGGAGGCTAAGATCAG
GCCAGGAATCACAGACGGCGTATTCAGCTTTGGGCTGAGACGCAAGGTACAGTCGGCGGC
CAATTCATAGACCGTGTTCCGCAACTCCGGTGGCAGGTCGAAGAATGTCTTGCGTGGTGA
GGTCGTAGGCTCGGCCACTGGCTTTGGCCAAGGAGGCTTGGACTTGCCCATCTTTCTCAA
TCGGTCCAGCATTCTCCTTGGGTTTAGAAAGTCCCGACGTGCACGTTGTGGCGATGGGTT
GCGCATGGGTGCACAGCAGCTCGCTTTTGAGATGCCGACTCCTCAGCTATAGCTCCGAGC
TAAAAGTTGTATCCGGTACAAAGGTACTTTCGGTCTCGCATTTCATCGGTAAGCTCCGGC
CTTGACGCAGTCCCTCCAGGCAGCGTACAGCATTACAGTGAATGCTTCTCCTTCGGGGCT
TCCCTTTGTGTATGGAGTGGCATCGTTCCAACCGAGCGGGTTCACGACTGGACTGGCTCT
TCCATTGCTCTGGATGTGCATTGAAACTGTCTTGCGGTTCTCGTCTGCCCATCGGAGCAT
CTCATCGGTGACAGGCTTCCTGATGTTAGGATGTGTGTCTCGAACCTTTTGCGCCTGTCC
GTTGAAGAGAGCACTGGCCTCTTCCTGCATTACGGCAACTCGATACACAGTTGCAGTCAA
CAATGCCGTTCCGCTGAGGTCTCCAAACCACGTCGTGTCATTCAGGTAGTTGCGCAGGAG
ACCGTCTTCCGTAGGTGAGCTCATCGCGCCCTGGAGAATCTCGCCGATCCATGTGAACAA
ATCTGCTTGCGCGATTTGAGCATCGGCTTCGACCGCTGTCTTTGGCCAGTGCAACAATGT
GGCCAATACACGAGCCATGCCCATGGCAGCCCACCCATTTCCAGTCGACCAGAGTCCGAG
ATCCGTATTCTTGGGTCCTACGATATGCTGCCATGTCCCCGCGCTCATCGCTTCACTTGA
AACGTTCGGCCGCAGAAGTTGCCTGTACTTGAGACATTGCATGATGGCCAGCTTGACGAT
CTCGACATCGCCGACTGCCACACCGTGATAGGCCATGAAGGGAGGAGCCATGTAGACGAA
GTCTGCCCACAGCTCTGCGTAGTCTTCTCGATGCGAAATGGCTCCATTCTTCCACTTGGG
GACCTGGTTCAGGTGCTCAAACTGACGAGTTGCTGCATCGGCGAACCTTTGATCTGTCTG
TCCGATCATGACTGCCGACACGCCCAGAGATGCCGGGTCTCCAGAGGCTCCATCACCATC
GACCAGCGTTTCGTCCGAAAGTCGAATGTGTCGTTTGGCGAATGCTAGTGCCGGAACAAG
GTGCGAATCTGGATCTGGGGGAATTCCGGCCGGGAAGGCTTGAGGCGAAAAGACGGAGAG
CCTGGGATTGTAGAGCTCGAGAAGTGCTTGGGCTACAGTTCCATATTCCCAGCTGTGAGT
CGCCTGCTGCTGTGCTCTGTTCGCCGCCGCCGCTGGGTCGAAGCCGGTGTCATGGTCGCA
GCAAGAGTCGGCAGCAACGAGTGAGATCGGCGAGAAGATGACCAGCCATGCGGAGGCGAG
AAGTCCGAAGGTGGACCTCATGGCGTGACGGGTGAAGGTGAGGGGAGAGGAGCGGAGGGC
GGCATAGTTGAGAAGTGCAGGCTGTTACGCGATTGGAATGTAATAAGATGAGAAGCCAAC
GTCTGCTGTGCTCAAGGTCAAGGGCACCCCGGTCAGGCGAAGTTGGTGCACTTTGGGGAT
CTTCACCCACGCTTCCATGCGCCGCCCACCGAACATGTGCAGGTGGCAGCTGATGCTCGT
GAAGTGCAGCGATAGACTCGGGATCCGCCATGCGTA
>Unigene0000097
GCAGGTCGAGAATGGCGTCTTTTTGTCGCTGGTGAGGATGATTCGAAAGTGATACTCGGT
ATTATATCTCCTAATGCGGGCGTCCTCAAGTTCTGCCTCGACTGGTGTCACTGCCGCTTT
GAATGGATCGCCGATTTTGAATGACTGGAGTGAATTGCGTTGTGTTCGGTGTAAGGCTTT
GAGGAGCCCAATGGCTGTTTCGGTGTTGTCGAAGTGGAAGCTGTTGTGGTGGTAGAACAT
GTCCAGAGCCTCGGAGCGGATCTTCTTGCTGGAGAAGAGGAGGGCTGGCTCGATCTTGTT
CGGGTTTTTGGTCATCACGGCGATGCACTCTGTATTGACCAACGAGAG
>Unigene0000098
GGCAGCTGACTGTCTTTCTGCAGGATGTCTTCTGCTTGCTTTTCATATTGGGAAGGCATT
CGACTTCATCATACTGCATTAGGCCGCTTTTCTCCGGATTCCATCAGTTCCTGCATTCGA
CACTTGCTACACCGCAGCAGCAGAGAAGGATGCTGACGACCTGAACCAAGCCCACCGGTG
CGCAGGAGTGGATACTGATAACTCGCTTTGATCCCTGCCTCGTGGTGGCGCAGACTTGGC
TGGCTGAGTACGCTGCTTGATGCGAGCGAGGCGGAAGTATCTCGCTGCCGCCGATCCGAT
CCCACGTGTGATGTGGCAGCAGCTGCCCAGTGTGGAATAGCGCCTGCAGCTGACTGCAGC
TTGCCAGCACTGCTTCTTCATGCAGATGATCCAAGTCTCTGGAGAGCGAGGAGTGGAAAG
CGCGCTTCCTCCAGGCGCGTTCGGGGCACAGTGCCTCCACGGGCGGAAACGACGTGGGAG
CTCCAATCAATGATTCGCAGAAGCAGTCTCATTGGCTACCTGACGGGGTACCCATATCTC
GGCGAACAGCATTGACTCCAACAATCTGTCTCGTTGGATGCCGCTTGGCATGCAGATTGT
CGCGGTACCGAAATGGAACTTCGCGGAGCAAAGGATGCGATTCTGACATTTCTCTCTGGT
CTTGGCCGTAGTGGCATGTCTTTTGGATGTTGGAAACCCAGCTGTGGGACAGCTCAGCGT
CAGCCTTGAGGCATCCTGCGCTGCTTCGTTGTCACTCAGTCCAAGCTAGAGAGTTCTCAA
ACATTGCATTGATTGCGGGATGGCCTGGACCTCGTCGAGCTTGAGCCCTTCCACGAAACC
AATAATCCTGCGTGCTCGCTTGCCTTTCTCGCTGCATTCACGGGAATTGCTCATCTTTCT
GGGTGAATAGGGCGAGTCAGAACACCATGCGCATGCGAATGCGAATGCGTAACGCACTGA
GCGCTTTTCTCGAAACGAAAGGATGTGGTGGCCTACCGCAAGCACTTCCCCGGCAGCTAC
CATCAGGCTGTAGCCATAAGAGCGATACGCCTCTCACCAGGATCTTCGCCTCGCCCGGAT
GGCATTTTGGTACCCTTGCTCTAGACTCTTTAGAATGCCAAGCAAGGGCTCAAAGCTATG
AGTCGCAATGATGTGCACGCTCCAGCCACCGCACCACTTTGCGATGTTGCATAGCGAACC
TTTCGCACTCTGAACACCGGCTCATTGCGTGAAGGTCATTCGAAATCGGACAATAGATCG
CCCACG
>Unigene0000099
AGAGGGAGTGTAAGGTTGCAGATATGTTGTGCTTCAAAGTCGAGCGCCTTCGAACACCGG
GGAGCAGATGTACACTGTGCTCCTGCGCCGCCGAAGGCACCAGCCAAGTATGCAACCTCG
CGAATTGATTCGGCGACTTCATATGAGCAGAGGTGAATATGTTTGATAGCTGATCAGGGC
TTCGATGGCACAAGCACATGCGATCGGGCAGCACATGTGCATAACATCGCACGACACTAC
CACATGCGAGTGATCACAGAGGCAACGCAATGTTGTCCCAACAAGGACCTCCAGCTCACC
GAACACCATTGCCTTGCCGAACATTTATGATGATATTTCCATTCAGTGCTGGGGCGCCAT
GGACTTCTATCACTTCCCAGCGTACGACAAAGCCGGTCTCAAACGAAGGGTCGCCACAAA
CGATGCTCGTCCGTCGCCTCATCGGAGAACGACTTGGCCATTGTTGACTTGTACCGAGGC
TCCAAAGGTCCGCTTCGCACATGCACCGAAGATCTTCAGATATCATGGCCTTCGAATCGT
CGAGTCGGAAGGCAGTCTCCACCGGAATGTGCGAGAACGGCAAGGTCGGTGACTCGTGAG
ATGTTTGTTTGTCCATGCAAGACTGACAGGGGACCACAGACGATTCGGCACATCTGATGA
AAGTGAGCCGCGATCTCATGAGAAAGCTTGGCCGGGCCGCCGACAGTGCGGATGGGCAAG
ACTATGGTGTTGAAGCTGGAAGGGGAGTCCTCTCGTATATGATCGAAGAAGCGTGGAGTA
CGCTCGCTTGAATCTTGCCTGGCAAACGGATGCCGCTCAGAACTCCCTGGAAACTCCAAT
ATCACAAGTCTCGAAAACATCTTGCTCCAAACCCTTCCACTTCAAGGCTTCCTGGAGGAC
CTTGGGCGGATCCAGCACAGCTTCTTCGGTCAAGACCCATGTGCCCCAATGGATTCCCAT
GGCCTGCTTGCACTTGGTATCCACAAAGATATTTACGGCATCATATGGGTTGGCGTGCAC
AGGAGACATGATCCATCGCGGGTCGTACGCTCCAATCGGGATCAGGCCCAGGTCAAATGG
TCCTCGATGCTCGCCAATCTCCTTGAAGGCCGGGCAATGAGGAAGATGGGAATACTTCTC
GCCATAGTCGAATTCATCCTTGGCCGATCGAGGCACGGCACGATATCCAGTATCACCACC
AAACCATACCTTCTTTCCACCAGACTCCACAGACCATGAAGCCCAGAGCGTATGCGCCTT
ATCGAAAGCTGTCCTGGCCGACATGTGCTGACACGGCAAGCAAGAAATCACCGCCTCCAT
CGTCCTCGCACGATTGGGCTCCCCAGCAACATTTGGCGTAATCTTCACCTCTCTCTCCTC
CCACCAATCCAGCTCCGTCACGTTTTTGAACCCACACCTCTCAAACCAAGGTCCATTTCC
CAAAGGCACAAAGAACTGCACATCCCGATGTTTCTCGGCAATCTTTTGCAACGTCGGATA
CGACAAATGATCATAATGGCAATGACTGATCACCACCACATCAATGTATGGAATATCCTC
AATCTGGCACGGCTTCTCGGTATACCGTTTCGGACCCATGAAGCTAAACGGCGAACATCT
CTGCGTGAAAACCGGATCAAACAAGACGCGAAGTCCTCCCGCAAATTCCACATAGTAGCA
TGCGTGACCCAGCCACGTCGCGCGGAGGTTTTGTGTTTCGCGTGAAGGGAGGAAAGTAGG
TTTGTGGACTGGAACTGTCGGCGGTGTGGTGTCTACAGTCTTTCTCTCGCCTGTGAGACC
TCCTAATACACCCCATTTGAATATCGCCCACATGTTCATATCTTCCCATGAGTCCCATGG
GTTGAGAAACCCTTTGCCCTTCTTATTGTGATGTTTCTTGAGACTCGCATCGGTGGGTCG
CGGCAAAGGTCGCGAAGGGGAGGAAATGGCAACTGTAGCCATGGCTTCTGTCGATTTGAA
TCTTCTCGATTGTTGTATTATCTGTCGATGTCGCGTGGTGAGCTGTAGTAGCTGTCTGTT
GTTCTGCACAGGCGTGAATCTGCTGAATCGGCTAAGGACGAAGCTCATGGTAAGAAACGA
AAGGGGGGAGAGCGGCGCGATGCAAGGTTAATGAGATTGAGGGCTGACGATACTGTACCT
GGCGTAGTCAGCGCCATGCAGTTT
>Unigene0000100
GGCCTCACCGGTGGTGGCGTGAATATAATGAAGTGTTTGCTTGCTGACATTGCAATGCCT
GCAATTGTTTGAGAACGCAAACCACCTACTCACCATGACTATAGACGCTTCACGAAAAGC
AAGCATTCAGCATGCTCTGGATCAATACCGACAGACAGTCTTTGCGAGGAACATGTCTTT
ACTGCCTATCCTTGTGGAGAAGATTGAGACTGCCAGAAGCCCGAATAGCTGGGACGAACA
GAGAGTACACAAAGCCCGTATGAGAGCCCTCAACAACTACTTCGCTCACCCGCTGGGTGG
AGACGAGATTGGAGAAACAATCTCCTCCCTGCAAGATCTTCTGACTCTTACGCCCACTTC
CCGCTTCGCACAAAAGTTCTATCTCGACGGCACTTTGCATGAGCCCGTGGACCTGGCGTC
TGTCACAGAATACTTCGACAGGTTACGACAAACGCTTCGCTCTCAACAAAGTGCCAAGGA
CCCAGCTCTTCAAGACTCGGAATACCCTGCAGGACCTCCCGAAGACCTAGAGTACCTCAT
GTCCCTGGTCTCTTCCATCGTTGCGCCCAAGATGGAGTGCGATTATGGATCCCGTCCTTC
GACATTCTTTCCTACTGAGAACCATGACTTGGAAGTGCATGCTCCTGTTCGCATTGGGCA
TACTGAGGATTCCTCACTCGATGAGTTCGACCCATATGAATATGCTTGGGAAGACTGGAC
GATCGCAGTGGCGATAAATATTGGGGAGCAGCATCCTGATTGGTCACCAAGTGGTGTCCA
TGCGCTTTACTGCTCTCCCGATACTGAAGGAGAGAGGAAAGATTGGAAGTGGCGGTATGG
CATCAACGAGAAGTATTATTCAAGTGAGTTGTATGATAGTGTGGAGGACTTTCTGTTGAA
GTTCTGGCTGCATTTTGACGAGGAGACGGAGGAGAATGTGAGGAGTGCACTGATAAGTCT
GGACCCGGAGGGAGATATGATAGCCTCATGGAAAATGAATGGGGCGGAAGAGGTGGTGGT
TAAACCAGGAGAGCCTGGTCACCATGGTGGTGGGAAGGATGAGATCTGGATTGTTGAGCC
CAGTGATCCGAGACATTCAGCGTACCGACATGAATGAGATGGAGGCCTGATGCTGTTCGA
GCCTGATCAATGTGGGCTAGACTGAATACCGTCTGCAACATGTACGAAATGAACGGGACT
GCATTGCATCATGTATGTGACGGTAGGAAGGAAGCCGTAGTAAAGTCGTTGTTTCTGTCC
AGCGTTAG
>Unigene0000101
TGGTCCGTTTTCTTTTCCTCTCTGACAGACCGATAGAGTGGGGTTACTGTATCATGACTC
TGTAAAGTTCCGGTATTGTTGCAGTCTTCTTTCCGAGGGTCGGTTGATCTCGATGACCTG
CCTTCATTCTTCTCTTCGGCACGATGTTTCGTGCAGGCTTTGGTTTCTGAATACGATGAC
CGATTTTAACGTGGGAGGGATGATGGGTAGGGCTGGTATCTGATTCAATAGTAGTCGATT
TTCGTCTTCCTTTCGCCCTTTCGTGCTTCGGAGTTCCAGCCGCATGGATGCTGTTGGCTG
ACCCATATGCATATCCGGTACATGCGAGTGTAGGTTTGCATAGCGAAGTATATCCTATTG
AAGCTATCGCCAATCACTTGTCTTGCAGATGTAGCCTCTCCTGTCTGGCCGACTCATTTG
GGAGGCTGCTGCCCCAAAGTAGTAATTGCTAATTACGCATAGCTTCTTCCGGGATAGATC
ATCGCAGTGGACTCGAATGTGGTATGCAGACAATGCCATTGTTGCTGCTTTTTTCTGTAC
AACGTCCGAAGGGTCTACAGTAAGTCTTCGTCTTGCTCCTTCATCCTTTGTCCGATGTAC
TAAGCGCCCTCGAACAGCTGTCACCGTGGAATAGTACCCATAGCGAGTGTAGTCCTGCTC
CCATGCCACAAGGCCCATCTTCCCGAGAGTAACACAATAGCTTCTGGGCCCCCTCCCGTG
CTCTTTGGTCCCATTGCGGTGTAGAACAAAGACGCGGCCAATCGACTGCTGTTCACAAGG
CTTGAAGCGCTCGCAGCCCTTCCGCTCCTTCGTCTGTGCCAAAATCGGTACGTTTGGAGG
CCCGTCGATGTTGCCATGTATGTATGTTCTCGGCGCGCAAGGTTGCGGAGGAATTGAGAT
GGGGTACGCTGTGTCGGCTCATGTCACGGTAGAGATCGTGGGAGTTGGCCACGGTGCATT
CAGGTCATTGAGGGCCCGCGGCTGATGGACGATCCTCTCGAGAGGCGTGGTCTGCGGCGA
ATAGTGAGGAGATTGCTCGGTACTGAGACTGACCGGGTCGGCGTAGTCGTCGGGTCGGTG
AAGGAGGCATAAGGTAAGCAGCCCGTGGGCTTTGGGATCACGAGCTGATGCACCATTGGT
GAAGACGATGCTGTCAGAATCAGTTCACCCTGGAACGGTGAATGCGGTTGGATGGTTGGT
CTCAGGTATAGAAGAACAGTGTCTGAAGTCGTTCAAGCCAATGTTGTGAGCATAGTTGGA
GGCAGTGAGCGGAGCTGGACTGCTATTAAGCAAGCAGCCAGTGACAGCAACGAGGCTGGC
AACTGAAGCACAACTCACGCCTCCCCTTCGACTCGACCAACTCCTTCTCACAACAACAAT
GGAGCCACACCTCAACTTGCTCTGGCCGCCGCAACAACACCGTGCCGCCGCCACCGCAGA
CCAGGAAAGAACCGCCGTCGTGCTCCACAGGAGACAGAGGCTGCGTGAAGGTTTCCGCTT
CGCCCGTAGAGCCTGCGGACTTGTCGCTCTTGTGGTCGCGGGCAGTCTCCTGCGGGATAT
CAGACCTGACCTGGCTCTGACCGCTGATCTCCTGTGGTACAAGACCTTCTACGGCATAAA
ACTTCCTTCAGCGTCCGACTTCTTCCTCTTCCTCTTCTTCGACATCCTCTTCCTCGCCAT
CGCGGCCGCTGCTTCAGGAGAATTGAGCTAACAATTTCGCTAGCAAGAGCGTGACCACCA
GAAGATGTGTTGGGTCGACGGCAACCCAACTCCACCGATCCAGACGCCGGCAGTCTGATT
GTGCTGTCTGTCAATCTTCGACATCGGCTCGCACCTCCCCAATGACACACGCTTTTCGAC
ATGAGCATCAAGAGACGGAAAGAACGACTGCGAGCAGACTTCAGATATACGACGCATGCA
TAAACAGATAGCGATGGAGATGACCAAGGCCATACCTGCTTCACTGCTACTGCTGTGCCT
TTCGTCATAGCTTGACCAGTGACGCCTCCGCTGCTATTGGACATCTGCTTGAGCTATCGT
ATATCAGCTCTGTTGCGATGATGACCATAGTACTGTCGAGACCAATGCGGACGCTGACTG
TGCCCAGTATTGCAATGACACGTCGACATCTGAGGTCGACTATGTTCGTGATGTGTCCTC
CGAGGACTGGGATGAACCCTGCTGGCGACTGCTGGTGCTGTTGGCTTGAACTTTACGCAA
GAACTCCAGTTCAGTGGTTACACTTTTGCTGATCATGACCAGCTGACCAGGATGCTGACG
ATAGTGTAGTCGATGATTTCTTGAAGAAGTCGCAAGAGTGTTTGATCCTACGGCAGGCCA
TCCGTCTAGATCGTGATCGATGCATATTCCAGAAGACGGCTCATTCTGCAAGTCTGCTGA
TATTGGCCTGGCTAAACCACTCCCTGGATCTTGGTCTGGTCGTGGCAAATCTCTCAGCCT
TGATTCAAGACCGCACGATCAATGTATACTGCAAGCGCGCTTGCCTCAAGACTTCGGGTC
CTCATCTGGAAAGAACAAGTTGGCTTTGTGGCGTCTGCACGACATACACGACTCATTCAT
ACTTGCGGTCGTGCATATACTTGCCAGAAGTATATCACCGCCGCCGGCGAGCTGTCCGAG
AAGCACTATGTCATGAAGAGAATGTCCTTCTCCGAGCATCGCCGTTCCGCGGCAAGAAAA
TTCTCTGCACGACATCCGGAGTCTGTAGAGTCATGATCTTGCATGAAATGGGAATAACCT
TTTGCCATGTTCGGTCCGGTGTCCGGTTGTGTGGAAGCTTTTGGTGTTGCCTTATTCTTT
CTTGCGCTTTGCTGCCCAGGCAGTTTTCTTCTTTTTTGGTATGGTTTCCTTTTGCGGTGA
GGTGAGTTGCTTCGGATTGGGTACGATACTTAGACGCCATCGGTAGGGCGGATTCGATGC
TGCTGGGTCGGAAGCCGGAAGGATTGTTCGTTTGGCGAGGCGGTGTTGGTGCTGACTTGG
GCAGGAAGGTTGTGGGCGCTGCGGCGGTGCCCAAAAGCTCGTCTTGGTCGCTTCGCGTGC
TGCTGGCTTTGCTTCAGACTTGTTTCTCGTATCATCAGTGCTATTCGAGGGATGGTGGGT
GGTTCTTGGAGGTAGTTGTCCGCGAGTTCTTGCAGCCCGACCAATCCCCAGCGTGGCTCT
CGATGGAGCTTTTAGGCGAGGTTGCAGAGACAGGTCGGAAGGAGACTGTTGAGGGCATGT
CTGGCTCGTTCGATGGGATCGTGGCCGTGGTGGAATGGCCTCGTTGATTCCGCTTGGGAG
TAGTGGGAAGCTCGCGCGGGAGTCGCATTTGTGGCTACCACAGCAGGGCCAGACAGCCTA
CACGCAACACTGGCGAGAGACATGGGGTGCTCGCACCGCTGACCTCGCACCGCTGACTGC
CTTCTCGCTGGGCTCATGCTCCTACAGACCGGAAGCGTAAAGACGCTGCTCAAGCGCGCT
AATCCAGACGTCGAGACACGCTGTCCTCTTCGCTGACCGCCACATCGACCTCCCACAGCT
ATTCTCAGCTACTCCCGACCCACGCCGTACCCTCAGTCCGATCGGAATAGGCACTTGAGC
CCCGAGGGATAACTGATGGCCTCCCTGCTACTTTGACGACAGGCGGAGGAGGTACGAAGC
TTTACGCCTGGCGAAGGGACACCATGTGGCCATTGTGCCCCAGTCAAAGAAAGGTAGGAT
GGCAGGCGGGAAGCGCTGATGGCTGTGAGCCCCAGGCAGACAGCTGCTCCATCATGGCTG
TGATGATAGTCCACAAGATGACTCCTCCTCGTCGACCTCAAGCCCGAAATCGTCTTCCTG
ATGTTCCAAGAGATCATGGGCGGAGTAGGTACGATACTTTATGGCCAGAACAATCCAAAG
AGCGCTCCGAAGTTTCCGATTGCGTACAGGTAGTACACGATGGGCTCGGTCGAGGACGCC
TGAGATGAACGCACCATGCTCGTCTACACCCTCTCGCATCGCTGGTCCGAAGAGTGACGC
CTTCACCCAGCCACAAGTGGCCAATCTTTCGCAACTGCAGAGCAGTATCTGCAGCCACCC
TGCTTTCGCATCTTATACTTCTGAGAATCCCCATGTGTTGGCTTTGGGAGCAATCAGGAG
CAGCTTTTTGCGCCCGTTCGATCTCATACACCTGGCTCGTACTATGTGCCGGGCTCTGCA
TGACTGTGGTGCCTGCCACAGTGCCTGTCTGGAGTTTTCTCGAGCTAGAAATGTGGACTA
CGACCTTGGGAACGGCTCAAAGAGACGTCTGTCGTGCCGTATACCCACTTCCGACGCATG
CCAGCTACACAGCTTGTCCCGACCGTGCATTGCCCATTCTCGTGCGCACAGCAGTCCTGC
AAAGACTGCTGCAGGTGTCCGTAGCAGACTCGACGAGCTCGTTCTACACGGAGATGCACG
ACACCTCCTGCGAACGCGATGCAGACTTTCGCTCCGCTGCTGATCAGCTCATGCGCCAAT
GTGCCTATGCATTCAATACATGCGCGTTGCCGTGTTCACCGCCCCTTCCAGGCCATACGA
CCCAACATGCTACTTCTCCTCGGAGGGGGCATTCGTGCTCAAACGGAGAGACAA
>Unigene0000102
AAATTCAAGCGCAATCGCCCAGTCGAGTCACACGGCACATGGTGTTGCTGGGCCACAGGC
ACGTTAATATCGCCTGCTGAGGTAGGCAGATCACGAGACCATCCACTCCACGTGCTTCTC
TGTTCGCAGTGATCAGCAACGCTGTAACACGTGCAGTGCAGCATCGGACTCTCAACTCAG
GAGGCGCCTGAATGCAAAACGGTCTCCATCAGAGTCGTTGTTGCTATCATGGATCAAGCC
GAGATCTTCACGCAAGCCTATGCTCAGGCGCAAGATGAACAGGATCCATTGGCGAAATTC
CGTGATATGTTCGTCATACCGAGCAGAGCAGATTTAGCCCGAAAGACCATCACCGCACAG
CCAGACGAGATGGACGATGAGCCATGTACATATCTCTGTGGCAATTCTCTTGGGCTACAA
CCGACACTCACGAGAGAATATTTCGAGGAATACTTATCAACCTGGGCCCAAAAAGGAGTG
TTTGGTCATTTCAAAGAGATATCAGACACGCGTTTAGCACCGTGGCTCCATGTCGATGAT
GATGTGCGTGCAGACATGGCTACAGTCGTGGGTGCGAAGACGGAAGAAGTCGCAGTCATG
CAGACCTTGACCGCAAATCTGCATTTCCTCATGTGCAGCTTCTACAGGCCGACGAAAGAG
AAACACAAGATTCTGATTGAAGGAAAAGCGTTTCCTAGCGATCATTTTGCAGTCGAGTCT
CAAATTCGCCTTAACGGCTACGAGCCGAAGGAGTCGATGATTTTGTTGGAACCGCCATCA
GGAGGCTCACTACTCCTGCCCACTCAGCACATCCTCTCGACAATTGACCAATATGAAGAC
GAGCTGGCACTGATCTTACTCCCGGGTATACAGTACTACACTGGCCAGTTACTTGACCTC
AAAACCATCACCGCGCACGCACATTCAAGAGGTATCACCATCGGGTGGGATCTAGCTCAT
GCTGCAGGCAATGTGCCTTTGCAGCTGCATGAATGTGATGTCGACTTCGCCTGCTGGTGT
ACATACAAGTACTTGAACTCAGGTCCAGGAAGCATAGGCGGCGCTTTCGTGCATGAGAGA
CATGGCGAAGTCACAGCTCGGGACGACCAGTTCCACTATCGACCAAGACTGGCGGGCTGG
TGGGGTTCTTCGAAATCCAGTCGGTTCGTTATGGCAAACAAGTTCGAACCCATATCAGGT
GCGGCAGGTTTCCAAGTATCAAACACTTCAGTCGCGGACACAATTGGCCTTCGTGCAAGT
CTGGACGTCGTCAAGCAGACCTCAATGGCCGAGCTTCGCAACAAGAGCTTGAAACTGACG
GCTTACCTCGAGCAATTACTGGATCTGTTGGCGCAAGACCAGGCGCAGCAATTCGGTCAG
GCGCTATTTCACGTCATCACATCACGCAACCCGGAAGAGCGTGGAGCACAGTTGTCGGTC
ATGCTTCAACCTGGCCTGCTCGATGCTGTGATGGAAGTCCTTGAGCACGAGGGCGTTGTG
CTTGATGAGCGGAAGCCAGACGTGATTCGCGTTGCACCTGCTCCTCTATACAACAATTTT
GAGGATGTTTGGAGATTCATGCTGGTTTTTAAACGAGCTTGCCAGGATGCGCACTCGGGT
GCCGTGAAGAGAGACAGCACAATGGTGAATGGAGGCAAGGACAATAAAGGCTGGAGTGAG
ATCAAGTAA
>Unigene0000103
CCTCCCTCACTTTCCAGTGTTGTGATTCGCCCGATTGCGCCCAAGCCTCCTCACTGCGAT
GCCTCAGTGTTGTATGGCTGGATTAGACGGAAAATGGGCTGGAAGTCGCCATTCTGGCGT
ACTTCTTCTCCTCGCGCCGCTGCTTGAAGTTGTGGAGCCATTCGAGTGGCTTGGAGCAGC
AGGAGGTCAGGCAGAGGACGAACAGGAACCAGAGCGGGCCATGGCAGTCTGCCTCAGTGG
CGGCGGCGTCGACTTCAGACATGTTGTGGGTGCTTTTATAGCGTGGGAGTGAATGTGTAT
GTGGCGGTGGCGCGGAGGTGAATGCGCGATGACTGTGTTGTGGCGCTGTGTGTGTGATTG
AGAAGGCGCAGAATGTTGTTGCGGTGGTGGAAGTCAAGGAAGTTGGAAGGGCAGCCAAAC
AACACAGCTCGACAAGCTTGACAGGGGCTAGAGGCGCTAGCGTGCCCTCACAGTACGCGT
TGCTCTCGCCGATGGGCTGTACAATCAATACTCCCAGTCGGGGCCGCAGTCTGTTCTTAG
CCTGCTCAAATCGACATGAACGGAAAGTAGGATGCATCTGTAGCATCAGTGGGCCGGTCC
AATGGTCCTCGAGACTCGACATTCTGTAAGTGAAGCAGGTATGAAACCGGCCTTCCCACC
GGCCGCGAGGACATGATCCTCCTCTGCTACACAATGAGACCTTGTCTGCGCCCGATGCAT
CATGAACATCAGCCAGAGCAAGTGTGTTGTCCTACGGTAGGATCTCCATTAAAGCCGCGT
CCAGTTCGGCGGGCACAGCTGTAGAAGACCACATCGATAGCCACAGCGCCACGACGAGGA
ATGTGCTGAAACAGCTGAAGGACACCAGCGGTGGTTCATCGATGAGAGCGCGAAGCCGCA
ACGGAGCACTTCGCCATCCGATCGTGTTCTCATTCGCCGTCGTTGACCGTACGCAACAGT
GGGCATCCAGAACGCTGACAGCGGACGGACCCCAGACCGCAGTGAACGAGACCATGTGGT
CACGAGCACCGATGACGACCCTACGGCGGACCATCCACAGCTACCACGAGAAGAGACAAT
CGCCTCGGCGGACTCATGAGGATTCAGACCGCGTTCTCTTCTTGGGCTGCCCTAGACCAT
CGACGCTTCCACCAAAGATCATCCATCCACCGAGCCGAAAGTCCCTCCAGCACGAGATCA
TCAGTACTTGGGTCAAGCGCAACGCAGACATCTGGAGACGGCGATGTACCCATCGAACTG
TACCGACGACTTCACCGGGGCGGTCCCGAAACCAGCGAAAGCCATGGACAACCGATTGGA
AAGAGCTTGGGAACTTGAAAAGGAGCAGGAACATTTGACAACGCAGCTTGTATTGGCTCA
CTGTCTGTCGGTCAACACGCTGATGATACTGCGCGTTGCTCTCGGGACCAAGCGTTCGTC
AGATCTTCTGAGCTCGGTCTTGAGCTCAATAACGGCTTCGAACGGCGCAAGGCATCTCGA
GGATACCACAATCAGAGCTTGACGGCGTTCCTTTACCACTGCCGGGCATAGCAGAAGCCA
CGCTCGCGCATCGAGTAGGCCTTGAGCGCCAAAGAACTGCAGCAAAGGAATCGCCATCGC
AACGGAAGGAGCATGACTTGTAGGAAACCCGCCGGGTGGGAGCACATGGTGGTCTGACAC
ACCAAACGAGCAGGCTCGACATCTTCCTCTATGAGAAAAGGAAAGACCGCATCAGCCACT
AAAGCAGGGGATTGTCGTCCTTTCGATAAGTCTTGAGAGAAGTCGCGCGCAACAACTACC
AGCTCGGGCAGTTGAAGGCGTTGATCTCCTTGAACTCTTCTTGCAAAGCCCTGCTCAGTC
CGTGGCCTCGATTCCTTCCGGCGTTGAACCAGAGTCTGTACATGCCCTTGCCGTTCTTCG
CAGCGCCATCGCTATTATCATCGACACACTGCCAGTGGCTGACATCTTCTGCATGCTTGA
GCTTGTGCTTGAGAATTTCGCATCGCGCAGCGTCGTAGTTGGACCCAATGTTGATGGAGT
ACGAGATGAAGAACACGTTGTCGGTAGCAGTGCAAGACTGGTGTCCAGATGCAACGTGCA
ATGGAGCCGACTGAGGATCTCCAGTGAAGAAGTGCTTGGTTGAGTCGAAGGCATTCTTTG
CGCCGTCGGATGCTTCGTGGTAGGCATCCTCGACTTTCCCGGCAGCCTGTCCGGCATCCT
CTGATACATCTGGGAGAGGCGATGCTGTGGCCAGACACAGCAATAAAGCAGCTTTCGAAA
GCCAGAGTGGTTTGAAGATACGCATATCTGGTATGTGAGCAGAGACACTCGGGATGCACG
CTCATCAAGTCTTACCGATGGACTTTCACGCTGCAGCCAATGGGTGTGTAGTTGATTGAA
AGCTGGTAAGAAAGGCTCCAGTGCAGATTCGCGTGCGACATATGCTCCCGGCCACGCCAA
TCCATGACCAGACCACGCGAGCATGCAAACACAAGAGCAAGATAATCACCAACCGGCATG
ACCAAGAAACAAACAGTCTCATGCGGGAGCAGCTTTAGGAGGCTTGCGGCTATATTGCAC
AGCCTTATGACCTCTTTCTTGGCCAGGTCCTGTTCCGTGGCCGTCTGACCAGCAAGCATG
ACAGTACAAGTCACCATCACAGCCAAGACATCGAACTTCGCCATTTTCATTGCAAATGCA
ACACCAGGAGTCGATGTCCTCATCCGTATACGTTGGAAGGTTCGACTTATTCTTGGGCTT
GACCGATGCTACAACCTTTGGCTTTGATGACGGCTTAGAGGTCGGCGTGGAAGGCAGACC
AAGGCTGTCGAAGCCGAGCTTGGAGAATCGTGCTTCCAGTTCGCTGTCTTCGTACGAGGC
TGGTTCATGCTCTGAAGTGACAGGCACATCCTTGAGCTGGGATGGAGTAGACGGTAAGTC
GAGCGTATGGCCATCTTCGCCGGAAGTATTTTGGTCGCTGGGCTCTCTTTGCGTCACATC
GTTGTCGGCATCGCCATATTTATTCTCGATGTCGAGCTCGGCCAAGACCCGAGCAATATA
CTCGTCGGCATCTTCTTCATCTTGCTGGTCCTCGGTCTTCACCGCAGCGTCATCAACCAT
GTCCTCTGCTGGGGAGCTGATTTTGCGACTGTCCTGGTGTTCATCTTGAGGATCAGAGGT
TGGTTCAGCAGTCTTGGATAGCGACTCCTGCGCTTCCTTGAGCAGAGACTGCACATTTTT
GGGCTCTTCAGGATGAATTTTCCACTGTCCATCGGCTTCAAGTTCAGCCAGGAGGTCATC
TACACTCTGCTCATGGCTGTCGTCCTGCCAATTCCGGACGGGATCTTTCTCGGTGTCAGG
GTCATCGTGCAACTTCCTCTCGGTTGTTTGAGCAACTGGAGAGGTCTGTCTGTTGGTCGA
CTTGACATTCCCGGTAGGTGTGAGACTGCCCCCAGCTCGCAGTGTCTTTAGCCTCTCTGC
AAGTTTGTCCTCTACAGACTGAGGGGCGCTGGACTGTATGTCGATGATGGGATCACCAGG
ATCCAGCTTCACCGACGACGGCTTGAGTGCATTCAGCCTGGCGAGGAGGTTATCATCCTG
GCCAGGCATGGTGTACAGAG
>Unigene0000104
TGCATAACACGCCCTGCGAAGAACGTCCTGGAACCGGTAGAAACACGCCAGAACCGGCCT
TGGCATGCTGATGAAGACCCAGAGCCGATTTATCGATCAGCCACACCAGCAGCGGAAACC
ATGGCTAATGAGTTACCAACAAGGTTTGGCACGGACGTCGATCTGACGACTAGCACTTAA
TCGGGGCCAGCCCGACCAGTTCGATGAGCATTTGCCATCTGGTACTCGCGATACAGCTGT
CCGAAAATGCCTCCAGGAGCACCACGAAATGGCAGACGTCCGGCGGCCTCTCGTGATGCG
GACAATACTGGCGATGAAGGTTCAAATGGCCCGGAGCAGAGGAAACTGCGGAACCGCATG
TCCCAAAGGGCTTTCCGAGCACGGCAGGCAATGAGAATCCAAGAAGTAGAGGAACGCCTC
GAAAAGACATCGACACCTGCTGAGCTACAGGATCAGAACGCCAAGCTCCGTCAACAACTG
CTGGAGATCCACCAAAAAGCCGTCAGTATCCAGATATCGCTCAAAGCTGTAGCCGACTCT
GCGGCGCAAGCCTTGGGCATGGAAAATGTCCCACTGGACAGCTTTGTGACTGCCATAGAC
TCACGCGAGAGGTCAGTCTCCGGCAAAGCTGCATCGGCGACCCCAGACTCTACGATCGAG
CTGGCGAGGACTTCCGACCGAATGAACGTCCCCACAAGTAATCCGGAGGCATATGTTCCA
GAGGGATATGCGCACGAACACGCGGCGTCGTCGCAAACAATCCGCGATGGAGGTGCCGGA
ATTGACTCAGCTCTGCAGGAACAGAGATGGCACAATTTCAACCTCGATGATTCATCCTCC
AACTTTGGAGCACCTGGCCCAATGTTCCAGCACACGGACAATTTGCCAATGGGAAAGTCC
CATCCCACAGCAAACGGGTTCGTCCAGCAGGCCATGTCTCTAATGCCTCTACAGTCATCG
CAGCTCGGTCCCGAGCGATACCAAGACCTGGTGGAGAGGTCGATGGCGCATGGCAACATG
TCCCTAGTCAAAAGAACGAATTCGATCTTCTCTGATCACATTGATACGTACGAAGCATGT
CTCGCACACCATTCTACTTTCGCTACGAAACGTCATTTGGGCGACGAGAAACTGGCGAGC
GCCATCTCCTGCGTGGTTCAAGCTTTCGCCAACAACACTTGGCAGTCCGCAACAGCATGG
GATACGAGGACTTTTACCAACCTGCAGGCGTTGACTGCTTGGAGAATGAATAGAACAGAA
ATGAACTGGCGAAGAATCATACCTCACTTTCGACGAACAAAAATTCAAACCTTCTCCGCA
CATCCAAGTATCATCGACTGGATGCCATGGCCTTCCATCCGAGACAATTTGATCATCTAT
CACTCTGCCAACCCTAAGCTGGACCAGATCATTGACGACATCGGCTCATGTTGGGCCATC
GAAGCCGATTTGTCTCAATTAATCAAATGTCCAACACCCGTCGTGGGATTTGTTCCGTTG
TGGCCACTTGTACACACTGTCACGGCCTCGAACTGTCATTCTGACAGTCCTAACAGCGTC
TGTCATCACGCTTGCAATACCAGGGTATCAATCAGGAGACGAAGGTTGGGCAACACGGTC
CGCTTCAGAGGCTGGATCAGACGGATCAGGGAAACTTCCGGCTGCAAGTGTAGAGGAGCT
ATACAGCTCAGCAACTCTTGCCAGGGCGGCATTTCAGGTGCTCGGGCTGGGTATCCGTAC
TTATAACGACTATCGTCTGGATCCAGTGCTCTTTGAGCGGTATCCTGAGCTTTTCGACAG
GGCTGGGATCGCCGCCTCGCTTCACAGTCTCGCTCCATTCAAGTGCTCCGCCGGTGGACC
CTTCTGTGGTTGCACAATATCGAGAGTTGTCGGCGGCATCGCTCGGGAGTGTGACTGCGG
AGGTGGCATGATCTCGATCATTCTTGTTTCAGGCCAGAACACGACTCCCTCCTCGAACAT
TAATCGCGTTCAGACGGACGGGAGTGAGACTCTTGATTCCTCGGATTGCACGCGGGAGCC
AGCTTTCATTGCATCTTGAATCATTTTCAGAGCATGATGTTGTAACAGAGAATGAACGAA
ATGATATGATGGTTCGAGCCCTTCCACTGTGATTCCGGCGATTCTTTTGCTCAGGTCGTC
CCTCTCATCCGTACTTCTCGCAAGAAGCCCTCTGATTCGTGGCCAGTAAGGCGCAACTTT
GTAGAAACGATAAGGTGCTTGTCAGGGGTGTCCGAGCACCATGTTTGCATTCGGTCCTGC
TCTTTCGCGACCATCTTTTATTTCCAAGTCAG
>Unigene0000105
CACGCCGTCCGCTGCAACTGGCAAAGTTGATCGGCAGCCGTGGTGGCCGCGGTGCTTCTC
TGGCTTGTTCGTCGATAGAGCTGTGCTTGACGTGCGACGCGTGGCCTCGGTGCAGCGTGC
CGCCATCCCACTCAGCCCCTCCACCACCACCAAACGACAGTCTAAGCCCAAGCCACACCG
ATCTAGAACACCGCGCACCAACAAGTGAGGGAGGAAGTTTGGCGAGACCTCACTATTTGT
GCTGTTGCACGCCGCGTCTGATCAGCATGATCGCAACATCGTCGCCAACATGGAGTCCTC
GTCCGCAACGGAAACGAAGCACGACCCGCTCGCTCTGCCCTCGCCAGAGAAGCTGAGAGA
GATTGAGCGGCAGCAGAATGAAAGAGCTGCAGAGATCCGCGCCAAACGTAGGCGTGAGAC
AATCGACGAGAGGACCAATGCCGCCGAGATCATCCAACGGAATTTTCGGGGTCACCAGGC
CCGCAGAGCCATGAAAGGATATGCCCTGGATCCCAGCACCCGATGGCTTGAGGTATGAAG
ATCTCGTGTCGCATTGAGCAGAAGAGTGAGCAATTCTATCTTGCTGCTCTCGCTCTGCAC
CCACAATCAGTCAGTCGCAATCGCACGACGCGCTGACCTCATTGAATCGGTAGGCGCTCA
AAGATGCCGAATACAGCAGGCTTACGAGACCAGTCTCAAATGTGCAACGCTTTAATGAAT
CGCCTACAGCGGCGGATCGGGTGAAGAAGAGGTGGGCGCAGGCGAGTGCCGCTGCGAGAC
ATGCGGGGAGCGATAATACCAGTGATGAGGACGATGATGATCATGCGAGTCAGGCGGAGC
TGAGAGACAAGAGGCGAAAACAGAAGCAGGAGCGGGAAAAGTACGCCAAAGTTATGGGGT
TAGAGTATTTCTTGGAAATGGTCGATCAGAAGCATCGCTACGGTAGTAATTTGCGCAGGT
ATCACAAGGAGTGGATGACGCGCGACACGAAAGAAAACTTCTTCTACTGGCTGGACTATG
GTGAAGGCAAATCTGTCGACCTCCCGGATCGGCCACGAGAGCGGCTGGACCGAGAACAAG
TCAGATACCTGAGCCGCGAGGAACGGAAAAGATATCTTGTCAGCATCGATAAGCAAGGTC
GCTTCGTCTGGAACAAAGACGGGAAGCCCATCACCACCTCTCTGGATTTTAAAGACAGCA
TCGACGGGATTGTGCATTTGAGTGATGACACACCAACCTGGCGAGAAGTAACGACAGGCG
TGAAACCAGAGCCTAAGCGATATGATTCTTCCAATGACTCCTCATCGATAGCGTCGGACA
TCAGCACCGGATCTCACGAGGACTCCTCGAAATATGCGAATGAAGAGTTTCATGATGCCA
AAGGCTTGAACAAACTTGATCACATCAGCGTCGACACTCTGATGAACCATCTCCTGCGAA
AGACCACGAAGAAGAATACGTGGATCTTTGTCGCGGACACTTCCTTCCGGCTATACGTGG
GCATCAAGCAATCCGGCGCATTCCAGCACTCTTCATTTCTCAAAGGAGCTCGCGTCGCAG
CCGCCGGACTCATCAAAATCAAACGGGGTCAAATTCGAAAACTCTCGCCGCTCTCTGGAC
ATTACGCCCCTCCTGTTCGCAACTTTCGCGAGTTCCTGAAGAACCTCAAAGAAGAGGGGG
CGGATTTGTCCCATCTCAATGTTTCGCGCAGTTATGCTGTCATTTTGGGGCTTGAAGGCT
ACTTGACAGTGAAACAACGAGCCAAAAATGTCAAGCAGGGCGCGAAAGATATGATTGATC
CCGAGGAGAAGAAACGTCGATTAGAGGCGGAGAAGGATAAGAGTCAGTCTGCGCAGAGAG
AACGGGAAGTTTTGGCGATGGAGCAGAGTCAACAGAGGAGTCGGAGTATGTCGCAGAGAT
TCATCAAGAAGATGGGTCTGGCGAAGTGGGGTGATAATGAGGGGATGGGTGCTTTGGCTG
AGACCGAGTCGGCGAAGGGTGAGACGACTTCTCCGGTGCCGAATGGGGAGGCGGTGGGTG
GTGCCAGTTCACTTTCTGCTGCGAGTGGGCCTGCTCTAGGGGCTGGAGCACAGCCTCCTG
CAACTGTGGGAAAGAGTGCTACGATTGCGAGTGGGACTCCAGCTGCAGATGCGAGGAAGA
AAGATCGTATGAAGGAGAAGTTGCTGGGAAGTTAGGGGCTTTCTTCTACTTCTTGGTGTT
GCTTTTCATGTTGATGATAGTACGGACGAGGTGATGTGATGTTTTGAGATTCCCCCATTT
>Unigene0000106
AACCAAGCAAAGTGCTCCTTCTGCAACAATACTGGCACGTAATTTCCCACGATTGAAGCT
CCCCTTCTGTCACAAAGTCGCGCATCCACAAAAGCACACATTGCGAAAAATCGAGCCATG
TCTGAACGAGGCGGAAAACGCAGTGGCCGAGGCGGCGGACGAGGCGGCCCTCTCCCACGC
AACGTCCAAGTTTCGAAAAAGATGTCCTGGCTCCTCCGCCACGGCGCAGAAAAAGAAGGT
CTCAAACTCGACTCGGGCGGATTCATCAACGTCCAAGACGTCCTGAACAACCGCAACCTC
AAATCTCTCAAAGTCACATTCGACGAGCTCAAAGCCTGCGTAGCCGACAACGACAAACAG
CGATTCACCATGGTACCCATTTCAGACTCAAAAACGACAACAGATGCAGCGGAAAGTACC
CAGTCATCACCTCTTTCTCCCGACGACCCGAGCCAATACCTCATCCGCGCAAATCAAGGA
CACAGCCTGAAAGTGCAAAGCGAAGGTCTCCTGAAACCCATCACCGAAGAGAACATGCCC
TCACAAGCAGTTCACGGAACGACACATTCCGCCTACGTCAAAATCCTCGCATCAGGAGGT
CTCAAACCGATGACTCGCAATCACGTACACTTCGCCTCAGGGCTTCCAGCAGGTTTCAAA
TCAGTTGTCGAGGTGCCGAATGCTGAGGATGCAGCTGCGCCTGTGATTTCAGGTATGAGA
AATTCGAGTACGATTTTGATATTTCTGGATCTGCAAAAGGCGATGCAGTCAGGCATCAAA
TTCTGGCTGAGTGATAATGGGGTCATACTGAGCGAGGGAAATGCAAATGGTCTGGTGCCG
GTGGAGGTTTTCAAGAGAGTGGAAGACAGGACAGGTGCGGGGGTTTTGGTTGCAGATGGT
GAGATTGTGAAGGAAGCACCAGCAGCGTGGGGAGGCAAAGCGAGGGACAAGAGTGCGGCA
TGAGCATTGTAGCAGGAAGCCCTTGACCCGCAGGATTGAGGAGGACGCTGGAACGAGGTT
CAGCGCTCGTTGCAGTCTACCGAGCATCGATACCGACTATCACGCCGTATTTTGCTACAC
TGCACCGATGAGAAGCTACGCACAGACTTGCCGATATGCTGAATTTGAGGTTATTGTATG
AGGTCACGCAGCGGCTGTCCTACACTGGTTCTGACCAATCTACTTGCTCCGTGATAGGTG
CTGCACCACCTTGAGAATAAGTCAACTTCAATCGCAATCGTAGCTTCGCGGGAGGAGCCC
CCTGCACGCTTGTGATGCGCATTTGCTGCGTCACTTCTTGGCCCCCCTCAATCTCGGAGG
AGCTAATTGCTTGCAATTGAAGCTTCTGGGTCTTGGGAACAGCCGCTTGCAGATTCAAAG
CGCCAACGCTCTCAAAGTTGTTGTTGTTCCGGAATCTGGCCAGCACTTGCACCGCCTGGG
CTGTGCGCTGTACAGTGAAACTCAAATTCAGGTCATTCTTGTTGTAAACTGCAAGGGCTT
GCTGTGATGGTGCCGCTGCGCCATTGCCCGGTCCACCCATGGAACTGCTTGGCATGCCAG
AGCCTGAGGATGCCGCCGGCTGTGAGCCAAAGAGGTCCATGATGGAATCCATGTTACTGT
GCGTCTGGGGTTGACCGTTAGCCACAGAAGATGGGGCATGTGCTGCTGTGGATGCGCTTG
CGTCACCGCCGCCCAGGATGTCAGCGAGTAGGTCTGCGTTGTTGGCCTGCATCCCATTGA
TCGTTGAACCTGTTTCGCCAGACGGCAAGGTAGAGTCGCCTCCCATGAGGTCGAGCAGCA
TGTCCTGCTCCGTAATCTGACTAGGCTTCTTCTTGGCTGGAAGCTTGCTGTGCCGCTTCT
TCGTCGCCTCGCCGAGCACGCGTTGCTCCTCCCTGATCTCCGGCGCCGGCATACGTTCGA
GAACACCTGTTCGCACTTGGTCGTAGCCGAAGAGATTCCCGTACTCCACGGCCCGTTGTT
GCACTTCGACATCAAGGTCCGCTTGGCGACTCAGAAGCAATCTGCGTAATCGGTCGACCT
GTGACGGATCTTGAAGTCGCGTAGTGAGTTTAATCGCAGCAGTAATGATATACTGTGTGA
CAATTTGGCCCGAATAGCTGGAGTTCAATATTGTAGAGAAGAGATCCACGATTTCGTTCT
CTTTCACCTCCTTTACCAGTTCTTCTTCCTCATAAGACCCGCCGCGGAGCAGCGCATCGC
CATATTCACCGATGACCCACGCTCCAGCGAGGTTTAGGCCTTCTTGACTAATGTCGTCCT
TGAGCGCAGTGTACAACTTCTGTGCGCAATATGTCTGAAGTTCTGGGGTAGTTGCAATCA
GTCGAACAAACGAAGCCAGAATCTGTTCTTTGATGTAGTTGCCAGCCAGCTTGAGGACCC
TAAGCATGGTGTCCACGTGCCAGCGCTTGTTGGGGGCGAATCGATCTGCGGCGATGCCGA
TTTGTGAGGTCATGATGGGTTTGAACTCATTATCAGCTACCTCCAGAAATGCGAGCAACT
CGCGAACGAGGACTCGGACATTAGACTCGTTGATGAGTGTAAAGCTCAGATCCAGGGCTC
GTCTTCGTATGCTGATATCAGGATCTCGCAAGCAGTCGAGTACCGTGTTGCGGTGGCGCT
GCACAGCGTTCGGCTCGATGGCAACGACTTTGATGAGGGTATTGAGAGCCACGTAACGTA
TGTTGTTGTCTCTGTTCGTCAAGAACTTGCCCAAGATGTTGACACCCAGCACTCGAAGTC
CAGAATCGGCCTCGATATCCAGGATGGTCAGCACAGCCTCGTACAGTATTGAGTTACCGA
CATTCTTCGACGCCTCGGTGTTTGTCGCGACTTGCGCCAGGATGTCGTTGATCTGCTCGC
TTGTCTGCTGATCGCCTCTTCCGAGTACACGAAGCAGTCGTAAGATCTTGACTTGGAGGA
AAGGATCCGTGATTCCGGTCACATCGTGCTCGGGTGCATAGCCGGACTGCGATAGGGCTT
TTAAGACCTTCACCAGACTGCCGGTAAGCGGTCTGAAGAGATCCACTACGCCCTGCTCGC
CGCCTTCTTCCTCGTCCGCCTCGCAGAGACTGATAACAAGTGTCAGACCACTCAAGAGTA
CGCCGTGATTTCGATCATTGAGCAGGACTTTGGCCTTATCGAAAAAGTGCTCCTGCAGAT
CCGGTACTTTTCGACATATTCGCATGGCACACAAGGCTGCTTTTCGCCGAATGTAGGGAT
TCGACGACGAAAGGATGGTTTCTACTTCTGGGAACAAATCTCGGGACATTTCAATCGACG
CAATATTACCCAACGTGCAGAGTGCCAGCCCGACGATATATTGGTTGTTGTGGTTGAGAT
CATTCTTCAACGAATTTGTGACCAATGTCAACACCTCTTGATTCTCATCCAGCAGCAGCA
TCGTACCCAGGTAGCCGAGTCGCTTGTCCGCGAAGCGCGGGGAGGCTAGAAGCTTGAGGC
ATTCGATTTGGCCGAAGTGTGTTCGCTCGCCCAGAGTAAAGAGGTACAGCAGCTTGGCCA
CATTGTTCCGCCGTCGGTCTGGATCATGACTCTCTTCTCGAAAGCTGGCTCTGATGGCAG
CGCTCTCTTTCTGTACTACAGCTCGCTCGTCGGCAATCGTCTTGGCAGCTCGCACATTGC
GGATGAATTGCTTGAGTGAGCTCATTGCGGCGGTCGCAAGGACCCCAGTCTACACTGTGA
AGCTGCGCAGCGGAGGTGTATCATGCGCGCGTTTTCATTCACGTGCTCGTTGTCGTGGGC
GGTAGTATGAAACGACGT
>Unigene0000107
TATACTGCCGAACGACCGAGTCCTTCTTGTATAGCATTGTACGCACCTCGCCCGCCCGCT
CGAGTCCACAACCGACCTTCGAAATTCCGACGCCGTCCAACTGCTGAGTCACCCTCGAGC
ACCTTTTCAACCCTGCAGCTGCTTGTGCGCGATAGAGGAGGGGCCTTTGATTTGCATTTG
GATCGGGATACTGGAAGTGAAGAGCAGGCAGATGGAATATGGCTACGACTGCCGACTTAG
CTGCGCATAGCTATCACAGATCACTATCCCTCTCGCCAGGCCGCTCTCCAGATCAGGCAT
CATCGATCTACCCTGATCGAGCTATTCGTCCTTTGCCTCGAAGCCGACTGCGGTCCAAGC
TGTCGCCAGAACAGGTCTCTTCGCTGGTATTTCCGCCCAGTCCACCACCCATATCGCCTA
CCCTCAGCTTCAGCGTACAAGAGACTGGTACACCGGCACAGCAGCCCCGGTTGACGAACG
GCGACGTTCATCACCACCATCACCATCACGACCACGACCACGATCACGATCATGACCATG
ATGAGCATGACCACGACCATCACCATCACCATCACACGGTACACCATGACCACTGCACAT
GCGATCATGACGGAGATAGCGGTGACGACGAGGTAGAGTTTGATCATCCCGACTACCGCT
ATGCTACTGCGCCGATGCCTAATGGGGGAGGACTGAAGCCCGATTCTCTTCAGCGAAGAT
TAGTGGAAGCCTCACGAGCTGCCAACAAACCGCCTCCACCCGGCTCAACAGGTTCTTCAG
GAGATGGATATGAGAGTTTTGAGAACACCAGCAACAAGAAGAAGCGGAAGATACCTCTGT
CATCTGCCTCGAGCATGCATCAAAGCCAGTTGAGCGCGGAGCTCGCGAACATGGGCATTA
GCAATTCACGCGTGGAAGCAGATGAAGAAGCCATGCATGCAACACAGCAACAGCATTATG
ATCCTCATGCATCGCCTTCGGCCGGCTCAGGGACAGGAATCAGTGGCGCAGGACGAGGTC
GATATGGGCGGCAAGATGGCAGAAATCGACGACCTTTGGGAAGCAGTACCATGAACACGA
TCAATGGCTATCATTCGCGCGCTTCGCCACGCGGCAGCGATGCAAGGAACGGAGAAGACC
CCGGCGTAGAAAACACCGGCGGAATCATCTCCCAGGCCATCAAAACTGCTGCCGAACAAG
GCCCGTTGACACCAGCAGCCAAGGGTCGCGAGAATTTCACGTTTACATGCGAGTCCGACT
CTGCCACGAAAATGCTCGACCAGCAGGGCCAGTACCTCGCCGGTACGCCCACGCCGGCGA
GGTCGATGCCACAGAACACGCACGGCACACAGACATCACCACCTCTGCGCGGCCAGCACC
CTCCCGTCAACGCCCAGCGCCCTCCTCCACCGCCCGCAAACAATGCACCACCCGCGGCTC
ATCCCCAACAGCAGCAAGCACCGCCGCCCAAGCCCCGACCTCGTCGAAATCCCGCCAAAG
AGTACGCGATGCAGGCAGCGCAACGCAAGAAGAATCAACAATACCAAAACTACCACCACC
GCCCCAAGCCCGATGACATGTGGATTTGCGAGTTCTGTGAATACGAAGACATTTACGGAG
TGCCGCCATACGCGCTGATTCGTGCATACGAGATCAAGGATCGGAAGGAACGCAAAAAGG
CGGAGGAGAAGCGTAGGCTGCTGGAAAAGGCAAAGATGAAGGGACGCAAGAACAAGAAGG
GCGCAGGCAAGGGCGGCAAGAACAATGTCAATAACGCTTCTGCGCCTGCACCTCCTTCAC
ACCCACAGAACTACGATCCCAACCTACCGCCGCCCGAGGACGAAGAGTACTATGATGACG
AAGACTACGCCGAAGATGATTACGAACCAATTGGACCGGATGATCAATACCCGCAGGAAT
ACCCTCCTCCAGCGCCGGCTAGCACGCCCGCGTCCATCGCAGCTGGTGGCGGCGCCAGAC
CCCAGCATCATGTATAGCTTACCGCGGGCACAGCGGCGCTGGCCTTGGCTGCGTTCCAAC
AACTACTCGCTCCCCACGACTCTCGGCTGATACAAAACACAACTCTAGCCCTGTTGCTCC
TCTTCATCTACAGTCTTGGCTATGATGACTTGAGCAAGGAAAGAGTCAGTCGTCTTGGGC
GGTCTGAAGTCAACGAGCGAAGGAGAGACATTGGTACAATGCTTGGATAAATGGCTGAAG
CCTCAGTTGCCCGCGGAAGATCTTGTACATATGGTGAGACCAGGTCCTCTTGTTCTGAGA
TTTGTCGGGCGTTGGCAGGCGCGAGATTGTATTCGGTTGTTGGCTTTCTTGTATTGCGTT
TCGATAAGCCGGCATTGCACACATTTCCCTGGCGTTCTATACCTCCGCTCTGCATATAAA
CAGAAGATTCAGACATTGAATGAGAAGGAGTGCGCATGCTGCAATGTGTCAAGAGTGTCC
CATCGTGCCGTTTGCAGT
>Unigene0000108
AGCATAAGAGTTGCCTGTAGCACTACATTACCGCAGTACTATATCTCCGAAAAGCCCCAA
ATCATTCATTACAGCGGCCTAGTTGGTCCGCACCATGCTGAACACCCTGTGCGTACAAAT
ACATGTTGTTGAAGTGGCCGTGAGGCCGATGAGTCTAGGTCTTTTTTTTCTCGTATCGTT
CAATTACTTCCTCTTAAGCGTGCGTCATCATCACCTTCCAGTAGCTGTGGGTAGGCTCCT
CTGCAGAGGGTATTCAGT
>Unigene0000109
AATCTACATTGGCGATCATTGCCACGACTATCGCGCTCTATCACTGCTATCCCCTCCCTG
CCCTGGTGAATATCGTTATGCATCAACATAGCACTCTTCGAATGCCCGTCTCTCACGTCT
CATCTCCCACTTGACCCAGCGCCAGGTGATGAACGCCCAGACCCCAATCCAGGAGAACAG
GATGCCAAAAATAAGTCCAAAGGCGTGATTGAATTCCAGCGTCCAGATGATGGCCGATGC
GCACCCGATGTAGATCAAGCATCCGAAGAACCAGAAAAGCGTCAGCCAGAAGAAGAAGCG
ACGGAACATCGCATTATGTTCGTACCGCTCGTTGTAGCGGACCCGAAATTCTCGATCCTG
CAGGCCATCGACGGCGATGAAATCCTCTGCGGCATAGAAAATAAATGGCCGGATTCGTGT
CCCTCGCTCCTGCGAATTGATCCCGATCGGGAGCTTGAACGGAAACAGCGTCGTGATGAA
CATCAATATGGCGAGAAATCCGAAGATGAAGCAGGGGGCGTACAGGTAGAGCTCGGGTAT
CTCCAACTCAGCACCAATCACGAACGGTGGGACCGCGATCAGGACCGCTACTCCGTACAC
CCACGATGTCGCATCGAGCTCCCATCGATTTCGTGAAAGTAGTGGCGCACACTCTTCTCG
TCTGAAAAAGAGGCGCCAAACTCGTGCGAAGAGGATCCAGAGCTCTCCGAAACCGAAACA
GGCGACTGCGCCACCGAGAATGCCTCTGTCGTACTTTATATCTGGGCCGTGGTTGTCGTA
CCACACATAGTACGCAATGCAGGGCACGACCAGATCGAAGAGGAGTACCATCGGCAGGCC
AAGCGTAATACCCAGATGTTGCCAAGGATGGGCTTTCTTCTGCATCAGCTTCGTCTCTCG
TCGGCGCAGAGATGGAAGACTCCTTCTCGACGAAGCGATTGTCACACCGGAAGCCACTGT
TGCTCCTCTGCTGTGGGTCGGCCTTGTTGGCATCGACCCTCCACCACCTTGGTGGTGATG
TTCATCCTCTGGCACCTGCAGTGTCACACGACTCCTTGTCGCTGCAGGTCTGGCATCTGC
TTCTACTATGGGCGTTGCCTGTATGGTGTGCTCGCTCGCTGCGTCCGAGTCTGACATAAC
AGCTGACCATCGTGGAGGAGTTTCTATTGATTCTCGTTTGTGCGCATCCGCGCTCGAGGC
GATGCTCAGGTGCTTGTTCTGGATTTCTTTTCGAATCGCATCTTTCTCAGGATCTTCTCC
GCTTGTCGTGTTATGATTGATACTGTCCTGCTCAGTCGTGCTCTGGCTGTCGTGTGTCTG
AGCATCTACGAACACATCGGGTGTGACTGCAGCATTCCTCTGCTCTGCTGCCGCCTCGGC
CGCCTTCTCGTCTGAGGCGTTCATGGCTGCCTCGTTGCTGACTTCAGCTGCTCGCTCAGA
AGTCCGTGGACGTTGCAAAGTGTCCTGCGCTTGGGGTGCTGATTTCGTTGTTTCGGTATT
CACATTCGCTCGGCCTTGCGCAATGCCACTCCACCTCTCAGGTCTGGCTTCCAGCCTCTG
AGAAGATCTCCGAGAATCGTTGCTCCCGATATCAGACGGCTTCTGGCAAGGCTCCGGTGA
CACGACCATTAATAATGAAAGACCTGTTTGCCGCAGTTCGAGATCATGATCTGCCGGATT
GATGGTAATTTCTCCAATGCATGGCCCACTCACTCGGGCGAAGGAGTTCTCGAAGTTGTA
AACCGGACGACTGCGGAGCTTGAATGAAGCTCAAGAAAAGATGATCGCGAGGCAAACCTC
TCGTTGTATCATAGCTCCAACATTACTCGAGCACCAGAGTTTCGCATCGCGTTCTGTAAC
AGGCGCACCGCGCGCAAATAGACTCTGGTCTGGGGCGGGTTATTGCTGCCAACCCGACCG
CCTGATAGGAAGTGCGCAGCAGGCATTTGTGCTATTGGGAGAGAGATCAACGCAGTCATC
CATGTTTCCCGTGTTTCATCCGCGAGACGCCGGGTATGCTGGACTGAGGAAGATTCATGT
TTTGGGTGAAGTCGACGATCGGCAATGAT
>Unigene0000110
TAGCTCTATCAAATCTCGCTATGCTTTGCGAGACTCAAGTCGCACTTCGTTCCATGTTGA
ATAGCCGCATAGTTTCCAAACCCCATCGTACCGTATCGCAACCAAAGCGAGCCCCGCGTA
ATAGCTGAACCAGCAGGTTGAGGGCCCATTCAGCGTACAGTGGTCAAACAATGTGGTGTG
ATGACCTGACCTGATGGGTAAATGTGTCGGTCCTGGTCAGGAATTCGACCATTCAAGCGT
CTCCTTCAATCTTCTCGTCCTGAGGTATGCCTCATCTTCTCATCCAATGCATCTGATCTT
CTCGTCCTATGCCTCATCTTTCTCCTGCCAATACGTGCCCTTATCAACGAAGCCCAAGAT
CTCGTTCAGAAGACCCAAATCCTTCCTCGAACGGCGAAAAGGACCTGAGCTGCGCGCCCA
CATACCAAAGTCTCGCAGAGCCTTCATGATGTTGAGTTGATTGCGCGGAAAACCTAACGC
GCGAAACAAGTACTCTTCGACTTTCTCCCTACCGGCAGCCTCGAACATGAGAGTCAGACG
CTTCTCGGCTTCGGCGGACCAGTCGGAGGGTGGAGCGGTCTTTGCTCTGTTGGTGTTCAT
GTGATCGGACGGGTCGTTGGGATCTTCGAGGGCGCAGTAGGAATTCCACAGGACGGTGGA
GCAGAGAGTGCGTACTTCGCCTTGCATGTCTTGGTCGAGGGGCTCGTTCTTTGGCGTAGC
CTGAATCACTGGAGGTCCTGCGAGCGACGCAGCGCGCAATGTGCTTGAGCCTGGAGCGCC
AGCAAACCTTGAGCTCACCGGACGGGACTCAGTTGATGGTAGGGCGTCAGATGGTGGGCG
TGCGACGACTCCACTACCCACGCACAGCTTGCACAACTTCTCTTTCTTGCTCTGTACAGG
TGCGCAAGCAATGTGTTGGTAGAAGTCGCAACCACGGCATTTGAAGCGGTTGGAGTCTGG
TGCCACGTCGATGCAGCTGCACATGATCTTGGACTGCTCGTTTTGACGTCGCTCCTGGCC
CGCCTCGCCACGATGGGCTCTGCTGCGAGCACTTCGCTGAACAGGCTGCTCTTCCTCATC
TGCGCTATCGATTTCGATCGCTTGTCGCTGCTTGCCTTTGCCTTTGGTCCGTGTCTTCGG
TGCAGACTCTGGCTCGTCATCATCGAAGCCTCGAGTCCAGCCAGCGGATGGCGCAGACTT
GCGAGGCGCACGCGAGGTCTGCTTGCTTGCCTTAATACCGAGATCTGAAAAATCTTCATC
GCCGGCATTGCCCTCGTTCTGTCGTGGCAGAGTCGCTCGTCTTGCTCGCTTTGCTGGTGG
TTCTCCGGGCGAGTCTTCGGCCCCTACCGCAGCAAAAGCCGCAGCCTTCTTGCGGGCCTT
GCGCTCAGCGATCTTTCTCATCATCTCGTTTCGGGCTTCATCCTCTGCAGTCAATTCGGA
CACAAGCGGCTCGAGAGGAACAGCTGGCTTAGCCTTAGCCTTACGCGATGCTGTCTTCTT
GCGCGCAGCCTTCGCACTCCCCACGACGATAGTGTCCTCGAAGTCCGAGTGCTCATCGTG
ATCCACACCTGTGGCTGCTGACCCTACACTCGCGCGTCTCTTACGGCGTCGCGGGGCTGC
TGGAGCAAATAGCGCCGCTGGGTCGTAGACCTCGTCTGGATTGCCTTCGATAGCGGGAAG
GCGAGGCGCATTGCCATAGACAGGTTGCTCCAGACCACGGCGAGCTTTGAGCCAACGAAT
GACACGGCGGCGGTTGACGACAAATTGGAGGAAGTTGTTTCGGTTCTTGGAAACAAGACT
CCCGAGGAAGTTGCGCGCGAAAGCGAGACCCGCCTCATTGTCTGCGTTCTCTGGATCACG
AATGAAGCGTAATGCCTTGAGCCCTGCCTGAGCCAATCTCTTCTTCTGCCAGCGTTCAAT
CTCTTCTTTGTGGGCCATTGCGTTGTTATAGCACACGTTGCAGACCGGACGCCCAATGTC
GCCGTCTCCGAAGAGCATGCAAGGCTTGTGCTGCCAGGCATAGCACTCCTGACACCAGTA
GTAGTCGTCGTAAGAGGTCGAGCCACGACATGGGCCATCGCATCTGAATGTCGAGGTGAG
ATTTCGAACTTTTTGCAGCTGCTGCTCTTTGGCGTTTGGTCCGAGTGTGGTAGCTAGCAA
CTTTTCCGGGAGCGTTTGCACATCGTCAGTGTCTCCAGTGGACTGTGCTGCGCGTTCGAG
GATCATGTTCGCCATTGATGTGCTTGCTTTAGACACCTGCGCCAGTAGTGGTTTGCAGGG
AACGTGGATCCAGGTGAAAGTGTTTCCAGTCTGGACCTTCGCGATATCTTTTGTATCACG
TCGCACGTCGGATGGGCATGCACACATGATCGCTTTGTCGCGGAGCGTCAGGTTGGTGCC
GCTCAAGTGAACCACGCTTGGAGAAGGAAACGTCCACTCGAGGTCCTCCATGTCCATGCC
GCCTGGTGAGGACACGACAGGGGCGCCGGCGTTGTGTTCGAATATGTGGGCGCCGGAGTT
GTCTTCGAAGCTGTGGGCATCGGTATTCTCTTCGAACCTGTGGACGCCGGCGGCATCTTC
GAAGCTGTCGCCGACTCGAGGGGAGCCAGTGGCATTGTCGCCGTCATCCAGGTCCACGCC
GCCTGGTGAGGACATGACGGAGGCGCCCGCATCATCTTCGAAGCTGTCGCCCGCTCGAGG
CGAGCTAGGGGCTCCGTCGCCCTCATCCATCTCTACGTTTCCGCCTCGAGCTAGTCCAGA
TACCAGTTGCCGATCAGTGTTGGAGCGATGTCGAGTCAACTCCTGTCTGCGCGCCAGAAG
TGAGGAACCGCAGCGTGTAGCGCGCGCCGCACTCGAATGCGGTGTTGCAAGAAGTTGGTG
ATTGACTCGGGTGGTGCAGTGCAATTGTTGTAAGAGCACAGAACGCCGGCCAAGGTATAT
CCGCCGGGCACGGGCCATGAGTGAATGAGAGATTTTCACATGACGACTGCAGTGGCAGCG
GGAGACGCCGTGTTCAATTCACCACGCAGCCACCTCTCAGGCAATTTTGCGTCCCACGTT
ACCAACTCCTCGTCCTACGATAGAGATGAGAGCTTCGCCCTCTTCGTCGCTCTCTTTGAT
GCCCCAGCCTGTCATGCCAAATGCTTGCAGATCCCGAGCCAGCTGAACAACCTGTTCTGT
TCCGAGCACTTCTTTCCCGATTGCTAGTCTTCCCACGTCTTCGCTGCCCATAGCCATCAT
TGTCAAGACTGTAGGGGCCGCAATGTGTGACACAAATCCTCCTTGTGCAACGGTTTCCAG
CAGCTGGTATGCACATCTCTTGCCCAGGTCCTCCGGAACTTCACCACCACTAGGATCACT
CGCAACATCTGCGGAGTACAATGCTCCCGTGTTTGACTCTGCCACCAAGCTCAGCCCAAA
GCCTAGACCGATCTTCTTCTTCGCATTTGCATTGTTTCGCTCTGGCGCTGGTATGAGCGG
TGCGGAGCTCACATCTGAATGTATCCTCGTATCTGGCACGAATTCGTTCAGCACACCTCG
TGCTGCGTGGATTATGCGCGCGTTGTTTGCTCCTGCTACTCCCGTCGCGTACGCCACGCC
TTGTATCCTTCTTATCCTTCCAGCGTCAAGCAGATGTATCGTCTTTGGCAGTCTGACCTG
ATGTCCGAAGACAAGCTGTACCTCTCCTCCTCCACCTCTTCCGCCCGGCCCAGGATTTGA
TCTCCGCAGCACTCTCAGCTCTAGATCTCGCTCAATACCAAAGCTCTTGAAGATAGGCAG
AATCGCTGTCCTGACTGTATCCACCGACACATCCCCACTCGGTGTAGCAGAAGTAATCAC
CCCAGGTCCCGTCAACAGCACATTCATCTTCGCCTTCGAAAACGGCGCAAGCAAACACAG
CGGAATGAGGAAAAAGCTCGCGCCTCTCGAGCAGTCTGCAGGCAGCTCATGCCGTATCAC
ACCGCCTGCTGCCCCATGTCCAGCGGCGCTACCCGTGATCAGACCTGGCGCGTATGCCAC
CGTTGTGCCTGTCTGCGAAAAGACAATCTCGGAGCCGTTCGTGATCGCATCGAGGAGTCG
CAGGAAGGAAACTTCGTGTGGCGCGAGTCCTGGCGCGTTGTGGTTGGATTCTCTGATCTG
TGAGATTCGTACTGGTCGGCCTGTCAAGGTGGCTAGGACTAGACGACTGATGAGGTGCTT
GGAACCTGTGAACTTCAAGGGCTTCGGGCCCGGAGCGGCGGCCATGTTCGCGATGGAAGG
TGTTGAAGGGTGCGGAAGTGGCGGGCGGAGTGTGCACGCGTTTATCTCGAAATCAAGTCT
CTGTGCATGGTGATACCCTAAGTTTGACTT
>Unigene0000111
ATTGGTACTTCGCTAAATGACACGTTATGATCCATCGTCACTCTTCCACAACCACACCGA
TCCATTTCTTTGTAAGCCTTCATCTGACAAAGTGCCCCAATAACCCACAAGTCCAAAGGG
TGTCAAGCGCAATTGCCAGTCCCACATGGTGCCATGCGAGTATCGTTTGTTAGCGCGGAA
GAGTGGCGTGTTGTCCGAATACCCTGCCTGTATCGAGCCTCGTATAACAAATGTATCAAC
GCCATCAACACAATTCTCAGCTTTGAGGCACAACTGATCTTTGACTTGAGCATCCTGATC
TTTTGTGAATTGTATGCTCATCATCGGAGGATCCAACCTTGGTGGCGCGAGAGCAAACGT
GCCAAAGTAACAATAGTAGCCTTTGAATTTGCCTTTGGTCATGTACTCCTCTGTGGCCAT
GGCGGTGGTATGATTCTGATACCATTCATCGAACTCATTCTCAAATGGCAAGGGAATATT
GTATCGCGTCTCCAGAGGCTGCAACGGTATGTCCACGACAGCAGGCGGGGGGATATAGGG
TACTCTTGCGGAGTCATTGTATGGCCAGGCGGCCAAACGAGTCTTCACAGAGGCTCGTAT
TTGAAGTATCATCCAGCATAAATTCCACAGGTGGACTGTCATCGTGTCGCCAGACACCAA
TGTCCGTCCTCGTGTTGCGCCTAGTGCACGCTCGAGCCCGATCATTTGACCCGAGGCGCC
GAGAACTGCCATGGTGAGGCAAAACATGTGCTTGACTCGGAGAACCGCTGGAGGGCTGTC
TAGGTAAACTCTCCAGAATCCATCTAGCAGAAAGGGATGTCTGACTAGGAAAAGCTCTGG
GAGCCAGAGCATTGCGATTTCCTTGCCCCCGTTCACTCGAATATTTGGTGCCAGAGCTGA
CCACGGCATGTTCGAAAGTGCTGTGCCCTTCTCTGTAGCTTCGACCGGTGGAGCAAGGGT
TGACTGCTGTTCTTGTGCGTATCGAATTGTCAATTCATTGGCTATTGCATATCGTGTCCA
GGCTCTGACATCTTTGCCGCAGCGACGTTGGATAGTCGCGATATCTAATAGATCTTTCCG
CCATTGCAATCGCTGTGATCTCTCCATGATTTTCTTGAATGTCAGCACATCGTAGCAAGC
TGCTCGAATTGTGTGGCACGTGAGCGCGAGCTGAAGCACGGAGTATGCATCGCTGGCCGT
TGCGATCTGAGTTATGAGTTCCGGAGGCAAAGTGTCCAAACGTATGTTTGCCGCCATATT
TGAGGCTCTAGCTGGAGAT
>Unigene0000112
CTGGCATACTTGAATGTCATACTGAGCCCTGTCATTGACCACAGCAACCATGCCGCCCAT
TCCTGGCAAGCGCGAGAAGCGGATCGTGGGAACTTCGCTCAAGATGTACTTCGATCTCCC
GTCCACCCTCAACTACATCGACAAGGTTGCAGCGCTGTCGAGTGTCGCTGAGAAAGCAGA
AGTTGACCTCTTCGTCATTCCGGACTTCGTCACCCTGCTCTCGGCGAAAGAGAAGCTGGC
GGAATCCAGTGTACTTCTTGGGGCTCAGGATTCGTACAGTGAGGACAAAGGCGCGTATAC
TGGCGAGGTCAGCCCATTGACCTTGAGTCAGGCTGGTGTAAAGATTGTAGAAATCGGCCA
CGCGGAGAGGAGAAGGCTTTTTGGAGAAACAGATGAAGGTGTCGCCATAAAGGCCGCTGC
CATCGTCAGGAACGGCATGATCCCCCTTGTGTGCATCGGAGAGAAGAGCCAGGGCCAAAT
CGCGTCGCAAGCCGTAGGCCTCGCTGTGAGCGAGTGCAAGCCCCAGATTCAAGCCGCTCT
CTCGCAGATCCCAGATGACGCAGAAGTGATTCTGGCTTATGAACCGGTGTGGGCGATAGG
CGCTGCTGAGCCTGCTGGCGCGGATCATGTCGTCGCGGTCACGCAAAGCTTGAGGGCGCT
GGTGCAGGACAGGAAAGGCCGGACGCGCATCTTGTATGGAGGCTCCGCTGGGCCTGGTAC
ATTTCAGCAACTGAAGGATGGCGTGGATGGCTGCTTCCTTGGGCGCTTTGCTCATGATGT
GAAGAACCTCGAGAAGGTGATACAGGAGATGGCTGCGCCCTGAGCAAATCGCGACTCGAG
TCGCGAGAAGATTTTGCAAAACACCACTTTAGTCGCCGCTGGTGTCGCCGCGCATCCATC
GCAGTCATCGCCGACACCTCATGGCCTCCAAGAACTACTCAAGATCTCTGCTCGCCTCAC
CTCGCCGTCGCCGCCGACCACTGCTGGCGCCGCCGCCGCCGCCCGCCATCCTCCACCTCC
TCCTCCTCCTCTACTCCCCCTCGCCGGCTTCAAACGCCGCAAACGCCGACGAACCCCGCG
AGAAGCTTCTGGCATCTGGCAGCTGCCTGCTGCTCTCATTGGCCGTGCCACAGGAAAGCC
ACTCGCCGTCGCCGTCGTGGCGCAGAAAAGTTGGAACGGCCCGCACTACGGACGTGCTAG
CGTTCTTCTTCCTATATAAACAGCCCAACCTTCCCCTCTTCCTCAATCTTTCTCTCTCCA
CTACCATCCACTTCTTCAGCTTCATCCACCACCAGCAACAACCATCACTCACTCACAACA
TCATCATCAAACATCATCATCATCATCAATCATTATCATCAATCATCATCATCAATCATC
ATCATCAATCATCATTCATTCATCCACACACATCCATCAAACAACATCACCTCACTCAAC
ATCAACCATCAACAACCATCACTCATCACTGACTGACATCGGCGGCGACATCAACCGTCA
AAGTCAGTCGCCTGCCACCAGCGCCATCAATTGCGCACCTCACTGCCTGTCAACCACCAC
ATCATTGACTTGCACAGGCGGCGACATTAACCATCAGCCTGGCGCCTGTCATCAGCGCCA
TCAATTGCGCACCTCACTGAGGTTCCCACCTCCCCACTGGCACACGTCGGCGGCAGCTTG
CGAGCGGTGCCTTCAGTCGCGCACATGGCACAACAACAATTTTCGCCGCACCAACAATCT
TGGCGACCAAACAGCCAACTGCGCACTCGCACGACATCGACGCCGCCGACTCGACACAAC
GCGACCGACGCCAGCGACAACTTCTCCACCATCAACATCAGCAACATCGAGCAAATCACG
ACTTCACGACATCACGATACCGAAATCGACCGAACGAGATCCACGAACGAGACGGCGGCA
GGCAGCGAGAGACGGGCAGAGAGCAGGCAGAGAGCAGGGCAGCAACTTGGGCGGGCGAGA
AAGCAGGCAGATGGGCAAACGGGCGGCAGCAGCAAAATTCGACCTCTTGGCAGTGTGCGT
GGTTAGCGACTTCGGCGCGCCACCTTCGGGTGCTTATGATGTGAGATGGCACGAGAGAGT
GGGCCATTACTCCAGCGACCATGCGCCACGCACCTGCCATTTGGTTCAACAACAACATCT
TCGACACGCAACGATCTGGCACAGACGACGACGATGACTCGGTTAGCGACTTCGGCGCGC
CACCTTCGGGTGCTTACGATGTGAGATGGCACGAAAGAGTGGGCCATTACTCCAGCGACC
ATGCGCTGAGCTGTCTCGAGAAGACAAAACAACAACAACAAAAGCAAAGGCAGAGATGGG
TGGGTGGTCTACATTGGTAGTTTTCAGTGGTGGTGGTCTTCAGCAGTTCAGCAATCTTTG
GTCATTTGGGTGTTTGGTGTGGTGTTCATAGTGCTCTCGCTGCCTTGCCAGGGGTTTTCA
AAGACTTCAAAG
>Unigene0000113
GAGGGCCAGCCAAAAGTGGGCAATAGTATACGGTACAGCCCTCGAAGCTTGATCGATACT
GCACCAGATTAATCACACCTGCCCGTAGCAAAGTGCAGGTAGCTCGATCGAGGCCGCGCC
TGCTCGATGCCGCTCACACGTGTATGAGTTTGGCAGCCGCTTGGGTGAGGCCCGTAGGCC
GGGGTCTGCAGATGGTCCGGAAAGAATCTTCCGTATCTATTGTATGGTCTCGGAGCCGTA
TAAAGTCTTCAATCATGATCGTGAACCTGGTACTCGGGCCTGTCTGAAGGACGGCCCCAC
TGGAGCGTATCTGGCATCCACCCACTATCACGTCTAGACCTTCTTTCATCGTGCCTGTGA
ATGTCATCACGCCAATCGCGTGTCCTTCTCCTCAAGACCAGGCAACGTTCCCTCTCCTTC
GCCATACATCCAATACTGTACACCAAGATAGCAGTCACAGGCCGCCTGGAATAGACCACA
AAGCTTGAACGCCCAGGGCACATTGTTGTCGGAGAGGAAGAAGTAAGTCATCTTGAAAGC
GTCGCCGATCAGCCAATTCACCAGCACACTCAAGCGGAAGCCCTTGCAAGATCGTAATCG
CTGGTTTTCCAGAATTTGCGGTATGGGCAGCGTAGCTTCAATGCTCAAGGCCACATAGCC
TTGAATGGCAACATAACCCGAGTTGCCGCCAAGGAAAAGCTGTAAAGCGGCTAGTGCCAC
TGTGAAGTAGGCAAGAAATTCCCAATAGGTCCGTCGATGTCTCCACTGCCAGAAGTTAAA
TGGTCTGGTACCGTAGTTCTCCCCGGTCGCGCCAGCGAATGGTTTGTTCAAGCTGTGCTG
AGCACCGAAAGGAGGTCTATTCACAAGAGCGACGTGCAGCAAAAGTATCTGCACTACCAC
CATAACCACAGCTTGAATGAGGAGAGCGGTGTCGAAGCGATCGCCAAGCCAGAAGAAGAT
CTTGAGAATCGAAGCAACAAGCATAATGAGTGGAATGTCCAACGAGAATCCCGCCGATGA
CCGATTCCTGTTGATTGATAGGATCTGGTCGGCATAGCTTGTAACCGGCGATGTGATCAA
GAAGATCGGGGCTAGATGCGTTACCAGCCATCGAAAGATTGCCATCGCTTCTTCTATGTT
GGTGGGGATTGAGAAGCTTAAGTGCTCTGCCAAGGCGTCCTCAGTGGAACTCTGCGGCGT
GGCCATGTTCGCGAGTTAATATCTCATGCGCTGATCGCGCTGAGCTCGGCGGCAGGCGGA
GGAGGGCGGAAGGAATGACGCTCTTGATCGTGTGCTTAGCCAATCCACATTTCCTGCGCA
GTATCCTGGTGTTCTGTTCGCGCAAGCCAGCCCCAGAAGATGTCGATACACACCGAAAGT
CCTTCAATGAGCGT
>Unigene0000114
TGCACTTCACCTCTCCTGCCAGGCTTGCCCGACGACGAATTCTCTCTGACCACCAGACAA
CGCACACCAGAGCAGGATGGGCGGCCTTGGATCTGGAGACGAGGAGAAGCAGCACTACGA
CCTACCGCACGAGCCGTTCCGAGACCTCCGATCGAGCACAGAATCGAGTGCGACTTCTTC
CACCACATCGACCATTGCTGCCATCAAAGAGGGCCGGGACATTGAAGCACAGTCAGAGCA
GATTGTAGCTGCAGAACATCATGTGCCGGCCCGCTCGAAGCTGCTGTTCCTCGCAGCATA
CTTTTTCCTCAACTTGTTCTTGACTTTGTCAAACAAGTCTGTGCTGGGCACGGCTCGTTT
TCCATGGCTTCTGACAGCCATTCACTGCACGGCGACATCGATAGGATGCTTCATCATGCT
CGGCTTCGGCCTTCTCAAGCTCTCAACACTCGGCACGCGGGAAAACCTGACCCTCGTCGC
CTTCTCCTTACTGTTTACCGTCAACATTGCGATATCGAACGTTTCTCTGGCAATGGTATC
GGTGCCATTTCATCAGATCATGCGATCTACGACACCTGTCATGACCATTCTCATTTACCG
GTTTGCATACGCGAGGACGTATTCCGGCCAAACTTATCTTACCATGATTCCGCTTATCTC
CGGCGTGGCCCTTGCGACTGTCGGTGATTACTACTGCACGCTTGCTGGATTTACAATGAC
GCTCTTGGGCGTGGTACTGGCGGCAATAAAGACAGTAGCTACCAACAGACTTATGACCGG
ATCTTTGAAGCTTTCAGCACTCGAGGTCCTCCTACGAATGTCACCTTTGGCAGCGATACA
GTGCGTGGTATACGCCTACCTTACCGGCGAAGCAGACCAATTCCGGTTAGCATACGCCGA
AGGCCAGTTCTCGAGTACCTTCGGCGCTGCACTGTTCCTCAACGCTATCACTGCGTTTTT
TTCTAAACATAGTTGGATTCCAGGCCAACAAAATGACTGGTGCCCTCACCATCACAGTGT
GCGGAAATGTGAAGCAAGCGCTCACTATTATGCTGGGAATTGTCCTTTTTCATGTACAAG
TCGGTGCTCTCAACGCATTCGGCATGCTCATCACGTTATGTGGAGCAGCTTGGTACAGCC
AAGTTGAGTTGTCTTCGCGAGCGAAACGGTAGCACGCGTTGAGAAATTTCCACAGCATAG
CGGTAGCGGTTGTTTCCTAATGATACCCCAGA
>Unigene0000115
TGGCTGCACCACTCCGCATTCTGCTGATTGGCAATGGCGGCCGTGAGCATACTCTTGCGT
GGAAGCTCTCACAGAGCCCTCGCGTAGAGGAGATTCACATTGTGCCTGGCAACGGAGGAA
CAGCTGGGTAGGTGAAAGCGTACCGAAATGCAAGAACATCACAAATGTCTCTTTTGAAGT
CTTCTCCCAGCTCGTCGCTCATGCAAAGGAGCACAACCTCAATTTCCTCGTGCCTGGTCC
TGAAGCTCCACTTGTTGCTGGCATCGTGGACTATTTTGCCCAACATGCCCCGCATATCAA
AGCGTTTGGTCCATCGCTGGCTGCTGCACGAATGGAAGGCAGCAAGACCTTCAGCAAAGA
TTTCATGAAGAAGCACAACATTCCAACTGCAAGATACGAGAACTTCGATGACTATGAAAA
GGCCAAGAAGCATCTCGATGAGATCGACTACGAAGTTGTGATCAAAGCCGACGGACTGGC
TGCCGGCAAGGGCGTTATCATCCCACAGACCAAGGAAGAAGCGCAGACAGCGCTGAAAGA
GATTATGGTCGACCACGAATTTGGCAGTGCAGGTAACAGCGTCGTGATCGAAGAGTTCTT
GACTGGAGACGAGATTAGCATTTTGTCGTTGAGTGACGGAACATCAATTCTCAGCCTACC
TCCCGCACAAGATCACAAGCGAATAGGAGATGGCGACACTGGCCCTAACACCGGTGGTAT
GGGCACCTATGCGCCTACGCCTGTCGCAACGAAAGAAGTGCTTGCGGAGATTGAGAAGAC
CGTCTTGCAGCCAACAATCGATGGCATGAAGGCCGATGGCATGACCTTCGTGGGTTGTCT
ATTCACAGGATTCATGCTCACACCAAAGGGCGCACGAGTGTTGGAGTACAATGTTCGATT
CGGTGATCCAGAGACTCAATCATGCTTGGCTCTACTCAAGTCAGACCTTGCAGAGCTCAT
GCTCGCCGCCACGAACGGGACGCTTTCTTCTCAGTCGATCGATATCGCACCTCTGAGTGC
ATGCACTGTTGTAGTAGCAGCTGGCGGGTATCCCGGTAGCTACCCCAAGGGCACCCCCAT
GCAAGTTGAGAAGGTCAACGAGGCTGAGGGCAACTTCGTCTTCCACGCTGGAACTGGCGT
CAAAGACGGCCAGCTGGTTACCACTGGAGGGCGAGTCATTGCGGCTACATCTACAGGGAA
TACACTGCGTGAAGCAGTCGACAAAGCCTACCAGGGCGTGCAGAGCATCAAGTTTGAGGG
GATGCAGTTCCGAAAAGACATCGCG
>Unigene0000116
GTCGAATCACTCCGCGCGCATCCCACTTCGCTGCAGCCATCACGCCAGCCTGCCAGCCCC
CGCCGAGATGATCCTCAGCAGCAGCAGCAGCAGGAGCCGCGCGCGCTGCACACGTTACAG
CCGGCTGCCGTGCTGCGGACCCAATGGAACCCAGAGCACGCCTAAACTCGGCCGCAGGAC
CCTCTTTGCCAGCAGCATCCCGAATGGCGCATCTGGGCAACGATGCCACGCGCAGTAGCG
GCCATGCTCTGCGCTATACCACGTTCGCTGTGCTGCGGCCGCCTTAGACTTTATGAGGCG
GGTCGCGACCTCAGCGCATTCTCGCTCGCTTCTCCTCTCCTCTCTTGCTCCCTCCAGCGT
CCGTTGCATTGTCCTCAGCCGCAGCGATGGCCTCGGGATCGTCCTCGTCGTCTTCGGCGC
AGCCTGCGCACATGGCTACCGAGGATGTCATCACGAAGACCCACGTCTCCCAGAACTCCC
GCAACATGACCCAATTCGATCGCATCGATGATGAGGACTTGGACTATCATGGACACCTCA
AGTCGTCAAAAGAGGATGACCGGGGCTTTACGCGGAATGACCAGAAGGATATGTCCCGCA
TGGGCAAGAAGCAAGAGCTGCGGCGGAATTTCAGAGGCTTGTCGACAATTGCCTTTGTGG
TCATCCTGCAGGGTACATGGGAGGTGTTGCTTGCGGCCTCATACCAGGGCATGTATAGCG
GAGGTTTGGCAGGGCTGTTCTGGTCCTACGTCTGGACCTTTTGCGGCTTCTCGCTCGTGG
TCGTCAGTCTGGCGGAGATGGCTTCCATGGCACCGACCTCGGGTGGACAGTATCATTGGG
TTTCTGAGTTCGCACCTGCCAAATACCAGAAGCTGCTTTCGTACTTTACCGGGTGGATGT
CTACACTCTCGTGGCAAGCCGGAACGGCATCCGGTCCCTTCTTGGTCGGCACCATGATCC
AAAGCGTGGCCGCGATAAACAACACATCCTATACAGGAACAAACTGGCAAGGAACGCTGT
GTGTCTGGGCCATCACAATCCTCGTCCTGTTCGCCAACGTATATGGTGGGAACGCCATGC
CGGTGTTCCAGAATCTCATGCTCATCCTGCACGTCTTCGGCTTCCTTACAATCATTGTCT
GCATTTGGGTCCTGGCTCCTCGGAATGCCGCGAGTGTGGTCTTCACCGAATTTTACAACG
GCGGTGACTGGCAGACTATGGGCCTCGCACTCATGGTTGGCCAGATCTCTGCAATTTACG
CTTGTATATGTTCCGACGCGGCCGCTCACATGTCCGAAGAGATCAAGGACGCGAGTGTGA
CGGTGCCCAGGGCGATGATCGGGTCCTATGTGCTGAACGGCGGTCTCGGCATCATTTTCT
TGGTCACCTTCCTCTTTTCTGTCGTGGACCTGGAAGGCGCGTTGGAGGCCGATTATCCTT
TCCTCTACGTCTTTCAGAACGCATTCTCGATCCAGGCCGTCAACGCTCTCAGCTCGATCG
TCATTATCCTGATCTTTGCTGGAACATTGTCCTACAACCTCTCCACCTCGCGACAAACAT
GGTCGTTTGCTCGTGACAACGGACTTCCTTTCTCCGGCTGGATCAGCAAAGTCAACACAA
AGCTCGAGGTTCCCGCGAACGCTGTCATCGTGACCTGCGCTTTCACGATTGTTCTCTCGT
TTATCAATTTCGGCTCGGACGTGGCCTTCAACGCCATCATCTCGCTGAATCTGGTATCCT
TGATGATCACCTATCAGGTCTCGATCGCATGCGTGCTGTACAGGAGGCTGTATCAACCCG
AGTTGTTGCCCAAAGCAAGATGGAGTCTTGGAAAGTATGGCGTTGCCATTAATATTGGCG
GACTTGCATACTCGAGCTTCGCCTTCTTCTGGTGTTTCTGGCCGAACATTCGCAATCCTT
CGCTTGCGGATTTCAACTGGTCGGTTCTGATGTTTGTTGTTGTCGGATTAATCGCAGCGA
TAGATTGGGTGGTCAGGGCCAGGCATGTCTATACGGGGCCTGTGGTTCTTGTCGAAGGGT
TTAGAGATCACTGAGCTAGAATTTTGCAGTGAACT
>Unigene0000117
GCTAACACAAGACAGATTACCGCAGTCTTCCTACTACGATAACCGCAATCGCCCCACTGC
TGCGCTGTACCGGGCGCGGCAGCCATACTTGATCAGAAATGCAGTAACTGGTCTCTGTAT
CTTCGGCTTTGTAGCTGGAGTGTATACATGGACTATCAAGGCTATTGGACAAGACGACTT
TTCTGATGTCCCGATCCCGGATGCGCCAGCGCAGCCAGCGGCGGCACCACATACGAGCAC
CGTGAAGAGCGCGGGGAAAGCATGAGTGAGCGGACTGACGATGCTCGAGAAAGGTAGTGG
TCGACTCGATGTCAGGATGCTGGATAGATGCAAGGATCATCAAGAGTCAGTAGCACCGCT
TGGGATACTCTACGCGGACTAGGAGAGACCAGGCTCATGAATGGCGCCGACGACGGGATG
TACAAGGACACAAAGGAACGCACAGAGGTACGAAAATGTGTTGAGATGCAATGGCCCGGT
TGCGGATAGGCTCTGGAAGGAGATGCAGAGGGCGACACTCCTCGAACGTTGAAGCTGCGT
CATGCGGTAGGCAGTGCAGCAGCGATATTCGGTACACTATGTACAGTGGCACAGAAGAAA
TCACTCATGCCGGACTGGCTGGTGTCGTAGCAAAAGTAGTGTCCAATTACCTGAAATGGA
CCACCGGTTGTTCCACGGGGACTTTGTTTTCCTTCAATTGCTGGAGTTTCCTCTCATTCT
CCTCCACTGCTTCTTTCTCATATTTCGCAATCAGCTCATCTAGATTCGCACTGCCATGGC
CAGCGCGCACATTCCATGGCGAACTCGCGTTCACGATTTCAGGGTACTTCAGGTCCACTG
TCCTGGCCTGCTGGTTTGGCTCGTTGAGGAATAGTGCTCGGTCGGATGCTGCTTGCTGCA
TAGCTTGCGTGTGAAGATCATTGCGCAGGGCCCATTTCACAGCGTAATCTGCGTATGTGT
CCCGGATCAATCGCGTAAAGTATGGCTGCTCGCTGCTGCCTTGCGCGGTGAGTTTATAGA
GTGCCAATGACACCGGTAGCGCTGCGAGAGCAATGAAGAAGCCCGCGCCAAAGGACTCGT
TGTGGTTCGGGGGGTGCTTGTCGTGGGCAGCTTGTCCTTCAGACACGAGCTCCGGTCCGT
GATGGTCGCCCGCGAAGCGACGTTGTCCTTGCTGAGTTGTGCGCGCGCGCAATTGCTGTC
GCACAGAGCGTACAACCGTCCGTCTGACAGGCTGCATTGTGCGTGGTG
>Unigene0000118
GCCTACTTGCAACATTACACGAAGCCCCGGTGCAGAATGTAAGCTAACATGTGAAAGATA
CAGGATCTGGTCTGCCCACACGATATGCACGGATGAACCCACTTCCAGACTGTGAGAGTT
ATTTCAACACATGGTCGGAAAGTTCTCCTGCACACTGAATCAGGTCTTCTCTGCAGCCGC
ATGGCAACGTCCGATGAATTCACGCCCCTGAGAATACGTGGCAAACGCCGCGGTGCTCCC
AGCGAGAAATGGAACGCTGGCAAACGTCGTCGGCCAGAGCTGCAGAAACGGCAAACATCT
GTCGATACTACCAAGGTCGCTGAATCGCGATCTGCAAAGCTACGCCTTCGCAAAAGCCGT
CAGTCCGACAACGACTCGCCGCTCGAGACCCTACCGGCAGAAGTCTTGCAGGAGATCTTC
GAATTTGGAGGTAACGTGGACCTGGCAGTAGTGTCTCGTCAGCTCGCTGCGAAGCTTTCC
AAGAGCCATCATCTGCAGTACGAACTTACAACACGCCTTCTTGAGCCTGTTCTCGATTCT
GCAGATGGTTCCGAGCCCAGCGCTGGAGAGCTGCATGCTGCTACCCGTCTGCTCGACTCG
AGATTCATGACCTGGCGATTCTTTACAACATGGCTACGTCGCCAGACAAACGTCGCGCCC
ACGGGAACCTCTGATGACGAGCCCAATTGGAACGAGCTATGGACAGCCCTCCGGCCTGAT
CCTGCTCTGTTGCCACCAAGAAAGCTTTTCCTCCCGCCATTCACCACAGACAAAGTGTCT
TTCATGTCACTTCTACTTCAAAACGTGAACGACATCACGCTCCTTGACGCCTCTTACGGA
GACATTGCATATGAAGGTCTCGTTGCGGCCATCCAGTCCGACATGCCAGACCTGGTCTTC
TTGTTCCTTGGTGTAGGACTGAATAGCGACACAGAGCTTTTGCGAACTGCTGTTGAGGCT
GGCTGCAATCAGGAGATTGTGCAAATGCTTGTAGATTCTGACGCTGCGAGACAGCGAGCC
GCCGGTAGGTCGAAAGGCGAGGTCGATCTGCTGGATCCAGCCATATGGGCTTGGGCTGAG
CACGCTCGCAAGCACGGCAATGATCGGGGAGAGTGGCTCATCTCTTGTCTCCAAACACGC
CAGCGGAAAGTCGTCCCATCGCGCTGAATACTACTTTACCTTACAATTGACCACCTGCCA
TTCTCGCCATCTCTTATTCTTCTTTCTCTCGTAGATGTCTGCCCTACATTCGCAGGATCT
GTGCTGATAATTTCCACCATCT
>Unigene0000119
GACAAAGATTATGCACAAGGTCAATCAGAGAGCAGTGGATACACGCGTGGCTTGATAGGC
TCGTCTGCGTCGTTTACGATGCATCGCTTGCGGTGAAGGATTCCATCGCCACAACACGGC
GCCGCAGCGTCGCAGCGGCGGCCCAGCATTTCCAGGCTCAACTCTCACCTGGAAGGACGG
GCGACTGACCCGATGCGAGATGGTCATGCAATATCTGGACTCAAGACACCAAGCGAAAGC
GGAAACCCGGAAGCGTGTGGCATGGCATCCCCAACGATGTCAAAAGTGCGGCAAAGCCCA
GCCGCACGGCTCATCACGCGCTTCGAACCCCTTCATCATGACTACGACTGTCAACGAGGG
TGATGTCAGTACACTCTTCAAGAGACATTCCCGCCCCCAAGAAGCGACAGGCTTACGAAA
TGCGGGAGAAAGCGCCACAAAGAAGCCACGTCTCATGAGTGTGAGCTCGCGGCCGTCTTG
GGAGTCACGAGTGCCGCAGAGCGACACACAGTCTCGTCCGCAGCCATTGCCAGCTCCCGC
GAAAGCTACAAAGGTCTCGCTGGAGAGGCAATGGATCAGCTACCTGCGACTTGGCACGCT
TGTGCAAGGAAACTCGGAGATGATCGTATGCTCAGACCAGGAGGACAAATCGTCCCTCTG
GATGTTTGAGGAGGTACCTCAGGTGAAAGACTATTTACTGACCCTCGACCATTCTTGTCT
GTTAAGTCCGCGATTCGTTATATCTGCAGGAAGCCAAACTTATCTTGGCTACCACTATGC
TCGGTACACACTCGAGGAGCTCCTAAACTCGCATCGACCACTAGAGGAAAGACATATACA
CACCCTCGCAGCATCTTTGTTTGGAGCATTGAGATATCTGAACAGCCACGGATTGGCTCA
CACAGCAGTGTGCGCTCGATCAGTACGCATATGCGGTCGAAGCGGGAGGGTGTTCTTGGC
ACAATGCTCGACCGCAACTAGAGATAAACCCTCGGAGAATGGGATTAGAGACCTTGAGAA
CCTTGGCCTACTGCTCCTACAATGCATGGAGACATCACCGAATCGCAGAGTGATGCGCAC
AGCCGACAGCGTACGTGCCGACCTCGCGAGCAACAAAGTGTTCGGTCTGTCGCAGCCAGA
GCGCTGGAGTGGACAATCACAGTTAATCGACTTCATCAATGATCTGTTCACCGCGCAAAG
GCAAGCACACAAAAAATTCGAAACACCCGTGAGTGAATGATGGCTGGAGTGACAAGACCA
CAATGCTAAGTCCTACTCAG
>Unigene0000120
GAACCAAGTTTCGGAACTCTAGTGTTCTTCATCCAAATTCCTCGTGAAGCGCATCGATAT
CAAGAACTGCAAAAATGCCAGCACAGAAGCCTCCGACCATCACGGTCAACAACTTATCTT
ATGCCTTTCCAGATGGAAGCTCTGGTCTCCAGGATGTGGCACTTGACCTCCCAGCTGGCG
CTCGCTGTCTATTGATCGGCGAGCAAACGGCGCGGGCAAGACGACGCTGCTCCGCCTCCT
GAGCGGAAAGCGCATGGCACCTCCAGACACTGTCTACGTCGCAGATATCGACCCATTCGC
CACTGGTCTTGAAGGCGTGACGTATCTCGGTCTGGAGTGGGTTCTCAATCCCATTGTTCG
CAGCGACATCGCGGTCCCAGAGCTCTTGAAGAGTGTAGGAGGAGATCATTATCCTGAGCG
ACGTGATCAATTGGTCAAGATCCTGGACGTGGATCTCTCATGGCATCTTCACGCCGTCTC
GGATGGTGAGCGGCGTCGCGTGCAATTGTGCATGGGCTTACTGCGTCCTTGGACTGTTCT
ACTGCTAGATGAGATCACCGTCGATCTGGACTTACTCTCTCGGCACAACTTTCTGCAATT
CCTCAAGCAGGAGACGGAAAGTAGACAATGCACGATTGTGTATGCAACACACATCCTGGA
CAATTTGGCCAAGTGGCCCACGCACCTGGTCCACATGAGTTTGGGTAAGGTGAAGAAGTG
GGGCGAGCTGAACACCTTCGAAGTGCCGAAGACAGATGGCGGAGAAGAAGGTAACAGTCG
ACTAGGCCAGCTGGTCATGGGTTGGCTGAGAGAGGACTTGCAGGAGCGAGGGCCGAGAAA
TGCTCCGCGGTCTGATGGCAAGACGTATCAGAGTTTCGAGGGCAAGGGAGGTTATGGGCA
GGAGACGTACAAGGAGGATAAGGACTGAGGTCGCCTACGCCGTCCGTCTCACCCTTATGG
GTTTATGAATTATTAGCATGAGGTTCAACACGGAGGAGTCCGAGCAGTATACATGAGCGT
TCAACAG
>Unigene0000121
CATCGTCATGGACGCCAATGCATAGACCCATGCGTGGTGTTGGTGCAGGCCGCCGGAAGC
CTAAGTGAGGTATAGCCATCAAGCTGCGCACACTGGCGACTCTGCGTCTGGAGCTAGCCT
GTTCCAGGCGCTGAGCCGTGTTGAAAGATCGGCTACCAACACAATCAATGGATGATCGCA
TAGCCTCGTAGCAGCAACAATATCATGAGGGTATAGTGCTGCGGTGTCAGGGATCGACTA
GTGAGCGGATGCAGATGTGAATCCTTTCTACGCCGCACTCCTACATTCAGCTTTGCGTTC
GATGACGGAAAATTCTCCCACTGAGCGCGAAGGTCCCGCCGCCAAGGTCATATTGAACGG
CTGCGCCGCAAGCAGTGAACATATATGATGGCGAAGGACTGGGCGCAGTTCGATCTGGAG
CGGTGCAATCCGCGTTGCTCTACTACAGACCAAATAATCGGCCTCGATTCCCCATCGCTC
CACCAGATCGGATGCAATTCAACATAACGCTGCATCGATTCAAACCAAGACCACGACCAC
GCGGATAGACCAAAAGATACCAGCACAAATCCGCGCCAACTGTATTTCCTGGACCGCACC
TGGCCATGTGCAGCAGGCGAATGTCTCCGGGACAATTCAGTACGTGGGCACTAGGTCGTA
TGCCACCACGGAGAACACAATCGACGAATTGCCTCCGCATAGCCAGATCAAGTCCGCGTG
TGCTCAGTCCGATCAGTCAATACTGGCCGGGAGCCGCAAGCCCCAAGAACAGGTTTACTT
TTGCTGGCAGCATGGGTGTCAGGGAAGGCCATTCACAAATCTCAGTAATTACAAGCGCCA
TTGTAGAGAGCAGGATCAAGCGTACGCGAAGCCCGCCTGTCCAAGATGCGGCAAGAGTTT
TTTGAGGGAAAAGGTTGGCGATGATCACTATCTCCAGAGACGTTGTAGGGTCGTAAGCAT
CGATGCCAATGGTGTCCCTCTTTTGATACCTCTTGACCCGAACAGCGCAGGAGCCCGGTG
ACGAGGATTCTGCAGGCAGGCTTGCTCTTCCGAATGTTGTAGGTTGGCATGGGTTGGTGG
TGGGCGGGTCGTCGCGTATAGCGAATGACCCTTGGCTAGACGGGGATCTCACTCAGATAC
ATCTCGTCATGCCATCATGTTGATCCTATCTCGTCTCTTTCGTTTCCAAGGCCATTCCGC
CACAGAGAGCGCAGCCCAGGTTCATCGTACGCCGGTGCTGGCGCAAATTGACGACCGACG
ATGCTCGCAGCAGCTTTGTCTGCTGTTCTCATCCATAGCAGCATGTCTCGCCAGGCAAGG
AGCCGTACCAGCCGGCACCTCGTGTCGCTCTTCTGCCGTCTACTGTCCAAAGTGACCAGT
CGAGCGTGCGCCATCCTGCGGCTTTCACGACGCCTCGGGGGGCTGGGTGGCTTCGGTATT
CGCAGTACGTGCTAGCAGTCGGCGGTGGCACTTCCCCGGACGCGTCCA
>Unigene0000122
GACAAGGGTGACGTAGAATGTGGTGATCTCTACTTCAAGCTGCTGACTGCATTTCCCCGC
GCCTGGATGTTCGTGGCGGGCGGATACATATTCATGCGTATCTGAATGATTCTTCATGTG
AACTTGTCGATTATTCTCGAGCCAGTATGAGCCATCCCAAGTCATGCATAGTAGCAGATA
CCAAAGGGCGTAGAGTTCCACTGTAGACCCTTACGTATATCTGGACAACGCTAGTGATGG
TTTTGAGCTGCTGGTCGATGTAGAGTAACGCGCTAGGGGTGTTCTGTGGTGCGCTACCAG
CAGCACTAGTCCATCCACTGCAATTCTTACTATGCACAAGAAGTTCCAGCGTCTTTAGCC
TAGTATACGTATTTCGAAGAAGTGCTAGGATTTCAGCACTGTCTTCCTGGAGCTGGCTAT
GATCAGCCTGACCGTCGAGAGATGGAAAGCTGACACACAAATGTGAGATAAAGCTCGCAT
TCACAGGCCCTATTTCACGCAAGAAGGTTTTTAGAAGCATCTTCTCTCTAGGCGTCATCT
CCAGGAGACTGAATTTGTTCATGCCGTAAAGCACAGCGCTTGCTTCGACTTTGAACTGTT
TGCTAGTATAGAGCAGCGCGAGCCATTGGAGAGGCTTCTCGGGCGCGAATGCTTCGACTA
GCTCATCTGTCTCTTGGAAAAGGTATATTGGGTGAGGCACTCGTAGCACCATCTCGAATA
TGCAATCGCGAATCTTGCGAGGCAGACCGAGAAACTTGGCCGCAGACATGTCTCCTGTCG
TGAAAGATTGTTCTCTTTTGCAGCCCCTCCACCATTCGTAATGCTAGAATGTCCAGCAGA
ATCGGCACCGGCACGACTGTAGTTTCCGCTCGCGGATCCACGTTCGCGAGTAAGGATTTA
TGGAGGGAATGCAGGCAGAGGGTGATTCAGGATCGTGGTGGCGTGTAGGTGAGTGATGGT
AGACCCGGAAGTAAAGAGTACTAGCCAGCGGTCGGTACTTCTCGCAATACCACTTCTGCG
ATATGCTGATCAGCGAATAGTCGTGTGGAATCTTCTGCAGCCAGCGCAACGCTACGCAGA
CGTGGT
>Unigene0000123
CTATGTACAAAAAGGGTATAATCATTGCTGTAAACGACGTACATGTATCCATCACGCTTA
AAGATCAGTTCTTTTCACCACCGCCGTTCATGCAGAAGCTTTTTTGGAGGACGGGCTCTT
CAACTTGCGTCCGATACGGGAGACCAGACTCGGCTTCCGCTCACTCGTTGTCTGTGGAGT
AGATGTCTCTAGTACTGGGTCGCCCAAGCCTTGTTCCGCAAACCGGGATCCATCACCAGT
CGCTGGCGGCCGTGATCCGAGCGAGCCTCTTTCTGTACCCGGGACACGACCTGGCGTGGA
GTCTCGCGAGGCCTTGGTCTCGGGATTTTGCAGTGCTGCTGGCGACTCGTTGTTGGAGCG
CGCTGGTGAAGCGGATTTCTGCGCTTGAGTGACTGGTGGTAATGCTGTGAGAGGAGCAGG
CGTCTCACTGTCCTCATTGACCTTCTGCAGGGAATCTCGTGGCGCTGGAGCATTCTCGGA
AATCGCCACGGAGTTTCTGCTGGGCGCCAGGCTTGCGCGCCTCTCTCGCTCTATCGACGC
TTTCTCGCCGAGCACGATACCTCCAGCAGTCGGTATCCTGCCAGCGGTTTTGGTTGAGAA
GCGACGACTGTCCAGAGTGGAAGGCGAAGTCTGTGTGGTTCCAACCGAGGTGGTCCTTGT
CAAGCTTGACCGAGTGCTGTTGGTATCAGAGTCGCCATACAGCTTTCCTTTGCCCTTGTC
GCGCTTTGGCGACGCAGCGCCAGGTGGCACGTCAGCTCCAAGATGATTTGGCGGCCGGAT
CGCACTGTCTACCTTTGGTTCAACAACGGCAGGCTTTGTGTCATTCGACACAGGAGCTGC
TTGCTGCACAGATGAGGACTGTGTGGGCAGAGGTCGCTTCTCCTTGGCTACCTTCACAGG
CACGGAATGCTCTCCCAGAGCGGGCAGTGGATCTGACCCAGCCGGAGCTTTCGCTTTCGG
GTCAAGATCTGTCTCGCCTGATGCACCAGAAACGCTCTCTCGTTTGGCGAATGGATTGCT
GAAGAGTGAGGAGATGCGTGTAGACCCACTCTTTGCAGCTTTGTCGCCGCTCTCTCCCAC
CGGCTCGGACTGCTGCACCGGTTCTGGCCGTGGTTCCACATAACTGCTGCTTTCTTCCTT
CCTGGTGTAGGCTCCTGCAGTCCCCTCTACTGGCCCATGGTTGCTCGTCTTCGGTTCCAG
TGCGCCAGTTGGCTGCTTATCGACCTCCGCAGTGACGAATGCCAGGCCTTTGTTGGATTG
TGCTGGATCTTCCTTACTGCTCAGGGCACCCTCGGCAACGGCTTCTTTTATGGACGAATG
TTGTTGAGTGCCAGCGCCATGTGAAGACTGTGTGTCTGCTGCACTAGAAATGCCAACGAA
TTGCAAGCCTTCATTCGTTGTGGCTGGATCCTGCTCTCTCGCCGCGGCGCTTGACTGCTC
GATACCAGAAACATCCGGAGCTGCACCAGTATGCTGAGCCGCTTTGCCACCTAGTGTCGA
ATCCTCTGAATTTCCGGCGTCGAAGGGCTGATCAGCAGTTCCTTCGCCAGTCATACCAGA
GACTGGCTCTTGACCCTGTTGCTCTGCGACTGTGGTGCTGTTGGAGGCGGTTGAGCTCTG
CAAGCCCACTGCTGAGGCCCAAGTAGAAAGAATTCCTCCCGCAGGGGCGAGAGCCTTCAA
GGGAGCTGCAATGTCCTTGTCATCGGCAGTCGTAGAATTGGCACTCTCGCCAGCAAGGTG
AGACTCTTCCACATTGCCGGAGTCGTAAGGCTGATCTGCTGTACCAGCACCTGTGACGCC
GCTCACAGGCTCTTGGCGTTTGGTTTCATTGTTCGCGGTGGTAGTGTTGGCATCGCCCAA
GCCAACAGCATTCTTTAAGGTTTCCATATCTAGGCGCAATCGCCCCACACGCAATCACTG
GGCCACGATTCAAGCTCAGCTGAGGACGAACGTGTCACAAGTCGGAATCGCAAACGCGTG
TCTGTACTTTCGGACAGTTGTGCCGGCGGAGGTCAGGCTTGAGTCGCGAACGAGGGTCCG
TCGGGTAGTGCAGATACGAATGCTAGCAAGAATGAGTAAGTGGAGGTGAATGTCAATGAC
CAGATAGGCGCATGAGATAAACTCTGAAGCTGTCTTCTGGATGGAGAAGCTTCAAGGCAG
AGCATGCGGGCACGCGATGCGATGATGACGTTCCTAGCTTCGATTGCCAGCCGCCGCGAG
CACGGGGCGGTCCAATCAGTGGCGCGACCAACACTCTCGTTGACCACGCAGCATGAACGA
GAAACAGGTTGGTACAATTGAAGCCACAGGCAAGAAGATCTTCAACGCACCCGTCTGTCA
TTGCGCTGTGTACGTAGATCTTGTAACAGGAACAGATCTCACGCTGTCCTGGTTTGTGGA
GGCAGTGCCAGCTGCACGGCAGCTTGGCCCCAAAGCTTGGCCTCCAACTTCGTGGTGCTG
GAGCTCCACATGGCAGCTTCTATTAAAACATGCAAGCGTGAAAGGGTATCATCTGTAGCA
TGCATCATCCTGTTTTCCCATGGCCTGAAACCCGATTTTGTAATTCAAACACGCCTCAAA
CTCCTCGCTCAAGCATTTCAACCAGACGTCAAATCGGAACGCGTGGCCCGTGAAGATGTT
GGACATGTCGCAGATTCCTGTTCTTGCATGGTTGTGCATTCCTGTGTCGCAGGTAGCAAT
CGTCCAAGGTGCTCTCAGAAGGCAGGTCTCTTGGCCTATGCCCTTTGCTTGTCCCTGTAG
TGCGTATCGTAGTGCTTCTTCGTCATGAAAGAAATGGGAATCATGTCCGCTTTCTTCTTG
TGCGATAGGTTTTTGCGACAGACAGGACAACTGCCATGGCCCCTATCGTTGGTCCTCGCA
GCCGCAACGAGAGCTTGGTGCAAACATTCGTGGCAGAAGAAGTGTCCGCATGCGGTGGCA
GTACAATTCGTGAAGTTCTCCAGACAGATGATGCACTGCCTACGCCCAATCTTCTGAGGC
ACCGAATCATCAGAAGCCTGCTGCTGTGCTCTGATGGCTTCTTGTTGTTGAGTTTGCAAC
AGCTCTTCTTCTGCCGACGGTGCCTCGTTTGCGAGGTCGATTTCCTCAATTTCCCCTCCT
GATGCACGCCTACGTTTGGCACGCCCATCACTGCCTGATGCCGTGGCATCTGTTGATCGC
TTGCGTTTTGTTTGGCACGCTGGTGCTGGTGGAGAGGTTTCTGTAAGATCTACGACGCTC
GAGCGGCGAGCACGCAGCCGGCGTGCCATCGTTTCTTCGTCGTCGTCTTCTTCAGAGTCG
GTGTCCTCGAGAGTGACGAATTCGTGCGAATCGAGCGAGGTGGGTGTGGAAGCTTCGGTT
GGGGCTGCGGGGGGCTCGTCTTGGTCGAGGTTGAAGGCAGGCAAAGGCCGCCGCTCGAAT
TGCAGATATGGAAGTGGCTCGAGCTGTTCTGTTTGCTCGCGGCTCGCGTCTGGAAAGAAG
TCGTCGTGCCGAAGTGAGTGTCGTGCAGGCGCGGAAGACAAGGTTGGCGAGGAGCGGGGT
AGGGGTGGCGGCGTGTCGTGTGAATAAGCCGTCGGGGCGACATGTTCATTCCCATCGTGA
TGAGACTCACGCATCCGGCTGCCATCTAGCTCCTCGACAGCTCCTCCAAAGTCGCCTTCC
CAATCGTCCAACGCCTCGAAGCCCCAGGTCGACATATCGACGGTAGGAATAGTAGGATGG
GATTACATGGTCGAGGATATGGAATGCAGATGTCGGA
>Unigene0000124
TGTCCCCATGCCCATGCCCGTGAGGACCAACTTTGTGGACTTCAGGTACCGCTGTGTGAA
CTCCCGGAACCTGAGGACCCCGCCAAAATCGCTGAATTTCTTGCAGGATTGCGAGCCTAT
CCGGCGACACGAGATAGCCCGCTTCTTCCTTTTTCGCCGCTTTCACCAAATCAAGCACTT
CATTTTTCTTCTTCTCTTCAGAAATCTTCAGCATAACGTCTCCTGGCTGGAACACATTAT
CTCTGTACTGTGACTTGAGCCCAGGCGCTTCCCGAAATGTATCTCGAGTCACATTTTGCG
CCGTGAGCTGTGGCTTGGCTCCATTGGGATCATCTTCAGAGCTTGCCGCGGGCTCGACTG
AATTGAACCAACGTGCGGGAAGTAGCATTGTCTGGTCGCGGTAAAGGAGGTGTCCGGTCA
CATACTGTTGAGCACGCCGATCAGATCCACTTTCGAATTGAAGATGCGGCTGGTTCTCGT
AATGGCTCATGATGCTGGATAAATATCGCGTCGACCATTCGTTCACGCGAAGGAAGAAGA
CGTCCGAGTTCAGACCTGTCCAGTCTCGAGTGACCAAAGCGTTGATGTGAGAAAGCTTCT
TGCCATAAGGGAGGAAAATGTCAAGAGGAATGTAAGCATTCATCAGGATAACATCATATT
CGACCCAGCATAACCACTTTGTGCGCCGATCTTTGGGCTTCTCGAGCTCCTCGAGCATGA
TTTTTAACATGAATGAGTACTTGGACCAGAATTCGCTTTGATAACCGGTTGAGAGGATCT
TCAGCCCATGTCCATGACGCTCCGCGTGTTGTCTCTGGCTATGCAGAGCAGCTTTGTATC
GTACGTCCTTAGTACGGCTGCCGTACATCATGGAGACCTTGGTGATTTTGGATGCTCCAC
CCTGCTTGTAAATGTCGGAATACTCATACTCGTCCTTGGTCTGAGCCGTGAAAACAGAAT
TAGAGGCCGGATTTTCCAGAGACTCCGGCGCAGCAATGGTATCCTGATCCGTGGTCGTTG
AAGAGCTGCCCCTAGTGACTCCTGCGGAGTTGAAGACCGCGCTGATGCTGGAAAGCACAA
GCAATATGAGCAGGATGTTCCGCTGCACGGTCGGATCGCCTAGAGGCGTAGTAAGTCTTG
CCATCTTGGAAGCCCACTTTTGCCACGAGGCAAGAAGTCCGTGCGATGTTGGCGTTGGTA
TTAGATGGCGGAAATCAGGTCAGGAGAAGGATCATGATGAAGAAGAATATTGCCCCTACA
TGCTGGTGACGCTATCGACTCCTTCGTTGGTATTGCACCATCCAGCGCCAGCCAACACGA
ATACTGATGAGAGGTATTTCGCGAGCATCTCAGGGGCTGGCCGTATCTTGTGGCGCTCCT
TGGGTTAACAAGCGCACCTCTTTTTCAGAAAAGGATGCCGCACTGCTCGGCACATGTCGA
AGCGGGTGAGAAGTACATCGCAAGCACATGCGCTCACGAGACTGGAGCAGGAGGACGTTC
GTGGCTCGATTCTGCCTGTTTGTCGGAGGACTTGAAGGTCGAGACACTGCAGGAGGCTTT
CTGTGGTCGGCGTCGATCGGCCTCGCGACTTCTCTGCTCGCCCGGCCCGGTGGTCATTGC
TGCCATGTCGACGATAAACTAGCCACTTCCACCAGTTAGAACTTCTATCTCACTGCAGGT
GCAAG
>Unigene0000125
GGAGTAAATAGACTTTCGTCTCATTACATTAGCTTGTTCGGCAGTGGGGTGATTGTCGCT
GTGTGTGTCGACTGTGGACTGCACGGCTACGAGCGGCGCAAGGCAGACAACACTCTCCTG
CACTCCCCTCTTCACGTGAAGAAGCCTCCATTCTGCTTCTGCTGCTTCTGCAGTTCGAGG
AACGTCTCTTCGTCGTGCCCCGGGATCACTTGACCTCTCGTCTGGCGTTCGATTTGCTTG
AGTCGGCAGGTGCTGCGGAACCAGGCAGGGTGATCGCGGGCGAGCCAGCCTTGGGGAATA
CCATCCCGCCACTGGAGAAGAGATCGTGAGCATGGATGAAGCGGGAGGAAGTATGGGACC
GGACAAGGAACATACATTCTCGATGACGTGGCAGTGGTCGCTGATGAAGAGGAAGGTGCC
GCTGTCGGGCATGTTGATTTGCATCCCGATCAAGCCGTCCGTGTGGCCTGGTAGGTGGTG
GAGTGTGATGCCTTGGCAGAAGTCCAACGTCCTCTCATCGAACGTCTTCCAATTGAGATC
CAGTCTCAAGTAATGCTTCAGATACACGCCCACATCGGCACCTGTCGCGACAGACCAGAA
TGCCGAGCGCAATTCAAGATCATGCACCCATATTTCGATGTCCTTCCTGTCTAGGAACAA
ATCCAATCCACCTGCGTGATCGAGGTGAAGATGTCCGATGATGATCTTCTTCACATCTTC
CAGTTTGTGCCCTGTCGCTTCAATCGCGGCGTCGAGCTCGTGGTGCGATTCGTACTTGAC
TCGAGTAAAGACGTCGGAAAGCTGAGGGCCCCAGACAGTAGGGTAGTCTTTTCCGCAACC
TGTTTCCCACAAAATCACACCTTCGATGGGATGATCAATCAGGATGCAGTACATGGGCAG
TTGTCTCCGTTTGTTCACAAATGGCTGATCTTTTGTGCTATGCAAGCTGGTGTTCCCGCC
TCGTACCACGAAGCCTTCATCGCACTCCAACCATCCGACCTCTAGCAGCCAGAACTTGGT
ACCCTTAGGGCAAACATTGGAGACGTGGTTCGGGACGGCACCTTCGTCTATTTGTCGTTG
AATTGCAGCCGCCATCGTTTGTGGTATTACGGTCGTGACTCCGAGCAGGTGTTGC
>Unigene0000126
GGTTTGACATCATCCATGACGTGTGGCAGGTACGTCTGTGGATGCATTCACGTTGTTGAG
ACACGTCCGTGTATGAAAGAGCGTTACTTCAAATCATTAGCTGGTTCGTCGTAATCTCTG
AAGTGAACAAAGCAGGTCCACGCAGCGAAGAAAAAAGAAAAAGAAGAACACCTCGATCAT
GCCGTCTCAAGAACATGCCGCAAAAATGGAAACGGAATACGAACCCAGACCAGATCCTCA
GGATCTGACGTACAACAAGGAGAATCCACAAAACAATGCGCCAACTCAAGTCGACTACGA
ACCTCATCCAGAAAAGTCAGTTCCTCTCTCACCCACGCGCCAAAAGATCGTCAATGCGAT
CACAAGCCTCTATTCGGGCTCATGCAAAGAGGGCGGCACAGGCGAAGAAGACCTCAAAGT
GTATGCTCCGGAAGCGGTGTATGACGACCCGTGGTCGTATTGCGATACACGATACAAGAT
TGCTGGCCAATGGTACGGCATTCCAAAAATCTTCCATTCGAAGACTTTAGCCACCGAAGT
CGTGGAGAGTACAGATGCTTCTGATAAGGATCAAGCCAAACCGGGCGAGGATGGGAGAAT
AGTCTTCAAGCTGCGGCAGGAGTATACTGTCAAGGCCATCAAATTGAGCAAACCAAGATC
ACTCGACCGCCTGGGTGGTTGAAGGAGGGGGCGGAATCTGAAGGTGTGCCGTCCTCGTAG
GCTTGCTGATATGCACTGGAAAGAGCGTGGCGAGGAACTTCGGACGGTTTTGTTGGCGTA
AGTCTGTGAGGAGACCGGGTCGGAATCCAAGTAATATGGAGAGTGACATCTTTATTCCAG
CAGGGCAACAGCTCTCATAGGTCCTCCACTTCCACCCCGAATCTTCAGTGCAAAGCCGAT
GAAGCGAAATCTGCCCTTGCCTACGACCTGCTCGAGGTTGTCCAGACCTTCAATGTGCGT
GATGTTCCGTTCTCCGCAAGCATTATGAGCTTGGAAATTCGGCTCGCCTTCTGGAGCAGG
GCTTATAGCTTCCACGCCAAAGATTTTGCAGCCTCGATCTGCTAGCCAGTGCACAGCTTC
CAGGGACAGGCCGGGAAAGTCGTGTTGCCAACGTGGATCGCTGAATGGTACCCGCTTGTT
GAAAGCCATGCATATCAACACCGTGTCTCCTTCATAAATTTGTTCGCCTGTCTTCTGTAA
TGCGTCTTCCATCTCTTGCACACTTATCGTGGCTTTAAGCTCGACATGAGAGAGGTCGAG
GCAGATTGCCGAGGTGTAAAAATTATCTAGAGGCATCTGGTCGATCGACAGAGCGCCTGG
CTTAGGATCGAAATGCTTCGGCGCGTCAACATGAGTGCTTGCATGATCGCTCATGGATAT
ATAATAGGAAGCTGATCGGAGAGTGGTGTTGCCGGCCTTCTTTGGCTGGTGTGTATCCCA
TGGCGTGAGAATAATTGGAGGATGGAATGGATGGGCAGGGCTGCGATGATAGAGCTCTCG
AGTCAGGTCAACCAGCTTCGGTTTGGCCGATGCTTGCGTTGCATTTCGTCTTCGAGATCC
AAGGCGAGCTAAAGAAGACCCGATGTCATGCGCGCGTGCAAGCAATGTCTTGCGTGTTAA
CAAAATTTGGCCTGTAAACATTGTGAGCTTGAGTCGCATGTAGGATGATGACGGT
>Unigene0000127
TGGCGGCCTGGCTCTGGTCGTGAGCTCTGCCGTGATGCACAGCGAGGTCTAGCAATCTTG
CTGTCGTGTTGTAGATATTGGCTTCTGACATCTTCAGTCGTTTCCGCTTGCAGCGGAATC
CGTATCCATCTATGAATGCTATATTGTTCACTTGGACCTAAGAGCTGCGTCTTGAAGCGG
GTCAAGATAGCCTGCTTGAGATCTTGGGTTTTCTCCACGGCGCAAGCACGGTCATAGGAG
CGGAATGACTGTGATGTTGCCATCATTGCGCTGTCGTGGTGTTGTCACGCGTCATTCGAT
CTCACAACCTGAAAGTAGATGTGGCCATTTTCTGGCTCGTGTTCTCGAGAAGTCGCCTTT
TCGTTAGAAGTGCAAGTTTATCCCGGCAGCCAGGTCGCGCGTCAATTGAGGGCGCTTCAC
GAAGTTGAGCGCCTATCGTGCTGGCAATCTCAGCCCACGGGCTTTTCCTGAACTCGATCA
TTCTCCGCACTCAGTTCGGCCATGAGTCCACCAGGAAATCGCTGCTTCTCGTCTTCCTCC
AATTTTGACTTGACCAGCCTGTCCAGCATCTTGGCCTTCTCCAGAGCTGCATTGGTGCAA
GTGAGCATGCTCAGCCCATCCACCGGCGTCCCTCCATACTTGGCAACCTGACAGACCTCG
CCGAAACGATTGATGCTGATGATGATCTCCCCTTCTCTGCAGTGTTCCTCAAGTAATGTA
GCATCCTGCAACATGACCTCTCCACCTTCGTAGTAGCTTGTCGTGATACAGAAGGGCTGG
TGTTGCATCGATAGCTTGACAGGCTCTCGTTCCCTCAGACCGAACACCGTAACTTCTTCT
CCTCGAACTTCCACATCTGGTCTTCTGAAATGCATTAGTGCAGCCACCAGTGCTACACAG
CTGGCATCGACCAAATTGCCATCATGATCCAACACGTGGATGTTCGCTCGGATGTGAAAG
CATTTCTGTCCTGCCACGATGCACAGACTCTCTGTATCCAATGCTCCTGACCTTCGAATT
GTCTTCTCGAGTATCCGGCTCATGAGAAGCTCAGTCTGGTCTTGACGTCCAACCTCGAAA
GCTGGGCTCGCAATGGGGCTCAGCTCGGTACTGATTGTGAAGACTCCATCAAATTTCCTG
TCTGGGTACGGAGTGATCACTTCTGCGGAAATGTTCACAAGCACTCGCGTCTTGCCAATG
CGGACATCTGCTTGGCCGTAGTCGTCGCCGAACGCGAGATCGATGGGGCGAAATTCGTCG
AAGGCGCGGCCATCGATGCGGACGTTCTGCTGCAGGGCGGAAAGGACAAATTCGCGCTCG
TTGGTGGAGGGAAGCGCTTCAGACGGCATGGTTGCTGGGCCTGG
>Unigene0000128
ACTCATTATTGCATTGTTCGAGGCGTTAGGCGCGTGCTTTAGGCGGTAATGGAATCGCAA
AGCCTGGTAGAATCGCCATATCTCAGATCTCTCATCGCAGGCGGCATAGCAGGTACGACC
GTAGACATCTCACTTTACCCGCTCGATACGCTCAAGACTCGATTGCAATCCTCCGCCGGC
TTCTGGGCATCTGGCGGATTTCGCGGTGTGTACAATGGCGTAGGCTCCGCAGCAGTCGGC
TCCGCGCCAGGAGCCGCATTGTTCTTTATGACATATGAAGGGACAAAGAGATATCTTGCA
CCCTACGGCACGAGTGCGTCGAGCGAAGCGGGCGTGCATATGGCAGCGGCAAGCCTGGGA
GAAATCGCAGCATGCTCGGTACGGGTTCCGACTGAGGTGGTCAAGCAAAGAGCACAAGCG
AAGCAACATCCGAGCTCGCTGAGTTCGCTGAAGCATATTTTGGGACAAAGGGCGACGCAT
GGTCTGCCTCACGTGTGGCGAGAGCTGTACCGAGGATGGGGCATAACGGTCATGCGTGAG
GTGCCCTTCACCATCATCCAATTCCCGCTCTGGGAAGGCCTGAAAAAGTGGTCACTTTCA
CAGAGACAAGGCCCACGGCCCTCAGATGTCACAGCTGCGGAAAGCTCGATATATGGTGCA
GCCTCGGGAGCCGTCGCTGCTGGACTCACTACTCCTCTCGATGTGCTCAAGACCAGAATG
ATGCTGTCAAAAGAGCGCGTCAACGTATTTGACATGACTGCACGCATCTGGAAGCAGGAA
GGAGGTCGTGTCTTCCTAAGTGGTATCGGACCCAGGACCATGTGGATCAGTATCGGCGGC
GCGGTCTTCTTGGGCAGCTACCAGTGGGCAAGCAATCTTCTTGGAGGACGATGAGCAAAC
TCTCAAAGATGCTCCCCTTCACTTTGGATCTATCATCTTGTAGATATCTACAGCAACCTC
GCTCGCACAGGACGCGGACCATCGAATTCGCTGCGCGTCGTTGGCTTACTCACGGGGATA
CTATGACGGGAATGACAGAGCATAACAATGGGCCCTGAGCGCATCTGCACAATATGTTAA
GCTTGAGGTAGTGCTCTGGCCCCTATATAAGACCGATAGACACCGCGCCCGTTTGCGAGG
GTGCAGCATAATTTCGTTGAGCAGAAGTGAGCGAAAGCTGTGTGCTGCTGCTACCAAACT
TTAGCACTATCCGCGCTGCCGACCGTTTTCCGCTTCACTTTCACAAGCTACTAGAAAGTC
GACCAGATAGCAAGCTTCATTTCCAATCCAGAACACTTCCTCTTCGCCCACCGTTCGCAC
CGACAACCTTTACCTACCTCAACCTCTACCCGGCTTCCACA
>Unigene0000129
AAAACTCACCCGCCAGCGCATGGCACCGCACTGCCATCGTCAGGATTGCCTCCCGCTGCT
GTTCATCTCCACGAGTCCTCTTCCCCACGCGCCATTTGCCAAGTTCGTCGCAGGGAACAT
CACACCTGTTCGTGGACGCCGACCTTGGACCGGAGAAGGGGAAGAGCAGCGTGAGACGCC
TTTTCTTCACGACAGTCGCAGCCCGACCCTTGATGCGTGCGACATGTCTTGAGGCTAAGG
CTTGCAGTCGCTGATAGCGCTCGCGCCTCCTCTGCGTATCTGCGCTATCCGGGGTTCTGT
CAGACACGCCACCCCTCGCCTGACAATCTGCTAGCAGGATATCGAATTCAACGTATAGCT
TACTACCAAATTTGGATTCCACGTTTGGCTGCAGACCCCTCGGAACGAGGGGAGAAGTGT
CTGACGAAGCCCCGGATACCTGCAGAGCCAGACTCGTCTCGACACAGTAGACGTTCCAAG
CGGGGCTGCAGTATTCACTGACCTCGTGGTGCATGCCTTGCATGGCGCCCGATTTCTGCT
CGTCGGCTTGAGAACATAACGAATACGAGGCGGTCGCACGGCTAAAGGAGAAGGCAAACT
CTTCTTCTGCAAACCTGAACTTGCTGCCAGACATCGAAGAGCTGGTCTGGTTGTTACTGG
GAACGAATGTAGCCGACTAGTCGAAAGTGCCCACCGAGAGCTGCTTGTTTGCTTGCGATC
CTATTCAGGCTGACATTCTACAGCATGCTGGACCAGGCGTTCCGAGGTGGCAGCCTTTCG
TGGCTCGACCGCATCAATATCGGCTTCATTCATTGATTAGTCGTGTGGCAGAGACTATGG
CTCGTCGCTGCTCCAATACCGTTGAATATCCGATGTTGAAAAATGAAGCGGCTCGCGGCA
TTGCTGTCTTCTCGCTAGCAAGATGAAGTGGTGTTCTGTGTCTGGACCGCTGCCAGAATC
TCCGCCAGAGCTCATCTATATGTACAAGAACTGGCCGCTCCGCCTCCCGTTGATGACTTC
CTGACCTCTATCCTCCCTGCTTGTCAAACTACGAATAACATACTCTCGCTCAACATGCTA
CGCATTCTCTTCTTCGCAAGTGCTTTACTACTTCCTGGATTGGTTTCCGGAGTCTACTTC
GGACAGAAACGTTGCTGTCAAGAAAATAAATCATACTGCACGGACAATGGATACTATGGG
TGTATCGGACTCAAGAACGATGATGGTTCTGTTGGCGAATATTGCGTGCGAGAGGGAGAT
AGTGCCTGCTTGACTCAGTGCAGGTCCGCTTGGGACGGCAGACTTCCTCCGAAGCACTTC
ATCTACAGAGATCCCTTGCATAAACCAGCTGGGGGTTGTGTCTGCTCCCTTTTCACTATC
GATGGCGACGAGGGCTATTGCTTCCCTCGTGCGTAAATATTGCCTGATACGAGAGAGGCG
GCGGAGGATCGTGTTGCACGTCCTGCAACAGATGCAACATCACGAAGTCGAATATTGATA
GTGAGGGGTGTAACAAGGTGTCGAATTGTTTGGACCGAATGACGCACATGCACCAGATGC
GTTCTTGTCCAATGCGAGGACGAGCGACATGGCGCCAACAGGGTCTGGTCCTATTTGTGG
ATGCTTCGCCAAAGCTTCAAAGGCCTCAAATGGAGAACTTGGCCAGGGTTTCCCTGTCCT
GTTCATCTCGAGCAAACACTTCACCTGCCCCAGCGACCCTGGCCGGTCAAGAATCATGGT
CAATCAAGCTTGCCATAGCCCATTTGGAAATGCAAACAGTCACCACAAGCTCACTCATAC
CTGGAGCAAAGCATAGTATCTCGTATCCGTCGGCTTCAAGCAAGGATAAAGAGCAGGTAC
TCCTCGCACATCACGGCTCTCTCGTCGCAATTCCAGAAGCACTTGATACTGTGCTACTTC
AGCAACACACGAAGGCACAACTTTCCACGAACGTCCTCCAAGCATGCGTTCGTTCACTCG
CATGTTCCTCGCGCTGGCATTTGCGGCTTCCACTCCAAGTGCAGTGCTGGCTGCTGACGC
ACAAGTTCCAGTCCGCGCTCTAGAGACTCGCCCGTTCAGCAAAGAGTATATGCGCACTCC
TTGGAAAAGTCTTCCGAAATCCGGTGTTTTGGAAGATGTACCAGAGTCAATCCCCGGAAA
AGGAAGTGCTGTCCGCAAGGTCTGACTATCATCATGGTGCGTGCGCCAGAATCCTGCAGT
TTGAATGAGTGAGAATACAAGTCGAATCCGAGTACTATGTCTCCTGCCTGAAGAGTCGCG
GGCGCAATGCCTCGAAGGCCAGTGCGAGTTGTGAAGAGGTGAGCATGGCCGGAAGCATGT
CGAGCATACTTGTAGAAGGCGAAAGAGCGGTCGACGAGATCACTATGAAATGCAATAGGA
GGTGAAAGGTCTCTCTGGAAAGAAAATGGGGAGCCAAAGCCATCAGGGTCGGTGTGGTAA
GAAGAATCCAATTTCATCATTTTCTTTAGGAGCTTTTCCTGCAGCGATTTCTGCTGGGCA
ACAGGGATCGTTGGAAGACCTCCAAGCTGGTTTCGCGCTTCGTCCAGCATTTCGAGCATT
GAGAGCACTCCCGCCGATTTCCCTGGCATTTCAGCCTCGGCTTCACGCAGTCTTTGAATC
CCCTCCTTCAATAAGTCGCTGGAATCTGTCGGCATTGCATCCTTGATGACATGGCTAGCC
TTCTCCCAAGTGTCTGGTAGTGTCGCGAAGCTACATATTGTGTCGACCTCCTGAGCAAAC
AAGCAAAGGTGCTGGTATGAATCTTCGAGACTCACTATCAAGGATGGAGGGTCGAGATCC
CACTCATCAAAGGGTGGGAATTCGCACATATTACGGAAATCCACCGCCCAGGAGGGGAGT
AAGCTGGGACGAATCGAGCTGAAGCAGACTCGCCCAAGCATATCTAGTCTTGCTGACCTT
GCCGAATGGGAGGCTGTATTGGGCATGGCGGGATGTTCCCCGATTGCAGCGTAAGTTGCT
TTGGCACATACCTCCTCGTAAGTCATGTTGTAATCGACGCCGATGTACATCGCTTCAGTC
CGATCGATCAGCCCCAAGAGAGCGTAGACGAAGTCTCTCGGATCCGTTGCAAAAGTGCCT
TGTAGAATTTTGACAGCCTCGAAGAGAGGCCGACGGCGCCGCGACCCGAGGAGTGCACTC
AGCCTCGAATCTAGCGATTTCACATAGTCTTTGGAAAGACCGAGGCGTGGAGCGACACTG
TCGAGTCGAGCAGGGACCTGCGATCCATATCCTTCAATCTCTACACGCGCGGCGCCCAAG
CAGATAGCTGCCTTGCGAGCAAGGGCATATTCTTGGATGACCCAGGCCCTATTTTGCCAT
CGGCTTTTCTCGTCTCCATGATGCGCTCCTGTACGTTTTGACGTAAATGGTCGCTCGAAC
ATCCACACGAGGTCACTTTTCTTGCCATCCATCCACCAGATGAGTGGAGAGAGTAGTCCA
GCCCGCAAGCTCGAGCGAGGGAGATAAGCCGTCCGCGGCATCAGTCCCATCAGATGCCGA
TTCGTAGCTCGACTGGACTCCCCGAGCCAGACGTTTACCATTTCCGCGCCGTGGTATATG
TCGCCCATTGTCGCTACCTGCTGCGATCTCTCGGGGATGTTGGACTGCTGTATGCACAGA
GCGTCCACCTACAATGTCCGAATCGCATGCTTGTAACGTAATCGACGGAGCGCATCGAAA
AGGTTGTCTGTGATTGGCAAGACATAGTGCTGATTGATGCGAATGGTCCTGCCTTTTGTG
CTGTTTCCCCAGACGTATGACAGAGCCTCGTATTTAGCTTCCTCACATCCAGAGACTTGA
TCAGAGTTGCCGGACGGGTGCGGTAGCTCTTCTAATGAGTGTTTGAAGGTATTATCAAAT
TTGATCCGCTCTCGAGCGGTTTCGGGCAGATTGGATACTCGAAGCGTGCCTTGCAGCTCG
CTGTCCCACGATCCAGGCAACAGATCGAGCAGTCTGATGTCCTTGGCCGCGTCTATGGTC
ACCTCGTGATACATCTTTGCAGTGAGTTCGGCATGACTCGAAGTGTCCTGGGCCATCGTG
GAAGAAGGCTGTCGGGGCCGGTTCCAGCCATAGTCGTGCGAGTT
>Unigene0000130
CCTCCTCGTCAGGACACAATCTGCTTGCGAATTACCTCGTCGGAGACCTTCTTGGAAAAT
CAGCCCAACGAGCGCAGAGTCTCGACTATGAACACAATTCGCTCAACGTTCTATGGCTGG
GGCGTACTCATCTTAGCCGGCGGTGGCTCATATTACTTTGCGAAGAAGCAGATCAACAAG
GACCGCGACGAGCGAGCTGCATCGATCGAAAAATCTAGACAGCAAGCCGAACGACTCCGA
GCACAAGAGCAGGTGGCACGAGACCGAGCGATGGCAGCCAATTCACTTACGAGCGCGACA
TCAGGCGATCATCCTAGCCCGAGCCTCGAAGCCACGACCGATCCCGCGCCAACGAAACAC
GCCGAGAAGGAAAGCAGATTTGAAGCGAAAGAGCCTTTTCGAAGTCGGAAAGGTGATCGG
TTTAGTTGAGACAGCTCACATGTCGGGCTATCGAGAGCTTTCTGAGGCAAGAGGATGAAG
AGATGATTGATTGATGCATAGCGAAGGGAAATGGCGAAGAAAGAGCATGACACTGCATAG
GCCCAAGAAAGCCAATAGAATTGTATTATACAGCTAGTCCACGGCCATGTTGCGCTGTGG
CTAGCCTACATTGCATGACAGAGCTCTTCCAACATGCTTGGCTTGTACCATCGATGCAAT
ATTACGCCAAAAATGCCCAACAATTCATTACGCCAGCCATGCGCCTCGCCCTGGGTATCA
CGTCTCCTCCCAAACAAATGGAACGCCATGTAAGTCTGTTTCTGCGGCATGCTCCACCAC
AGTGCTCAGCTCTACCTCCGCAACCTCATATACGCTCCAGCATAATCGTCGAGACTCGAG
GCAGGCAGGCAATCGCGGAAGCTCAGTTGGCGAAAATTCGCCAACTTCGAATCCTTTCTC
GCAATCTGGCTAACGTAGAATGCAGTCCCGAGTGGAGCACCGACAACCGTACACCAGTAA
GCTGTAGCAGCAGCAGCTCCAATCCGGTCTTCTTGCGAGGTGCTCCGCGCACTTGATGTA
AAAGACCGTATCGTTGGCGCGAAACGCGAGCTTGCTCTTCGGAATGCAGCCGCCATGGTC
GAAAGCTACAGTATTGATTGATCGGCGCTAATGAATTGATGGTTTGGAGCTTGAATATTG
ACGGGGCAGCTGCTGAAGAGCTTCAGTTGGGATTTGGAGAGTAGCTCTGGTCGTGATTGT
CTCCTTGAAGAGGCAGAAGTGTTCTTATAGTTAGAA
>Unigene0000131
GGAGTAAGCCCACCGTGGAAGTCACAGATTGCATTCCAAGATTCGTGGGCTCTAAAGACC
GTCTCCACACCTCGTGGTCCTTGGCACGTCGGCGATAGAACTGCTTCACAGTTCGCAACC
TCCCGATCCACTGTTCATTCTGGTGAAAAGCGTCGTCCGGCCATTCTCGAGACCACTTGC
AGAGGTATCGCCGATGCCGAGGATGCGGCCGCTGTGCGCGAGATATCCAAACTTCACAGC
CGTTTCCATTTTCGCACCATTCGTAGATGTAGCACCATGTCCTTTCGTAAGGAAGCCTGT
GGAAGTATTTGAAGAAGCTAGAGTGGGTGAATTTGTGAGCGGAGAGGATGAATCTTGTGC
GGGTGAAGTATTTCGCTGCGTATTTCTCCCGGGTCCAGTGACATAGACGGAGGGCGAGGG
GAGTCTGAAAGTTGGAATTGATTTGAACGCATGGTTGAGCGTGCGGGTCATCGTCGAAAA
GGTATTGGAGGATCATGTCGATGAGCTCTTGGGGGAGAAGGATGGCATTTTGGCGCAGAG
GTGCTTCTTCTGGGTGTTCGACCTCCGTCATGCCTTTTTCGTCGTTGACAGTGCTTGAGC
GGAGAGTACGTCGGCGAAAATCTGTGTCTTTTTCATCTTCGGATCCACGGACCACTTGGT
CTTCTTCTTCGCTTAGCTGTTGCATGGTTGTCGTTGTATCGAAGCCTGCCATGATGAGTG
TCACGGAGAAGAGCATCCTTGAACATTTTCCCCATTTCTGGTGCGTCGGAGCCATGTGAT
GAAGGTAAGCAACCACGTGCTGTGAACCGTGGTTGGATCATTTAGCAATTGCGGGAAGAT
GTCAAGTTACCAGACAACTCTAACACACGGACACATTCCTCCAGAAAGTTATCTCCAGAG
TCGTGATTATCGACATGATCTCCCAGCTCGATGTAGCATCAATTTGGCATTCTGCCATCG
TCTTCCGACGATGGCCACAGACGCACGTGCGTTGTCATATTTGACGAATTCGCAGCAAAG
CCTCAACATCAGAGCACACT
>Unigene0000132
TCGCCTTTTGCCTACACCTGCTTTTCCCACTTTCGGACGGCACCAGAGGATTGGTCCGCT
ACGCTATGTTGAGTCGGTATTGATAGATTGGCCTCAAGCTCCAGCCCTCTGTGCTGATAA
GTGATCCTTCATCCTGCAAGAGCTATATCCACTTCCGCTAGCAAGCAGTGCGTATAAACA
CCCGTTCGTTGCCTTCGAAGCACGCGTACCATGCTCTCTTAGCCATATCCAGTACTTCAC
ATTACAACTATTCTGCACGTCCCTCGCACTTTCAGCCCTGCTCAATATGGCAGACAAAAA
AAGAAGGCTGGTCTGCTACAGCTCAAGCATATTCAACAAAAGTCGCCCACCTCACACGTC
AAGGCGGCGAAGCCCTTCTCTCCCTCCTGACATCCAACTTCCCACCCCCAGATCCCCAAA
TAGCCTACATCCTCGACGCCGGCGCCGGAACCGGCGTCTTCACAAGCCTCCTCTCCACAA
CCTACCCCAACATCCCCATCCACGCAACCGACTTCTCCCCCTCCATGCTCTCCCTCCTCC
AATCCCAAAACCTCCCCAACACCACAACCCAAATCCTCGACTCCTCCCTCGACCACATTT
CCCAAGGCCTCCTTCCCGCCTCCTTCACCCACGCCTTCAGCACCTTCCTCATCCAATTCC
TCCCCGGCGAAACCCCCAAAACCGCCCTCAAAGAAATGACCCGCGTCCTCATCCCCCAAA
CCGGCCTCCTCGGAACCGCAATCTGGACAAAAAGCAGTATGCACGAACCCTGGGATCTCG
CATGCAGTAATCTTGACTCCTCATATATCCCTTCTTCAGCCTCAAACCCTTTTGGACAGG
TTATGAAGAATATTCAAAATCTCGAAGATGCGTATCGAGAGGCAGGGTTGTTGGATATTG
TGTCTGAGGAAAAAGAATTGTGGTTTGAGTGTGAGAGTGGTGAGGAATTTGCGGATTATT
TTCTGGATTCGAAGAATCCGGCTTTTGTGACGATGCAGGCTGGGTGGAAGGGGGATGTGG
AG
>Unigene0000133
ACGCGTTCGCTTCCCGAGATAGACGCGCTAGAGTAGCCCTCCCTGCGCTCGAACTATTCG
TTTTACCAATCTGAGCAGTTATCCACTCTCCGATCCTGCTCAACTCATCGAGATCAAGCC
CAGTATTCGCTCCAAGACTATGCAGGCAATATACGAGATCCTCGGTTGCTACATTACCTG
TAGCTCCGGGACTGTATGGGCATCCACCGAGTCCACCGACTGCCGAATCAAAAGTCCTGA
CGCCGTGGTCAAGCGATACCATGGTGTTGATGAGCGCTTGCCCAAACGTGTCATGGAAAT
GCATCGCAATATCCTCATTTTGTACACCCGCCTCTTTCAAAGTCTGAAGCAGCTTCTTGG
TCGCAGGAGCTGTTCCCATGCCTGTGGTATCTGCTACACTGATCTCGTCTGCTCCTAGTT
CAAGGAGTGAAGCCGCCAGGTCCGCCACGCGGTGAGGATCTACGTTGGGTCCCTCGAATG
GACAGCCCAGAGCGACTGAGATATATGCGCGTACGGGATAGCCCGCCTTGCTGCTCTCTG
CAATCAATGGAGCGAATCGATCCAATGACTCCTGTATACTGCAATTTGTGTTCTTCTCAG
AGAAAGACTCGGTCGCTGCCATAAAGATTGAAACTTCGTGCCTCTGCCCCCCAGTCTTTG
CTTTTGACATTGCGTCCACTCCCGAGGTCGCAGATGGCATTGCGTTTGGATCTTGGCTCG
ACGTGTTCAAAGCAGGGCCGTTGTCGGTACCGGTCGGTGATGGTGGAGGCGTAGGATAAC
CGTCAGGAGCTGAGGATGAGGTGTTCATCACTTTGAAGTAATTGTCTAGGCCCTTCATGT
TGGGAAGCAGCCACTGGTAGGTGACATCGCCAGACGGTGGTGTTGTGAGGATCGAAGAGA
GGACTTTGTCGGACGCTGCCATCTGTGGCACCCATTTCGGATGCACAAATGAACCGGCCT
CGATCGTTTTTAGGCCCGTCTTCGCGAGCCTGTGGACCAGTTCGATCTTGGTCTCGGGCG
GTATACTAGTCTTCTCATTCTGCAGTCCATCTCTGGGACCCACTTCAACTATTCTCACAT
AATCTGCCAGCGTTCGATGGGACGTTGCAAAGGTGCGTTTGGAGCTCTGGCTGCTGAGCT
GTCGCGCGAGACATCGCAATGGCGTCGGAGACATGATGGATGGTCGGCAGCAGGTAAATG
AGAAAAAAAAGGGGGCAAATGCTCGCCTACATGGATGGTCAAGGGTGAGTTCCCGAGTTG
TTTGTTATACTGCGAGCAAAACAGCTGCCGCGAGAAGCAATA
>Unigene0000134
TTTGGCTTGCGACACTAGGCTATCTGTGACACTCGCTGATCAAACACGTTAATGGCCTCT
CGCTACGATATAGAGGAGCTTACCGGACATGCCATCGCTGCTGGACATGCTGCTGGACAT
GCCGCCAGACGTGCCATCAATCTATCGCTATAGGAACAAGGCCGGCAGAAGCGCAACATC
GTGCAGGACAATGTCGACACCTCCGAAAAGGCACCCAGTGCGGCCGTTCAAGCGACCTGT
GATAGACCGACTCTTCTGTTCTCATCCGATTTTCTGGCCTGCGCTCTCGCCCAGTGCAGC
TGGAGCGTTTTGCTTCTTTGTGATCAGCACCCAGTCGCCTTCGGTTGCAGATGCGAACTT
CTGCGAGGTCTCAAGCTCTTCCTTGTTACCCTTCATCCCTCCCAAGGCCTCGCATGCGGT
GCCGACCATCCTTCCCAGCTCTCTGCCGATTGCGTTGGCGACATCTTCGAGACGAGGGAT
GGCTGTGTTCCTTCCGTAGGCGCTGGCCTTTGCGAAGGTGGTAGTGACGTGGACGCTGAG
ATTTGCGAAGGTGGTCTGGACGCGAGCGCTGACCTGGACGCAGGTCGCGCTGATGTGGCT
TGGTGCAAGAAGCAGGCATGTCATCAAGGCAACGCCGATGCCGATGAGCAGAGCTTCGAC
AACACGCTCGTTGGTAGATGGACCGGTGTGAATCACGAGGACGCGAGGTGGTGGTAGTAG
TGGCGGGTAGTCGACTGCTGCTGGAGGGCTGGCGCCTCCAATATACCCAGCGACAATGCC
CGCGGCGAATGCCCAGATGGATGTCACCGACATTGCGAAGAGAGCACCAGTAGTGAGGGG
GTTAGCGGTAATGAAGTGGTGACGAAGTTGCTGGAGGTGTGGTGAGGATGAAGTTGATGT
GGAAGCGGTGATGACCAGCGCGCATCAGTCACCGTCTTCGCCAGCAAACATCGAGAGTCG
AATTTCCGCCCTGG
>Unigene0000135
AAGGCGCACTGGCGTATGCAGCATCGGCATTGCTGAACACGCAAGCGGCATGTACTCCTC
CCCGAGACAGCTGCTTAATGTCTTCTACATAACCTTCGTTCGATGTCGAGTTGTAGACAG
CGTCGGCGCCCAGTTCCTTACAGACCTCGAGAGTCTCATCGTTGACGTCCACGGCGATCA
CTTTGAGCTTCATGGCCTTTCCAATCTGGATCGCAAATTGACCGAGACCACCTGCTCCAA
CAACAGCCAGCCACTGACCTTCTATCAAATCGCAGCTGTCGACTGAGTGAAAGGCGGTCT
GCAGAGGTCAGCAGCGTCAAAAGGGTCAGACGAAAGTATTG
>Unigene0000136
GTCCAAGTCCTTAAACAACCTATTTCTCACCGAAGACATGGGGGGCAAGACTGGAAACAA
GGCCGGCTACTTTGACAAGCTCAAGGGCTTGCTCGAGGAGTACAAGTCCATCTTCATCGT
CCAAGTCGACAATGTCTCGTCGCAGCAGATGCACGAGATCCGTCAGTCTCTCCGTGGCGA
GGGTGTCGTGCTGATGGGCAAGAACACCATGGTGCGCCGTGCGCTCAAGACCTTCATGGG
TGACTTCCCCGAGTACGAGCGTCTCCTCCCACACGTCAAGGGCAACGTCGGCTTCATCTT
CACCAACGGTGACCTCAAGGCCACCCGCGACAAGATCCTCGCCAACCGTGTCGCCGCTCC
TGCCCGTGCTGGTGCCATCGCTCCTGCCGATGTGTACGTCCCAGCCGGAAACACTGGTAT
GGAACCAGGAAAGACCTCTTTCTTCCAGGCTCTCGGTGTCCCAACCAAGATCGCTCGTGG
TACCATTGAAATTACTGCCGACGTCAAGGTCGCCGAGGCTGGCAGCAAGGTCGGAGCTTC
CGAAGCTACCCTTCTGAACATGCTGAACATCTCTCCCTTCACCTACGGTATGAGCATCGA
TCAGATCTACGACCAGGGTCAGACTTTCGACTCCTCCGTGCTCGACATCGAGGAGAGCCA
GCTCCTCAAGGCTTTCAGCTCTGCCATCACCGCTATCAGCGCCATCTCGCTCGCCCTCGA
CTACCCAACCCTCCCATCTGTCTTGCACAGCTTGGTCAACGCCTACAAGAAGACCATCTC
GGTCGCCATCGAGATCGATTACGAGTGGGACGCCATCCACGAGCTCAAGGACCGCATCGC
CAACCCAGACGCTTACGCCGCCGCTGCACCAGCTGCTTCTTCCGCCCCAGCCGCTGGTGG
CGATGCTCCAGCTGCCGCTGCCAAGGAGGAGGAGAAGGAGGAGTCTGAGGACGACGACAT
GGGCTTCGGTCTCTTCGACTAAGCGTAGTCGGAGACTGCTGGCTAGAAAGAGATGTGCTT
TTGTAGACTTGGAAGAGTCGACGATGAATGAGCAAGGCTACACTCGGCTCAAATACCGTC
TCATCATTGTACACTGTGTTGCACTGACTTTGTGCGGTCGCGCAGATGTCTAAATTGTTG
CCATTTCTCGTCTCGTCACTCCCTTCCGTGTCATATGACCCACCGAATCGTGTACTCGAA
TATGCCCAGTTCGAAGTGCTTATTGAGCAGCTACTACCGCATATGTGACCAGCAGGAACC
TAGATCGACGCTCGGAAAACTTGGCAGCAATGCTCAGGTATCCGGAGAAGCACACACCTG
CTTTGGCAAGACCGATCCCTCGGTGCTCTTGTGCGCGCAGCCATTCATTCAAGTTCTCAA
TGAGTCACAATTTCATGCAAGTCGTGACCGATGGAGGCTTGCGACTTCCGCGCCCTCTTA
CTTGTCGCTCTCATCCCTCGCTCGTGAGCATGATGCAGTGAACACTATTCTCGCCTCCAC
AGATCTACTCTTGTGACTCGCCGTACGGTCACCATACGTGGGTCAAGATGTGTGGCTGGA
ACGCCCAAAATAAGTCTCTCACGATCTCTCCAGGTTTTCATGGCTGTCTGGGCTTGCTGA
GGCTTGACGTGACGGCGGCACATTTAAGGGATTGGTGAGCGCTCTTGCAACTGATATATT
GGCACCATGCGACATCGACCTACCACCCGACCCGATCCCAACGTGTCTGGCGTGGCCGGA
AAACAGAGAAGCTTTCGCGCCTCGTGAGCCTTGAATTGGCGCCTGGAAAGAGTTAGCTAT
CATGGACGGCATGACCGTCGACAACATACTGGAATCTCAATGCGCAAGCTGCATTCTGGT
GGCGGCATCTGCACCATGCGGGGTGCTGTTTCGTCAACGTGCTATCTGCTGGTTTCTCCT
CTTCGACAGCCACATCGTGCGCAGCGACTTGGTCCATCACGGCCGTATCGAGATCGCAGT
CTGCCGGATTGTGTGCAGCCAGCGCCTCCTTCAGTTCCTCGAGTGAAACTTGAAGCTCTT
CCGAAGATGCATCGACCGCCTCACCTTCGCCGACAGGATAACGACGCCGGACAATGTGCC
ATATTCATCGTCCCTTGAAGAATCACTCGTCGGCTTCCTCCCAGTCTCCAAGCACACTTC
CAGGCAGGATCCAGGTCTCCATGTGGTGGTATCGAGTTGCAGCTTTGTCGTCGAGCAGTC
CGTTGGCTTTCTCGATGCACGCGTCCAGCTCCTCGTTGTCGTGGAGCTCGGTGGTCTCAT
TGTAGACCTGGCCAAAGGCCGTGTCAATGATGGAACTCATGCCGTGTAGCGCTGGATGAG
GATGCGCAGCGCGTTCAACCACGTTCTATTCCTCAGCCCCTTCAACTTTCCAACCTACAT
CCACCACATCAGC
>Unigene0000137
TGAGAGGGCAAATCGCAGATTCCACCAATGCGTCTCGACGTTTTCCTCCTCGGACTCCCG
TGCCTCGCACTCGGAAGAAGCATACTGTCACGCTCTACGCCGGACATCGATGCTGGTTGC
ACGATATGCCCCAAGGACACTGACCCAGCATGGAAAAAATGGGTCGCCGACACAAATGCC
ATTCCCAAGAAACTTCTGAACGAAGCGGCCGGCTCATTCCAACAAACGTTCAAACAAGGT
TTCAAGCCACCGCTCTGTAGTTATGCAGGTATAAACTGTTACTACCTGGAACCAGGAATC
GATTGGGTTCCCAACGGACAGGAGCTCAGGAAACCTGTCGGGAAATACGAACTGAAAGAC
AAAAACAATAAACCAGCAGGAAAGATCTATGTATTCGTATACTGGAACAACATGCAAAAA
TTCGGAGGCGTGGGTGGCTCAGTAAACATCTATGCTGCTCACTGCGTCGTGGAATTGGTC
GTCAACGGCAACGCCAAAGCAAATGTTCAGGGGAAAGACTATTTGCACAATGGTGGCTAC
CAAGGGCAAGGGAAATACTGCATCTACGATAACTATGCCCATGTAGCGATTTCCATTCCG
AAGGGCAATCAGAGGAATTATTGATAGCTATCTGCGAGAGCGATTTTGTAACACAAAGTA
GAAACTGGAGCAACAGCAAGAGCGCCGCGAGGCTTTTGATACTTCCTGCGATCAACCTGA
ACATCGGACAGAAAGGAGACAGCTTTACAACTTGAACGGTCCGGTCTGCAATTTCTGAAA
CACTCTCTGAGGATCATATTTCGCAGAGACTCTGCGCAAGAAGGCCTGCTTCTCAAGCCC
ATAGCTGCCGACTACGTCCTGTTCACGGTGCGCGTAGTTCATGTACTTGAAAGGTATATA
ACATCCACGAGTACGAGCTAGTTCTTCGATGTCAGCCACAACTTTTCGGGTCAGTGAGGT
TACTGCTTCATCGTCTTTCTCATCTGTCCAAGTCGCGGACACATTGAGGTTCAAGAGGGG
CTCATCTGGCCCTTGAATACCGAAGATCTCACCGAGCCCCTCGCGAGCGCTTTTGTTCCG
GAGCGCTGGGGCTAAGAACTGGATGTCCAAAGCAGGGGCAGCGCTGGGAGGAGGAGCCGC
GGTGCTCTTCTGCCAGATATCAAACGCCGCCTTGAGGAGATCCTGATTGTATTCCATGCA
GATAGTCCAGTAAATGCTTCGTTTCGCTGTCACGTATGTCATCTCTGCCATCTCTGTTGC
GAGATCGAACGACGAGGCCAGTCGACCCGAATTGTGACTGCTTGGAAGTTCTCGAAGTGC
TTGGAAGACAGCCGGCTCTGGTGTCGGCTCGCAGTATGCCATTTGCACCAAGGCAATCAG
CTCCGTATCCTTGAAGCGAGCCGGATCATTGTGATGATCGATATCGACAATCAGGTTTGC
CTTGCCGTCCTGTGCCAGGTTCTTTGCGTAGTGGTCAATTGCTCCAAAAAGGTCGGGAAA
CGACTTGTCTGAAACAATTTGCATTCCTCCCCACATGCCGTCGCATGGGTACAGAGTGAT
CGTGACGCTCGTCACGACGCCGAAGTTGTGGGCGCCGCCTCCCTTCAGGGCTCTCCGGAG
GTCGGGGTGGGTTTG
>Unigene0000138
GTTTTCTACGATCAGCCAGGTCTCATCGAACCCTGAAAAGTACAACGACATGATCTACTA
CTCCCAAAGCACGACTCCCGGTCGACGTATTCTGAAATACAATGGCACGAACAACGTTGG
CGATTTCGAGCCATGGGCGAAAGACGACGACGGAAGTCCAAGCAAGTCAAGAGGCAGTCC
ATCAAAGAAGCTGGCTACCGGACGAGTGGGTGACCATTTCGGAGATTCCCCTCGTCCCGA
TATCTGGTCTGGAGTTGAAATACCGCTCTTAGATCCTGACCACTTGTTAGCCGTAGGCTG
CCCTGCTACTGAAGAAGAGAAACAATGCCCAATCGAAGATTTTGGGTGCGAATACAGCAT
CTGTGACGATCTCGGCGCCGATTGCCCGCTTGAGGAGGGATTTGACGACGGATGGGACGA
TCCTGGGCGAGAACTACGTCGAGACAGTCATGAAGCACACCTCCCCTACAACATCTCTGC
TAGAGACCAACTCGAGCACGTTCTTGTAGGCCGATCTGATCGCAGAGAATACAAATGTGC
ATTCTCCGACGGCAGCGGCTTGACCATCAGTGCGCTTGGCTATCCTTCCGCTGGAGTACT
CTTCAACGGGAAGAACGGTGCGAAGGTTCTGAAGAGCGCCTTCATCTATGTGTCTGACAA
CGACTGCTCGAATCCTGACGTACACGAGTCCCCGGTGACCGCCGGCAAAGGCTACGTTCC
TGAGCACATTATCGAGCTCCAGACGATCAAAGAGTTCCTTGAAGCTGTAGAGAGTGGTAT
TTTGCCATCCAAAAAACGCTCCTCCAATCGCTACAGACTGGACGCGAAATACTTCATGGA
CAATTGGAACAGAGTATCGCTTGACTCTCAAACTCCTGACATCCCGGGAGCTAGGAAGGA
CAGTGCACGGATCCCTAACAACAGGGTGTTTGAGGCGCTTGGCACCACCCGAAATCGATA
CCCATTCGTACTTACCACGCCGGAGATCAACGGCGCTAAGGCGAGACTCTGGCAGAGAAT
TGCACCTCGCCAAGAGAGCGACGACGACGACGCTGTTAAATCGTGGCTTAATTGTGAGAA
GACTGCAGATCATTTCTTGAAGTACCTGAGAGTTGCTCGAGCGGTATTCTCGTATCTGCA
AGACAACACGGAGGTGAACAAGAGATTCATCGCCATCAAAGCGGCTGTTCGACATGAGCT
GCAAGTCATTGCAGATCACGACACAAGCACGCAAGACTTGTCAAATCTACCCGCAGCTTG
GGACGAGTTCGTGGACGATCTAGTTGCGGTCATTTGCAAGAGAGCCAAAGTTTGGCTTCT
AGACTCAGTCACTCAGACCAGAACATTGATCAATGTCGTTAAGCCCTCGCAGCGGCCTAC
GAACACCCCTCAGGTTGAGCTCGTACTCAAGATCATGGAGAACTATGCCAAGCAAATGGC
CGAGAAGTTCTGAGACTCGAGTTCTAGCCACTTCGGAGCAATCTGCAAGTCTGTGACCAT
CTCGGCCCGGTCTTCATCGATGCATTGGAGAATAGCGGTGTCTCAGCACAGGTTTTGACA
CTTGTGATTGCATTCGGGGGTCATCTATTCAGTTCTCAA
>Unigene0000139
CACCTGCTCGAACAATCGACATAGCAGCGACGGCATCCGCAAAACACCGCGCACGCGTCT
TGGCCGACAGCAGCAGGTGCGCGCGCCGAGCAGCAGCTGAAACGGCAGTCAAGCATCACT
TCACAAGACTTGGCCGCGCCCCACCATCGCAGCCAGCAGACGACCCTTTGCCTTTGGGCA
CCACACAGCATCCTGGCCGCCGAGTGACTGCCTCGCTGCCTCTCAACGTCGACCTCATCC
ATCATCATCACCCGCCGCCGCACACGCTGTGACACGCAGTGCACTGCCGCCCAAAAATCA
CTCTACCTGCGCAACCTAATCACGGACCTGCATCCCCACCGACACCACTTCCTCACTCGC
CCATCCTTCCTCACCCATTGCTCGACGCCTTTTCTTTCCACCCCACTCTCCTGCCTGCAC
ACACCTACCCATCGACCCCACCGCCGACGAGGTGCCATCGTCGACCGCCGACGCCATGAG
CACCTACGACGACGACTACTATGAACCGCGCCGCTACCGCAATGTTCGCACCCGCCCACG
TGACAGAGACGAGCCAGACTACGTCCGCGAAGAGACGTACATCGAGCGAGGCAAGGGCCC
TGGTCCTCGAGGCACTGAAATGGTCTACCGCGGCCGCGACGACAGCATTGAGGACATCCC
ACGCGACTTCCCGCCAGCCAGCCGTTACGATGATGGCTATGGCCCACCGCTGCGTGCTAG
AAGCGTAGGCGGCAGAGGCAGACGCTACTCGGACGAATACGACGACGATCGCTTCACCGA
GCGTGGTGCTCCGGTTGCTGCTGGCGTTGCTGCTGGCTACGCCGCCGGACGTCAAGAAGA
GCGACGCCGCAAGCACCGCGACGATCGTGGCTACGACTCCGACTATTCCCGCTCTCCACC
TCGCAAACCTGAGCGTCGCAAGTCAGGCCTCGAAGATGCCCTCGGTGCTGTTGGCCTCGG
TGGCTTGGCTGCCAACCTGATGGGCAGCAAAGACAAGGACCGTGATCGCTCGCCTGGTGG
TCGTTCCACACGCTCTCGCTCGCGCGCTCGGAGCCGTCGAGGTTACTCGTCGAGCCGCAG
CCGCAGCAGATCTCGTGCTGGGGGAGACAAATCTCGCACCGAACGCAAATGGGCTCAAGC
AGCACAAGCAGCTCTCGTCGCTGGTGCCGTGGAAGCCTTCCGCTCCCGCAGAGAAGCTGG
TCCATGGACCGGCGAGAAAGGCAGGCGTGTCGCAACCGCTGCACTGGGCGCCGGTGGTAT
CGACGGTCTGATCGATCGTGACCCCGACAAGAAGTCCAAGCGTCACCTTGCTGAAGCCGT
CATTGGAGGCCTGGCTGCTAATCGACTCGCGAACGGCCCTCGCTCCAAGTCTCGTGGTCG
TGGCGCCGACTCTCGTGACGTCTCGCCAGAGGCTCGAGGCATCCGAGCTCGAAGCCGCAG
CATCGTGGATCGCCTTCGTGGTCGCTCTCAATCACGCGGCCGTGCTCCGAGCGAGGACGG
CAATGGCGTTGGCCTTGGGAAGAAACTTCTCGGAGCCGGCGCAGTGGCTGGCGCGGGCAA
ATATATCTACGACCAGGTTCGCTCCAAATCCCGTAAGAGACGCTCGCCTTCTCGCGACTC
TAGCGCAGACTCGTATGTGCCCTCCCGCCATCGTGCCCGTGACCAGCGCCGCTCACAAGG
TTCAGATACCGGCAGTACTCGCCGGACAGACGATCGCGACGATCAGGGCGGTCGCGAAGT
CGCTCGCGGTACTAGAAGCGGTGCGCTCGCCCCCGCCGCTGCAGGAGGTGCCGCCGGAGC
CATGGCGAAGTCGAACGGCGATGCCAAGAATGACGGGGGCAACGACTCCAGTGATAGTAG
TTCTACCACTGACATGGAAAAGACCCGTAAGCACATGCGCGGCAAAGAGCTCATCACGGC
TGGTCTCGCTACTGTCGCGACTATTCATGCAGCACATGGAGTGTATTCGAGTATGGAAGC
ACATGAGAAGAGACATCGTCTCGTCGCCGAAGGAGAAATGAGTCCAGAGGAGGCACGCAA
AAAACAAACGAAAGCATGGATCCAAGACGCCGCAGCGGTCGGTATTGCCGCCCTCGGGAT
CAAGGGTGCATTTTCGGAGTGGAAGGAGATGAACGAACAGAGACGTGAAATTCAAGAGAT
TGAGAAGCGCAAGGGTGCTCGTCGCAAGAAGCGTGCTGCTCGGCAAAAGCAGGAGGAAAT
GGAGAGGCATGAGCGCATGATGAACATTCTGGAGAAGAACCCACAGCTGGCGATTGGCCA
CCAGATGCAGCAGAACGGCTACTTTCCAAACACCATGGGAGGTGCTGCACCAACTCCAGA
CCAGAGCGGAAATCCCTACGCTTCTGCTCAGAGGTACTAGGCACGCCGTCCTTCTCCTTC
TCGACACGACCCCGACTACGGACACCTATCACGGGTAGCACGGCTCCGACGACCCTCCTG
ATCTCACTCGTCAACAACAAATTGACGCAGTGCGAGGACCTCCGGGGCCTGTTTTTCCTC
TTCCACCAAGCGAACTCCTTTCCCAGAATGACGATTTCATGATAATGCGGCAACGGCACG
ATGCATTGTGCTCCGAGGATGGCTATGAGCTGCATGATACCAACGGCAGGGCAGACGCAG
CAGATGAATATGCGCTATGAAGTGACGACGATCATGCTGCAGTAACAGGATAGAACTGAG
CACAGAACCTGAATTGCAACACTCGGTTGCGATTGATATCTTGTTGCTCCACCTTTGTCA
ACCTTCTTTCACATTCCACGTTCTTGTCGCTCGCGAGTTTCGTTCGTGCCACATACTACT
TTCGTGCCCATCGCGCCTCCCCTCACAACCCCTCCATCCCCTCACGGCCCTTGGTTTGAG
CATGCCTCAGAGATGCTGAGCACGTCCCGGCAACGAGTTGTCTTTCTGTCAAACCACCAG
TCTGGCAGCTCGAACTCCTGTTTCGAATCGTCCGCGATCATATCTTGTGACCAGCTGCGG
ATGTGGTGCGATAATTCGAGCACATCCAGTCAGAGCACAAAGTGCAAACGTCTCAATGTT
GCCGACTTTGGCCAAATGTGCATGTGAGACTGGAAACAATTCATATGACCGTTCCAACAG
CTTTCACTGCTTTTCACTCATGGTGGATGGTGTCGCTTTGCTCGACTTCCCTTGCGACTG
TTGCGTACGTCTTGTTGTCGTTGTTGTTGCCGTAGCTGCTGTGGATCCAGATCCCCGGTA
CGTAGTCTGTGTCGGCGGGATCGCGATCTGATCAGATGCGGGGAGAAAACTCCAGAGGGT
TGCGATTTTGTCCATTTTTTCT
>Unigene0000140
TGACGCTCAACCAGGTGCCGTAAATATGAATGATTTCGGACACTTATAATTGCGCCAAGC
GTGACAAGTGTTGAGACTGACGACAGGGTAGAACGTGAGACATGATAATAGTCGGAGATG
GCACAGAAGCAACGACATCCTTTCTGTGAAATACCCGCTGCTGAGTATAACGAGACTGTT
TATCAGTTGATCGCGGAGTACAGGAAAGATGTCGCTCCCGAGCGAACTGACTTGATGGTG
GGAGTTTACCAAGATGACGGGGGGAACGTATACACCCTGCCAGCAGTGATCGAGGCCAGA
CGAGCGCTGTTCGCGGAGCCCAATTGGCATCATGGCTACCGGCCCTCCCAGATTGGGTCA
ACGACTTTTCTTCATACCTGCACCAGCCTCTTTTTTGGGAAAGACAGCGTAATAGTAGAG
CAGAGAAGAGTGGCGGCTACCCAGTGCCTTGGTGCAAGTGGTGCATGCTACATGGCGGCA
TGCCTACTGAAGAAGCACCATGTGGCAAGCCCGACTGTATTTATGCCGCGTGAAACATGG
TCAAATCACGCGAACATCTTCGAGCATGCGGGACTTCAAGTTCATGAGCTCCCTTACTTC
GATGCGAGAAGCGGAGATGTCGATTATGATTCACTCCTTTCGGCCGTCAACCGAATTCCT
CCGGAGTCTGTCCTCGTATTACAAACGGCAGGTCAAAATCCTACTGGCTGTGATCTCACC
AACGAGCAGTGGTCTCAGCTCGCCGGAACATGTGCCACGCGAGGCCACCTAATAATGTTC
GATGCAGCATACTATGGAATGGCTAGTGGGTGCGTCAAGCAAGATACTGAATGCATACGA
ATATGTGCAGAAGCGAATGTACCAGTGATCCTGGCCGCAACGTTCAGTAAAGTGCTCGGA
TTATACAGTGAACGCGTTGGTGTTCTGTGTGTCACGGCTCCAGATTCAGAGACCTGTCAT
CGACTCGAGATGCAGCTGCGGTTGATGACGAGATATGAGACAGGCGGTTATCCAGCTTTT
GGTGCGAATATCGTTGAGCTCATACTGACTAGCCCGGACCTTCGAGCACAATGGGAAGCG
GACTTGAAGGCCATGGCCTCTCAGTTGCAGGATCGAAGAAAGAGACTACGAGCGCTGCTA
GAGGAACTCGAAACGCCAGGAAACTGGGAATCTATCACCAATCAAAAGGGAATGTTCTGT
CTGATGAGACTCACTCATCATGAGCTGAAAATGCTAAGAAAGGTGCATCATGTTTATTTG
CAGGACAATGGCCGACTTTCCATCTCTGGTATCACCAATGCGAATATTGAGCATGTCGCG
AAGAGTATTGACAGTGTCATCAGAGCTTCTAGTCAAGTCGCAAATGGGAATGGTCGTCAT
TGAGGTCAAAATTGTATAGGGCGGTGGCCGAACGGCCAAATACGTTGTAG
>Unigene0000141
ACAGAACAAAAACTGCCTCTTGTAGCTTTCCATCTATCTCTATCGCCATGTCCCCCGCAC
CTGTATCCAACGCCACGCTTAAATCCTCTGTCAGAGCCATCTACGCGGAAGCCTTCTTCT
GCTCCTCAACTAATGCGTTAGTGATGTGACCACCGTTGGCGGCACGTCCTCTCGTCCCAT
CAGTCATGTTCTGGGCTGCAGCAACGGCTTCGTCGACTTCTGCATATTCTCCTGCTCCTT
CCGCTCCGACCCAGTACCTCTCCTTCTCGCGACGAAATTCGGCGAAATCCCATTCGCGAT
CTTCGAGATCGTCGCGTGAGGATGTCCAGATGTAGGTTTCGGCGGGGAATTCTTCGCCCT
CAACATTCCCCTCCCCTGTCTCTGCATCCCCTTCCTCTTTCAAAACTTTAACCTTGACCG
GACGTCTCTCATATTCGTCTCCTTCGAAGATGTCAAGACGAAAGATGTCGGCGTCGGTGA
GGCCTGTGACGAATGTTCCGCGGACGGAAGAATTAGGACATGGGACGACGCCTGGGTAGT
CGGCTTGTTTGACACGGTGGCGTCGGTGGTTGTGTAGAATTGCGGGATAGGTCTTGAGGT
TGTGGGTTGTGTAGAGAGGATTTGAGGAGTCTGCAACGCCATGACAGACGCGGTGGAGGA
CGGAGGGGGCCATGAGAGTGCCGTAGAAGAAGGCTGAGCGTCCTGTGGATTCGATGGGGT
TGGAGGCCATGGTGATGGTTATGAGTTGTGCGGGCTGAGTAGGAGGGATGATCTGATGGT
CGCGGAGACCACTACTCTTCTATAACTCTGTCGATGACGATGTTTGATTGCTTGTACTGT
TCGCTTTGTTCAATGTCTTATTCGACTGTCTTGCAAAAATGATATCGGCTTATCTTGAAC
GATGACTCTTGGTTCTCGGCAGTTCGATAGAATAGGCCTCGTCGTTTGGCGATGTTCGGA
GAGCTGTTTCTTCGACGTTTTGACATACGTTGTCACGAACTGTTCTCGATAGCCGGACCT
ATATTCAGAGCAGTCGTCGTGCGCCACGCAGAACCATGCTGTTATGTCGTTTGTCAAACC
AGCAGCCGCATGAGGTCGTCGGGCAGTGGGTCTTCGGGAGCCGACCCCTGCTGCCGATCG
CGATGCAAAGCTTGTGCGGCGTCTCCTTTTGGCGAGGACACTCGGACTTCATCTTGTGTT
TTCTACTGCCGACGCACTCTTCACGCTCATTGAAG
>Unigene0000142
ACCTCTGCCGTCTCGAAGATATGACGCGTTTCCGGCCATGTATAGACTTGCATGCAGGGT
CTGTCAAGCAGATCGTGGGTGGCACGTTGTCGACCAATAATGCAGACCTGAAGACCAACT
TCACCTCTGAGCATCCTTCAGCATACTACGCGGACTTGTACAAGAAGCATAATCTTCGTG
GCGGCCATGTCATCATGCTGGGTCCCGGCAACGACGAGGCAGCACGTGAAGCTCTCCAGG
CCTGGCCTAGCGGCTTGCAAGTCGGAGGCGGCATCAAAGACACGAACGCGAAGCAGTGGA
TAGATGCAGGCGCAGAAAGGTAGGTCATCATCACTTCATTCTTATTTCCTTCAGGCTCTT
TCGCTCTAGACCGACTACAGTCTGTGCTCCAAGCTCTCGGTGGCGACAAGGAAAAGCTCG
TGATCGATCTCAGTTGCCGTCGTGTCGGTCAAGGCTGGAGAGTGGCCATGGACCGATGGC
AAACCATTACAGAATTTGAAATCAACCAGGACAACATCTCACTGCTGGAGCCCTACTGTA
GCGAATTTCTAATTCATGCGGCCGATGCCGAAGGCTTGCAAGCCGGCATCGACGAAAAGC
TGGTCAAGTACCTTGCAGAGATCTGCTCCATACCCGTTACGTATGCTGGCGGTGGCCGGA
ACATCGCAGACCTCGAGCTGGTTGAGCGCCTCAGCAATGGTAAGGTTGATTTGACAATTG
GGAGCGCCCTCGACATCTTCGGTGGGAAGACTGTAACCTTCGACGAATGCTGTCAGTGGA
ACAGAGCTAGGGACGAGGCTTAAACCTTTGTGAGCCCACGTCGCCGGGTAATTGCTCAGT
TCGGCATGGCACCCGCGGAGTGTACGCATACGTAACAATCTAGAATCCGAAAAAGGCTGT
CGTAGCCTTGTTCTCACCCTCACACCTTGGTTTCCAGGCAAGGACAGACGAAGGCTTAGC
ACTATCTTCGGCAGCGAGGAAGCAATCTTGGCAAGCCTCTCTTGAAAATTCTGCA
>Unigene0000143
CAGACTTCCGTGAATCTACCTGCCCTGCGCATCGTAAGTCTGCCTTCGCAAGGAGTCTGC
TGTCATGGTGCCTGATCCGCGCGCGCATGAAAAGTCCGGAGGTTGTGGCGGAGAGCCGTT
GGCTATCTTCGTCCCAGCAACGGTACCGACAGGCCGCTGTCAAGCATGATGTTCTGTATG
CAGATCAGAGGCGGGCATCAAAAGATGAGTGGTATACATAGCGGGCAGATGTTGTCCGTC
CGAACTTGTGATGCTTTCTAAGTTGCTTCCAATTCGTCCAAACATGGTATCCACTGTCAT
TTTGGCTTTATGGCCCAATGCGACAGCTGCAGCCACAGAACGACTGATAGTGCAGCACCA
GCTGAGAAATCCAGACGCAAGAGTCGAGGTCCTTCGCTGTCACGACATGAAGAAGCTGGA
AGCTGCTGGCTATACAAGACCTCGAGGGAGAGTGCAGCTGCACATCTATGGCCACGAAGC
CACAGTGCAAGTATGCAGTTTATTGCGCGCGTATTATGCTGCGACAGGCAAAGCGCTGGA
CGTAGAGGCCATAATTTTTGATACGCCTCCACCAAATTCCTGGACAACCACGATACGATC
TGGTCGAGTGCTCTGGAACGCCTGTGTCTGGGCTTTATCCTGGGCCAGCTGGATCGTGGA
CGAGCCACCATACGACAGAGATACGTGGATTCGGCAAGATTTACAAAATTCTCGACTCCT
TCCACAATCGACCAAGCTTCATCATGCTCGCCAGGGTGAACGAAGGTTCTTCGATACCGG
TCGCGAAGAAGCCAGGACGGGGATCCAAATTGTGCCAGGGCTGCCAGCGTCACGCTGCTT
TCGACGAGATGATACGATATGCTGTTGAAAGAGTTACGGACACGGCTCCGACGAGTTTAT
GCGTATTTATCCAAATGCCAGTCTGGAGCCTCACTGAAGTTTGATCCTTGGGCCGCCAAC
CTGGTGCTCTGCACTGCGAAGTTTCCCCAGGCCACCGCAGCTCTTGGACAACACTGATAA
ATAATCAGTGTGCCAAAGATGTCGTTGCGGCTGGATTTCGTTCCTCAGGATGGAGAAGAA
GAAGGAGTGCCACGTGTCGACGCTGCACATGTCTCTGGCGACTAGTGTATCTGGCAAGAT
CGACCACTATGAAACCTGTTGTCCAGACCACCGATTGTGAGTCGCGCATGAAGTCGGCCC
ATCCAGGTATGAGGCTCTCGGGAGAGTGTTTTTCGTTCCGAGCGCCTAACCTAACACAAA
TGGGCCTGGATGTGGGAGAATCTCGCACTGGTTGGGGAACGATGCTGAGAGCCCGCGAGC
TCATTGCGCAGTAATTGAATATTGTGTAATAAATAACACGCGTGCGACGCGATAATCTGT
CCCACGTGCGAGGT
>Unigene0000144
TCCAGGTTGAAAGAGGTATATACACTTCTACATCTTGGAAGTCGGTTTCCTGTGCAGTAT
GCCCGCACCGGCCTATCAAACACATGTCAGAAGCAGAACATCTACGATCGCCTGTGCATG
ACTGTAGCAGCCGCCTGGTGGTTAGGGAAGACGAGCAGGTCAGCGATGACCACATTCTCC
GGTCTCCCGGCGGAGAACACAATCGTCTCAGCAATGTCATCTGGCGTCAGAGGTGTTACA
CCCTTATACACTGCATCGGCCTTCTCCTTGTCGCCATAGAATCGCACCACCGAGAACTCC
GTCTCCACCTGACCAGGATCGATCTCGATCACCCTTATCCTCGTCGCGATCAACTCTTTT
CGCATAGCGTCTGTGAAAGACCGCACAGCAGCTTTGGTAGCGCAGTAGATGCTTCCTCCG
GGGTATGGTTCACGACCAGCGATCGATCCGATGTTGATGATATCTCCTGCTCCAGACTCT
CCCTTCTTCTTCATGACCTTGAGGACTTCCTGCGTCATGTTGATGAGACCTGTAACATTT
GTTGCGAATTGCACGTTGATGTCTTCGTCCTTGATCTCGCCTGCTTTGTCCACACCCTTC
ACGAGTCCGGCGTTGTTGACCAGGACATCGATATCCTGAAATTCTTGTGGGAGGTTTGGG
ATGAATTGCTTGACTTCCTCTGGCTTGCTGACGTCCAGTTGAACGGGCAGCACTTTGACG
CCATCTCCTACTTCCTTGTTGATGTCTGCTGCCAATTGCTTCAATGCATCTACTCGGCGA
GCTGTAAGGACGATCTTGAGGTTCTTCGGCGACGTGCGAGCGAACTCTTGCGCGGTGGCT
TTCCCAATGCCAGAAGAAGCTCCCGTGATAACAATCGTCTTGCCTTCAAGGCGCTTTCCC
ATAGCAGTAGCCATGTTTCGTGTCGTAGCTCGAGTGAGGATAGAGGACGCGGGTCGTGCT
TTCGCGAAGCTGTTCAGTGTGCGTAGGAAGTGTCTGGGCTGGAAGAAACTCATAAAGAGA
GGTGAGCTGGCTTATCTTCACAAGTTTTCTCTAGCAGGATGACTGAGATTTGCTACGTCG
GGAGATAGATGCGCCTGAATTCGATGGCCCCCAATGCCTGCGCCATGGGGG
>Unigene0000145
TTACGGGATACAGTCATTTCATCGATTTCATTCCATGACATTCAATTTCCATCTCCTCCG
AAGGTGATATTTCCGTGATTGTTTTGATTACCATTTCCCGAGTTTCCCAATTCTGGTGCT
GTACAATCCAGTAATAATGCTAAATTCGCGCTTCCCGATGTTCCTATTCCATTTCTGACA
TTTTCGTTTCTTGATTCGCCGCACTCATTACGAGAAACACTCTGAGTAAAATGGACCTTG
TACGAAATGTCAAGGTGTAGATTGTCGATGCTGCTGAGCTCGCAAGCTTCTTACAAGAAG
AAAGCGGCAGCGGCAGCGACAGCGACCATACCGCCGGCAACCTTCTGGGAAGCGGCACCA
GTGTAAGTCGCGATTGGTGGGCGGCTAGTGGTGGCCGATGGAGCGACGACAGGAGTGCTT
GGCTTTGATCCAGTTGGAGCATAGACTGGAGGCTGCTGAGGCTGCTCTGGAGACTTTGGT
GGGACGACTGGGTGAGTCTCGGCAGGAGGAGCTGGGTGGGTCTCGGCCGGAGGAGCTGGG
TGAGTCTCAGCTGGAGGAGCTGGATGAGTCTCGATAGTTGTTGGCTGCTGAGGCTTGGTG
TAGGTAGTCACATATGTCTTTGGCGGCTGAGGAATCTCCTTTGTGACAGTGCAACCGCCT
GGGCAAGGCACGACGAGAGTGGTTGCGGAGATAATGGTATACGTGGATTGCTTGACAGTG
ATGGTTGTTGGCTCCGGGCAATAGGTGGTGAGCTGAGTTTCAATCTTGGTTGTGTACTTA
GGAGGCTGGACCTCAGTCACAGTGGTTGGGTGGCCGTAGACCGGAACAGTGGTGTTCTTG
TAGACAGTGGTGGGGTGAGGGTACACAGGTTGTGTGACGGTGCATCCATACTTGCATGGC
AGAGTAATGGTGGTAGCGGTAGTCACCGTGTATGTGGATGGTCCATGAGTAAAGGTCGTG
GGCTCTGGGCAATATGTCTCGTAATCTGTGGACACAACCTTTGTGGTGTATGAATGAGGT
GGCTGGGTTGGGTATTTTGGTGGAGAGCTTGTGGTCTTTGGGTACTCAAGATAGTAGCAT
CCATCGATGAGCTTGCAAGTTTGACCTCCTGGATACGCGTGAGCTGGGTTGCAGCTGTAG
CGTCCCTTGTTGTCGTGGTCGCCTGGGGCTGGGCAAGATGGAGTTGGGTGAGGAGCAGGC
TTGGTCTCGCTCTTGGTTGGGTACTCAACCGGCTTCGACTCCGTGGTGGTTGGGTAAGAT
GGAGGAGTCACCTTCGAGGTGGTTGGATAAGTTGGAGGAGTAGTCTTTGGGTACTCCAAG
TAGTAGCAGCCATCAATCAACTTGCAAGTCTGGCCAGTTGGGTATGCGTGAGCTGGGTTG
CAGCTGTAGCGGCCCTGACTGTCGTACGAGCCTGGAGCAGGGCAAGTTGAGGTTGGGTAG
CTTGGGATAGACTCGGTCGTAGTGGTCGGGTAAGCTGGGGGAGTCACCTTGGTCGTAGTC
GTGTATGCTGGTGGTGTGACCTTGGAGGTGGTAGTGGGATAAGCTGGCGGAGTGACCTTT
GTGGTCGTCGATGGCTGCTCATAAACCGGAGGCTGCTCGTACGAAGGAGGAGCATTATAA
GTCGGCGGTTGTGGCTCATAGCCCTTTGGTTGAGCGTAGTTTGCCTGAGCGGCAACAGCG
CCAACGAAAGCGAAGGTGGCGAAGGACTTCATTGTTTCTGAACGAAGGTGTTGTCGGAAC
GACTGTGGTATGAG
>Unigene0000146
CCTCGACGCGTGTGCCCACCTGGTCAACTCGTCCTATATACAGCACACGGCAGCCGGAAA
GATGCTCACCGACAAGGTCCAGCAAACCCCGCCGCACGGCCTGCACGGCGTGGTGTCATG
GCACGGAAAGCCTTTTCGACCGCGAGCTCCGAGAGTCTGAACGACGAGACGACTGCGCAT
GCGGCGAGAATGATGATGTGTCCCCTCTGAAGACGGCAGGCTCTGGGATAGTCTATACCA
CGCTCCGCACCCATGTACACACGGGTGGCGGGAAGCCAGCAGAGGCCAGGACGCGCAGGC
CTGCGGAAGACAGCAGCTCAAGGGCAGTGCAGCGCGCACCATGGTCCATGGACATTCGTC
AACTTTCGACATCTTCCAGCTCCGTGACTCCCACCTGTCAGCTCCCTGCTGTGCAGTATT
GGCAGTCCCGTCTTGTGCTCACTGCCGCGGGACATCCGACCTCCAAGGCGCATAGCTACA
TGACACAGATCGCCGCAGCACCGCTTCGATATCGTATCTCCGTTCGCCGGTTCACGTTTC
TCGCAGGACCACCTTTCACTGAGGCAGCACAGATGATGGACTTTCCAAAGAGGCATTCGT
GTGCACAGCAAACGAAGACAGCCCCAGGCCGCGGTCGTGCCAGACGGCCTCACCGCTTGG
CGTGGACCGCGAGCAGGGATCAATATTGAAAGAGATGCGATAGCTGTCCCTACACACAAC
TACCGAGCCAGTCGAAGATGATCCAGAGAATCGTCTCTCCTGTCCTGTTGCACCACTACG
GGCTCCCAGTATTGGCTACGCCTCCAACGCTTGTCCATACAAGCCGCGTACGCCCGACAC
CCAGCATCGGGCACTGCTCTTTGGCCACATAGTGCCTTCTCCATGTCTGTCGAGAGTGCT
CTCAGCTACATATTTCTCCCCAAGCTCTTTCACCTTCACAGCTGTGTTCACGAACCATGA
CAGAGGATCGAACAGTTCCAAGATCGTGTTCGCTTTGCTGACCTTGCATCCGGGCTCGTG
CTTGACGCACTGAGGCAGATGGTTAGGGTCTAGCGGCGGAGTTGCTTGTTCCGAGCGTCG
CAACATCGTGTCGTTGCCCTCGGCCTGCATTCTATGATCTGATAATGATAACGAGCAGGT
CAGCATGTAGTCGATCGAAAAGCAGATGTACCAGGCCGTTGTCGAGACATAAGACGACGA
TGCTCTAGCGGGACTTGACGAACCGTAGCCTGTCGCCAAAGCTCTAGAGAGTAGCGCAAG
CGCCGAGATGATGAAGCATTTTGCTAACATTTTTCTCGCGTCAGTCAGCGATCCGAGGCT
TGAACAAATGTGAAGTCAAAGACTGATGCGCGGGCATGTGCTGTAGAACTGGCAGGGCAA
GTGATGAGCAGACCTGGACTTCTGACTATTAACATCACAGGCAGGCTGTGGTCGTGAGCT
GGCCACGGTATCGATTCGGGAACAGACCGCTGAGGAATGAACCGGCTCGGCAAGAGATAT
AGGACTGATATGCCGAAACCATTCCACTTCGCAAGACCGCGAGCCGACAAATTGTTGCCG
GCTCAGGAATACACAGAGAGTGGAGAGAGAAGGCAGACTTTTCTCTGCAGAAGGAGGAGC
TCCGTAGCCCACGAGGGTGGCTCCCGTCGAAAACGGGCCTTAAGGGATTATCAGAGATGC
GTCTAGTGATCGCAAGGAGCCAGCCCCTTCCCCAAAAATGCAAGATATTCGTAGCCCACG
AGGGCGGCTACGGTCGAAAACTGGCCTTGAGCGATTCTCGGAGATGCGACGAGTGATCGC
AAGAAACCTGCCTCTTTTCCGAAAACGCAGGACATTCTGTGCTTCTGAGTCTCAAGCTAC
GGTCGAAACGAGCCTTGAGGGGTCATCGGAGATGCGACTAGTGATCGCAAGAAACCGGCC
CCTTTCCCAAAAATGCAAGACATTCCGTGCTTCTAAGCCTAGCGAAGACGCGCGGTAGCT
CAGCCGTGAGCTGTCTGAGACACCATCGCTTGTGTACCCACCGTCGAGGACCAGAGTGCC
ACATCTATGGAGGATTTCAGGTGCCTGATGCCACCCCTCGATCAGGACTACATGTACGGC
CGAGCGGAGGCCTTGCCATGCTTCATTCCTACTCCACGAGAGTGCAGCATAGACTGGTTC
CGCAAACATATCAACGAGATCCCTGTCGGAGTTCGAGGCCCTGACTATTGCGGGACGGGT
AACCTCGTTGGCCAGGCTCGTGCACAGGCGAGTAACCGCCTGCCCGATTTCGGAAGTAAG
GAGTGCAAGAAGATGTTTGGGCTGGATCAGAAGACGATTGATAAGGAGAAGAAGAAGGGA
GAAGAGACACCGAAGAAAGAGAATGAGGAGGAAAAGAGGCGGAAAGGGGGG
>Unigene0000147
ATGTGAAGGCTTTGAACATTATGGCTCGCTTGTGATCGAAGTCTCAAGCCAGAGTACAGT
TGCCTTACAGCCCTCCATTTCGTTTCGTGTCGGTAGCGTGTTGTAGACCTGCTTGACTGA
CATAATTTGCTCTCTCTGCTCGAGAGGAGCGCAGCCAGAACATCAAACCACCACCCACTC
CGAGAATTGCCAGCAGTGCTGCGTTGGACCTGATAGGTCCTTTAGATCCATGAGGAGAGA
AAGGGTTTGTGGCCATGTTCAAGCTGATCTTGAGTGAAACTTCTGATTCCAGAGACTGCG
AAGTGCTGGATTCAGACCGATTCAGATGTCTATGACAAGCGTGTGAAAGCACAGCTTATA
TGCTCGTTTGAGCAGTGCCAGTCTTCTATACGTCATGTTGATCCACGTTGAAGTAACACC
TACTTTGTAGATAGTGAATGCAGCAGCTGGTCCACCATGCACGCCTTGTTGAGAATTGGT
CACCGATGCCAGCGATGCTCCGTGGCGTGTGCCAGAGGGCCGTGTATGGGCGAGGCCTTG
CGGAGAAGCGGCGGCGAGTGGTTCCAGCGACGATGATACTCTATTAGATGTCTTCAGTGA
TTACTTCGATCGTATAGTCGCAATCGACTGGCAGTCCCGGGCTCCACGTGCTGAAGAGTG
TATTGATTCTCTGGCTCAACATGCTGGTGTGAGACAATCAACACGGACGCCTGACGTAGT
TGCATAGAGAGGACCATAAGCTTTGGCGCAGCACTCGTTGGTCACGGCGCTCCAGAGTTG
GCAGCGCGTAGCTTGTACACGCCCATCGGCAATTGGTTCCATCGTACACTGATCCGTCCG
CGACCTCGTGAGTGCGCGCACGTGTGTC
>Unigene0000148
GTGAGATATTCGGAATTTCGTGGCCGAGATACGTCGCGCATCCATGGTGGCATTGATGCT
GCCGGAGTTCGCGACCAGCCTGGCTAACTTGCTCTTGGTCATGCGCTTCTTCTCAGATGG
CTTGCGTGACTGATACCGATAGCCTGGATGGGCGAGTGCGTGCTGACGTTTCTCCTCTTC
AGCTCGGCTCTTGTACTCTTCTACGACATGTGGCTTCTCGGATCGCCATCTGGCAGCGCC
GGCGCACACTGCCGCATGACAAGACATAGAGCGCTCGATGGAGCGAGGAGCTTAGCATTA
CGCACCGCCTCCCGGACGGTGGTGGCTCCTGTACATGAAGATCAAATCATCAAACAGCCC
AAAGATCATGTTTTGTTATCCTGACCTCGCGGTGTCGTTGATCACTGCTGATCTGCGACT
TCGAGTCAGTAAATGGTGCATTTCAGGAGATCGCGATGCATCATGTTAAGCCACAAGAGA
TCAGGCTTTCGCAACTTCTCGTCTGCGCCACCTGTCACAGTGGCTTGGACATATGCTTGT
CATTTGGTTTTGTTGGAATCATCATG
>Unigene0000149
GCAGATCAGGCCATGCCTTTTGCCCTCTCTGCCTGGTGGGGTAATGTCCACTATGTAGTT
TTCCAACCTGGGGCAAACCTCGTGGAAGCTATCCAGACACCGCGCACTTACTCCTAGCAC
GAGTCGACACACGCGGCATATCACTGCAAATATGGGCTCCATAAACGACCTTGGACAAGC
ACGGGAGCACATGAGTGGTCAAGGCTGGTGCGTGATTCCCGATGTGCTCAGCAAGCCAGA
GACGAAAGTAGTGCTTGATGAACTCCGGTCTGCAGCAGCGAAAGCCAACGAGCGTGGCGA
GGACACATTTCTACCATTCCTCGATCCAAATGAAAGCAACGTTCGGGTGAGTGCTATATA
GCATGTTTGAACTCGTCTCCTCAAATTCAGCTTGCATAGGTCTTCTACCTTCTCGAACAT
GAGATCTTCCGAAAGGTTATCCAGCACGAGACGGCGATTGAAATGGTGCAGAGCGTGCTC
GGCGAGAATTTCCTCATCAGCAATTTCACCGCAAACATCGCCCGGCCTGGGGGCAAGTCT
ATGGGTTTACACTCTGACCAGTCGCTTGTGACCCCGGACCCATGGACTCGGATCGAGGCT
ATGAATGTCATATGGTGCTTGACGGACGTCTATTTCGAGAATGGCGCAACTTTGTATATT
CCAGGGTCGAATAAGTGGCAGACTCGCGACGACATTCCCAAAGACGCCAAAGAAAGGCTT
CGACCATTCGAAGCAAAGGCTGGCTCGATCGTCGTCATGGACGGCACAGTGTGGCATACG
TCGGGCGCCAACATTACTCAAGATCAAGATCGTGCCCTGCTTTTTGGTTACTACACTAAG
CCACATCTTCGACAACAGGCGAGTGACCGGGCAGTCCCTGATCACGGCGCGTGCAACTCC
GTACTTATTGCATGAACAGGTGAACTGGACCAGAAAGCTTAGCCCAGAAGTGAAAGCATC
TTTGTCACCGGAGATGGAAGAATGGCTCGGTCTCGGTGTGACTGCGAATCTCGGAGAGGC
CATTATGCATCTCAAGTATATAGACGACCAATTTGCTGAGGATGAAGGCTCGGGGGCAAA
TGCAGCGGCTGCTTTGGCGAGCTCCTCCCATAGTAAATAGAATATGCCTGTGCTCTCATC
AATCGTCGAAGTT
>Unigene0000150
TTGTCCGCCACGTGCATATCCAGCAGACAATCCTGATCGTGTATTGTTCGCGAGCTGCGC
ATCAACGGTCACGACGTCACCCCGCTCCGTGCTTCACCCTTGCTGGGCCAGCACGAGAAC
GTGTAGAGCGAGAAGCCGAAGCTGGATCCAACGGGGGAGTTCGCAGGGATCAGTGGGCAG
TAGAAGACGATGACTTCCCATCTGGGAGAACCGGGTCTTCCGCACGCTCCAAGGTTCATC
GATATCTCTTCTTCACGACATCGACAGCCGCCATGGGACACATGCGACGTTACACTGCAT
ACTGCCCGCCGAACGAGCACTCGGGCATGATGGCGGCACGGAACCTTCGATGCAAAGCGG
TGTGCATGCACTCCATCCTGCAATATGGGAGCGTGCTCTGGCTCCATCCGACCCAGAGAA
GCGTGCATCAGCCACGCTCGCAGAGCACCACGTCGGCATGCCCCCGAATGCCAAAGTCTC
GTGTTCTAATTCTGATCTGCAAGCATACTTGTGACTGCACTTCAGCGGGACCGCGCTTCT
TGGAAATTCCCCCAAACGGAGTCAGCCAAGCACTACCAAGCATTGGTCGTCTCACGGGCT
TTGCAGCCTCGTGCAATTTTCGCAAGGCTGTGGAACCGAGAGCCAAGACGAGGAGCAGAT
CAGATGTACGACATGAGCTACTCCATTTCGCCGAGACAGCGGACACCTGCCAGCCCGACG
CCTCCGTTCAGCTGAGGGCTGTCTGTGGCGAATGTTCCCGAAGGCGGAGTACCTATCTTG
GGATCGTGATAGACGACATGGCCGTCCTATAAGGACTGCTGTCGTCGACAATGCTTTGCT
GATCCCAGGGTGAGACATCTCTTGCTTCGTTTCTCATACCATGAGGTTCTCAACTTTCAC
TTTGCTTGCACAAGCATGTGCTTTGATTTCACCAATCCTCGCAAATCCTTCTCCGGAACC
ACTTGAATTCGTGAATGAGTTCGGCGCGCTCGAAGCAATACCCCCTCCCGAGACCGCGTC
ACTTGCCCGCAGGACACCTCAGACAGGAGGAGATGTAGCGTGCAAGAATGCACCCAATAC
GAGAGCTTGCTGGTCGACAGGCTTCACCATCGCCACTGATTTCGACGCCAAATCACCCAA
CACGGGACGCGATGTTGTCTACCACCTGGAGATCACGAACAGAACCGATCTGGCTCCCGA
TGGATTCAACAGAATCGTGATGGCCATCAACGGCCAATATCCTGGTCCAACACTCTATGC
AGAGTGGGGAGATCGCATGATTATCAATGTCAAGAACTCGCTGGAACACAACGGCACATC
CATCCACTGGCATGGACTCCGTCAGCTCAACACCTGTCAGCACGATGGCGTGAATGGCGT
GACTGAATGCCCTATTGCTCCTGGCCAGACCAAGCAGTACATCATCCGGTGCACACAACA
TGGCACCTCGTGGTATCATAGCCATTACTCTGCACAGTATGGCGATGGAATCGTTGGTGC
CATTGTCATCAATGGGCCAGCAACGAGTAACTACGATAGTGACCTCGGTACCTTGACCTT
CACAGACTGGTTCTACAAGACTGCATTCGCGACCAATGTCATTGCGCTTCACAGCACACG
AGGCCCTCCAACTCCCGATACCGGCCTCATCAACGGCACGATGAAACGCGATGATGGCGG
AGGTGCGTACCACGTCACCAAAGTCACCAAAGGAAAGCGTTTCCGCCTCCGACTCATCAA
CACCGGTATTGACAACCACTTCCACATCTCCATCGACCAACATAACTTCACCGTCATAAC
CTCCGACTTCGTCCCCATCAAACCCTACGTAACCAAATCCGTCTCCCTCCAAATCGGCCA
ACGCGCAGACATAATCATCAAAGCCGACCAAGCCATCGACTCGTACTGGCTTCGTGCCGA
CGTAGGAACAGCTTGCGGCCGCAACCTCATGGAAGGCAAAATCCTCAGCATAATCCGCTA
CGACGGAGCCCCCTCTTCCAACCCCACCCAAGCAACATCCGAAATCACAAAATCCACAGC
CTGCTACGACGAAACCGTGCGCCCCTACGTAAACAACACCGTCCCCTCCTCCGAATTCCA
ATCCGCAGTAAAAAACATCGAACTAGACTTCAACCAAACCACCACCGCCTCCGGCGGCGC
CCTAGTCCAATGGCTAATCGACGGCTCCGACATGCGAGTCGACTGGTCCTATCCCACCCT
CGGCCAAGTCCTCGACTCCAACAATACTTATTCCGATAAACAAAACGTGATCGAAATCGT
ACAAAAACCCAATCAATGGACTTTTTGGGTAATTCAAACTAAACAAGGGGATTTTGTCAA
TTTACCGCATCCGATTCACTTACATGGGCATGATTTTTATGTGATGGGATCTGGAGAGAT
GGGGACGTGGAATGGGGAGGTTAGTCAGTTGAAGTTTGATAATCCGCCGAGAAGGGATAC
GGCGACGTTGCCGAGGGGTGGGTGGTTGATTATTGGGTTTCCGGCGGATAATCCTGGAAT
GTGGTTGATGCATTGCCATATCCCATGGCACGTTGGAGCTGGACTTAGCATGCAATTCTT
GGAAAGGAAAGATGAAGTCAAGGCCGCTCTCGGCAACCTTGGGGACTACGGGAAGACTTG
CGATGGGTGGAGGCAATATTGGAATAAGCCCGGCAGACTATACGAGATGGACGATTCGGG
TTTGTGAGGTTTGGTACGTTGTAG
>Unigene0000151
GGCTGGAGACTGAACACCTGTAATGGTGGTTGGAGCTGCACCCCTGGCGATTGCTCGGAC
ACTTTCAAGCTTCAAGGGGGACGACAGATTGTGTTGAGAAAAGAGCAGCTGGGAGGACTA
GGTCTCACGAATGCCATCACACTCGGCGCGACTGATACTGTGCCCGCCACTGCTTGTACT
GCCACAGTGACATCCGGCCTTCTATTTTCCACGGTAAGACCCCATACTATCGCTTCACTC
G
>Unigene0000152
CCCTTTCCAACACCCCCGTTGCCCCCGCCACGTTGCGCAGGTTGGCGACCCAAACTTTTC
TTCCGCTCAGCATCGAATTCCTCGCGCAACGCCTCGCACTTGGCGTCGAATTGTTCACCA
GGCTGGAGCTCGGCTCTAGCTTGTGCTTTGAGGGCGTTGCTGATACGCTTTGTAATCGAA
TTGTACTTCGCAGTGCTGCCCTTATCGGCAAGTTTTTGGCGATCTCATCCTACGCGTAGC
GATGCGCTACACCAACAAGGAGATTCACCAAAAACTTGCCGATAAGGG
>Unigene0000153
GCTTGTCTTCGGAGCTCGAGCTGGCATGACCATGACTGGCAATGCAATACGGCATTCGGA
TTGAACAAAGTCAAGTACGAGGTGAGGAGAAGCAGCTGCTGGTTGGCAGTCAATTCCGAC
CGTCATCACCAGCTATGCCCTGCCCATGGAGAGATCACCATACACCTCGGGCGGCAGTGG
ATCCTGCCATCGACATATCAATGGGAGGCAGTTCTGAAGCATCTCCTTGCCTGGAAGACG
TTCTCGCGGGGACCATGACATGAGGACCGATGGCAGCTCACTGAGCCGCCAAGGAGCAGA
AAGTCGGATGCTGTGCAACAGCAGTGCTTTTACATCTGACGGCATGCACGACTTGCATCT
AGAATACGCCAACTGCTTATGCTCTATCGCCTAAGCTCAAGCCGCAACCGCGCTGCCCAC
AGCCCGCGTGCACTCTTCAAGCTGAAAATGGAAGCCTGAGGCACCCAGAAATCAAGTCTA
GCCTAGCCTATCGTACAAAGGTACAGCGGCGCAAGTTCCTCGAGCGCAGAATTCCGCGAT
ATCATCCTCCTATGGCTTCGCAACTAGTGTCACTACCCCACAAGATACTGACGAATCCCT
GGCGAGGCGTTTATCAAAGGTCTAGATACCAGAAGTCCAGATGTCCAGATGCAATGTATG
AAAAGGCAGCTTGCCTCAGCAGTTCGTTCGACTGCAAGCAAAATACCAAGAATCAGACCT
TGTAACAATGTCTTCGGAGTTCCCCACCCGAAAGAGCGCGGACATCGCGAAAAGTAACGA
GATGCCGCTGGAGCGTATCGAGTCCGTCATCAAGACCGGAGAGGTCGAACACTTGCAGGA
GGGTTTCAATGTCTGGTCGTTGGGCGCCTTGCTGGTGTGCCTCATGGCAACATGGGAAGC
CCTCGCGATAGTCGTGGCCTCTGCGTTGAACAATGGCGGACCTCCGTGCCTCTTCTACAA
CTACATTATCTCTTTCCTCGGAACTCTCGCTCTTGCAGCGTCGATGGCTGAAATGGCTTC
GATGTACCCAACAGCTGGCGCGCAATACTACTGGGTCGCCATGTTAGCACCATCCAAAAT
TCGACCCGTCTCGTCGTGGCTCACCGGCTGGATCAACATTGGCGGACAGCTCGCCCTCAC
AGCCTCAGCCGCACTCTCAGCTGGGCTGCTCTTTCAAGCGCTGCTCATACTCAACAACCC
AAGCTACACGCCGCAGCGATGGCACGGAGTCATGTTCTACTGGCTGGTGTTGGTATACTC
ACTAGCGGTGAATGTCTATGGAGAAAGATTTCTGGCACACAGCAATAATGCCGCAGGTGT
ACTGCATCTGTCTGGCTTCGTTGTTGTCGTAATCACCATGGGGGTCATGACAAAGGACAT
GCACAGCGCTTCCTATGTCTTCACCGAGTTCTCGAACACCAGTGGCTGGAGCAGTGATGG
CGTGAGCTGGCTTGTCGGTCTCCTCTCGACCATCTATCCTTTTCTCGGATACGATGCCGC
CGCACATCTTTCCGAAGAACTCCCCCATCCCTCGAAATACGTCCCCATCGCAATGCTCGG
CTCCATCGTAGTCAACGGCATTATGGGTCTGATCTATTGCATCATCATCCTCTTCTGCCT
GGGAGACCTATCAGAACTCCTCACATCGCCGACCGGCTTCCCCTTCGTCCAGCTCTACTA
TAACATCACCGCGAGCCATGTAGGAGCAACCTTCCTAACGCTCATCCACGCCTTCATCGC
CCTGGCAGCAAATTCTTCAGGCCTTACATCTACCAGTCGGACAGCATGGGCATTTGCCAG
AGACAGAGCCTTTCCGTTCTCATCATACTTTGCCCACCTGGACAAGAGAAGTGGACTTCC
AGTCAGAATGTGCATTCTTCTCACTGTTCTCCAATTCCTGCTGGGGCTGGTATATATCGG
CAACACCACAGCATTCAACGCCGTGATTTCCATGGCGGTCCTGGGCATGTATTTGTCATA
CGTGCTTCCCATCGCACTCATGCTGGTATATGGACGCAGAGCCGGGTCGTCGCATCCAAC
AGGATACTTCAGTCTTGGTCGTTGGGGCTCGACTGTCAATATTATCGCCTTGCTATGGGG
ATCTGTTGCCATGTTGTTCAGCATGTTTCCCAGCGTACAACCAGTCAACGCGCAGAATAT
GAATTATGCTTCTCTTGTGCTTGGTGGCTGGACGATACTGGGGGCTATCTACTACTATTT
GTTTCAACGGCAGTCGTTTCAAGGGCCGATCGAGTTCCGTTGAGAAGGAGTTTATTGAGA
CAGCTGTTGTTGCACAGGAACACTTGTAACCTTTTTGCTCCGGA
>Unigene0000154
TCGGGATGTCCGCCTTATGCACCTCTCTCATATGATCCACCATCTTATCTTTCCTTCCAA
AACCATAATTCCCTTTTCGATGGCAGCCTTGCCATTGACAGTCATATGTTGGAGCGGAAG
CGCCTGGAGCGGGATGCATCGCGCGGTAGTGTCGTTCGAGATCGGCTTTGCGGGAGGCGG
CGTAGGTGCAGTTGGGTATGAGGCAGCAGTATTCGATTGGGAGCTGGAGGGGGATTTGAG
GACGAGGTGGTGCGGGGGATTGGGAGGTGTATGATGGTGAGGGGTAGTAGGATTGTTGTT
GGTAGGGTGGTGAGGGTGAGTCATAATAGGCTGAAGAAGGTGTCGAGGATAGTGGTGATG
TAGGTGTTGTTGGGTAGCCATATGGTGCGGTGGGTCGTGTTGTGTAGTACGATGAGCCGG
ACATTGTGACGACTTTGTGATCGTTAGGCCTGATTTGGCGAAAGCTCTTCTTTCTCGCAA
TACGTGGGTAAGGTGCAGGATGATCTATCACAGACTCAAGATCAAGTGCCTTATCGAAGA
GACCGGCGAGCTTGTCGAAGATTGATGGCGAGGTTGAATAGTAGTACTTGCTTGTGCTCA
TTACAGGTTTGATGCTTCACGATATATAGATTCGTTACACGCATAGCGACGACGCTGTTC
TTATCATATCAGATACCTTGAGGCCGCATGTGGCCTTCGGGAGCCTTCGTGAGGCCGTCA
GTCACTTCTCACCATCATCACTCGGAAGTGAGATGGAGGCGGCAGTTTGCACTGCCTTCG
TGAAATAGTGAGGCAGACCAGGATTGCTGGTTTCGGTAGTCCGAGCCCGTTCGCAGCAGT
TCGCATGAGGTTGACATTGAAAACACTGCCGCGGTAAGGAGTCCGGCAGATTGAGAGCCA
TTCGAAATAGCGGG
>Unigene0000155
GGAAGAGATGGAGGAGAAGGAAAGGGAGGAACGCGAAGGGAAGGAGAGGGAACAGCAAGA
GAGGAAGACGAGGGCAGAGCAAGAGAACAAAGAGAAAGCAGAGCAAGAGAAGAAGCAGAA
AGCAGAGCAAGAGAAGAAGGAGAGAGCAGGGCAGGAGAAGAAGGAGAAAGCAGAGCAAGA
GAAGAAGGAGAGAGCAGGGCAGGAGAAGAAGGAGAAAGCAGAGCAAGAGAAGAAGAAAAT
TCAAGCGAGCAAGGGAGCGGAAAAGAAAGCGAAGGCGGAGAAGCTTAGAGATGTGGTTGA
AGAAGCTGAGGAGGAAGGTGAGCAAGAGGAGTCGGAGCTGTGAGTGAGTTGAGTCAATAC
GGGATTGCCAGCAAGATGTTTGTACTATTAATTTGTCAGTACTGAGTTCTAGCTTCCCAT
C
>Unigene0000156
ACTGGTCCACATCGCAATCAAGCAGTGACGAGCTCATGCAACTAAACATCATCTCTTGCA
CACCACGCAACCATTGAATGCATCCATGCCCTGGATCATCGTCTTGGACTCCAGCCCTGT
CCAGGCGTGTCGCGACTTCATCTGCGGACCATCTCAAGTCAGTACAGTCCGGAATTGCTT
CTCGAAGTAGCAGTCTTGGTCATTCACAACGATGATGTGGCTTCTCCGTCGCCCATCGCA
AGCAAGGGACGCGTCACCGAAACCAGGTGCACGTGATTATGTGGCAGCCTAGTGCACGTG
GAATTCCAGATCTCAGAGGACAACTCGACTTCTTCCCTTTAGCTCTCGTGCTATGGATAC
TAGGACATGAGCATCGGAAGTGGGACGGTTGAAAACGAATGTTGAGTCCAAGTAGGTGCG
GAAGTGCAACTCTACAAATTGTGCAGACTACGACCTGCCTTCTCTCCGTAGAAGCAAAGC
TGTTAGTGCAGGACCGCTATCTCTGCGAGTGCTCCGGCACTAGGCCGAACGACGGGCCTG
CTCCGTTCATTGAGCCACCATGCTCTCAATTCGTGGCTGGATCGTCGTTGGTGTTCTGTG
GCCTTCATGTGTTATGGCAGCCTTGATGAGACCCGACTTGACACTTCTCTGACGCAGCGC
TACTGGTCTGGCACATCCATACCGAGCACCTCTCAATCGCTGCGACAAATTCCATGTGGT
TCCGAAAGAGTACCATGTACAGCTGCGCCCCGAATGCTGCCTTGAAGAACATTGGCGGAG
AATGGGTCTCGATACTGCGAACATTGTTAACACCACACCACAAAACCCTTGGTTCCCAAC
GTCCTATCATGCGCAGGGCATTGAAGACTCGGTGCTCGATGCTATACGTGCAGACATCAT
GGTTGACATGGTCAAGTGCCATCGGGAAATGTCGGCCTCAGATGGTGAGACCATGGAGCT
TGTTGATACGCCGTGGCACGAGCTTGGGAGGTACAAGGAGTTGTGATATAAGTATGTAAG
TTCTATCTAGAGCGCTTAGAGACCGGCTGCCTGCTCGACAGTCGCGGCTTCAATTGCGGA
CTATCTCGACC
>Unigene0000157
GCTTAGAGTTTATATGATGTCTGTTTCTCAACTTCAACTCCGAGCTCTCCATCGCCGTCT
ACTGGATGCGGTTTACCTTCTAATGTGGGCTCGTCGTCTGCTACAACTGGCGGTCCTGTG
AAATGCTTTCTGCCGTGGATGAGGTACCAGACTAAGCTGATAGTGGCGAAGGCGACAAAG
ACGACTGATGCGTAGTTCATGGATGAGGCGGTGACGGGCAAGCTGACTGGCATGCAGAAT
AGCACGATAGCCAGTCCAATCCAGCAAAGGCAGAGGATGTTAATCGCTAATCCGTATCTT
CCCAATGAGAAGGTCGAGTGCTTTACCATCTTGCGACCACGGAGGACGCTGACCAGAATG
GGCAGACCATAACCGCAGGAAAGGCAAATCGTTGCAACTCCAGTAAAGCTGTTGAAAGCT
GCCGTCGAACCGAAGTAAATCAGACCAAGAAGGCAGTCGACCACAGTAGACAAGACCAGT
CCCCATAGTGGAATTTCGAGTTTCGAGTTGATGCTTCCCAGCCATCGATATCCTGGAATC
GCTCCATCGCGAGCAAAAGCATAGGTGCAACGACTCGCAGCTGTCAGAGCACCGACTCCA
GCAAAGAACAGAATTCCCAGAATCAAGAACAAAAGGCCGAATCCTCCACCTGTCGAACCC
GTAACAGTCTTGAAAAGCGTCCCAATCGGCTGCCCACTCGCCACATCCAACAACATCTGC
ACATCCGGCAAAACGAACAAAATCGGAATCAAATAAATGACACCCGTAACACCAGCCGCG
GCCACAGACAACACCATAGCCTTGGGCACCTCTCTCGCCGGATTCTGCACCTCTTCACAC
ATACTCGCCACCAAACCATACCCGGTCAAAGTATAAGCCGCCTGCAACAACCCGACAAAA
AACGCCCACCCATCCGGCCACCCACTCGCACTAGCATCATAATGCGTAAAAACAAACTCT
CCCGAACGATAATTATCCGTCGTCGTCAACAACACAATCATAATCACCACCACACTCGCC
GCGGTCCAGTATATGCAAATTTTATTGATGAGGTCCAAGTATTTTGAGCCAAAGGCGTTG
ACGAGGAAACAGATGAGCATCCAAGCCCAGAACATGAGGATCGTTTGCCAGGCGTTTGCG
ACAAAGTCTTCGTGGTAGAGACTTATGGCGCTGAGGATGAGTTGGGCGCCGGAGAAGTTG
ATCGAGAGGGTTACGGTCCAGTTTCCGACGAGGTTGAGCCAGCCTGTGATCCAGGAGGCG
ATGGGAGCGTATTTTTTCGTGGACATCATGGCGCTCCAATAATACACTCCACCTGCGGTC
GGATACACGGCACAAATCTCCGCCAGACTTGCCGCGATGGACAGCGAAATCAAACTAACC
AGTACCCAGCCCCAGATAATCGTAACAGACTGCCCATCGGTCAAAGTGATGTACAATGTC
GTCGAAAGACCAAATGGTACGGCCATGATCGCGAAAGATAACCCGAGGATAGACAGCATG
CTGAGAGATCGCGGGAGTTCGGACTTGTAGCCCATGCGCGCGAGGTCGGCGTCTGCATTT
TGGGCTGAGAGGGAGTTGTTTCGTCCTGCTGCGCCTCCGCTGCCGCTGAGGGCGGAGATG
CGGCGTTTGGGTTCGCCGGACATCGTGAAGGCCTTCTGTTGTTGTTGTGCAAGCAAGCAG
GCAGGCTGGATGGAAGGTGTGTGTTGTTTCTTTTCTTTTGTGGATGAGAAGGGTGGCTGT
CCACTGCGCGTCTTGTCGTGTAGACGAGCTACTGCATAAGGGCGTGCGCTGTATGCGACG
CGATCAGGGCAGAGCAGAGGAAAGAGAGAGATGAAAGATGAAGTGAAG
>Unigene0000158
CGAAAGCCAGTTTCCTGGAGCGGGAAGAGGGAATTGGTACATTTACGCCGGAGTAGTTTT
TCAGACGAACGATCGAATGGATTTGATTGAGGCTTTGTGGAAGTATGTCAAGACTGCGAG
TTTTGATTCCGAGTTGCTAGGGAAAGCGAGGAAGTTGAGAGAGGCGTTGTTGAAGAGTTC
GGCGTTGGTAGGGTTTCCGAAGGGAATCAATGCGTGCACGAGTTTGCGTAAAGCGATCAA
GGACCAGACCCCTCAGATTTTGAAGGCTTTGGATGAGGATAAGTCTTTGCGACAGTCCTT
GGGCAGGGTGGAGAAGGATGCGAGAGGGAAAGAGTTCTTTTCGAAGATTTATTCGCAACA
TACGGATCGCGTGTTGGAGAATATGTCGTTGGCGTCGGGAGGCGACCTATCGGAGTTCGC
TATCAACGCGATATATGGCGATCTCATGGCGGAAGAGTCGCGA
>Unigene0000159
TAAACAATGTTCTTGCTTTATTGAATAGTGCCTGGCATGCCGCTCCGATTGCATTTACCA
GCGCTGAACATGTTGATGGATAGAGGGGTGACGTCGGAGTTCGCTTCTGGCGGTTGGCCG
TTGCTGCGTGGAGGCAACACGAAAACTTGCGCGGAGAGCTGAGCTGCTGTCGGAGGCCGC
TGGTGTGTTTTGTGGTCTCGCACTCGTAGTACGTGTGCTAGTGACGCAGAGCGGGTGTTG
ATGGAGTTCGTCCATCGCAGTGAGCGCACTTTCCTGAAGCTGATGTGCTTGCCTTGTTAC
GCATCTCCCTCTTTCGCCCAGCAAATCTCCCTCTTTCGCCCAGCAACAACAACGGCGCCC
ACCATGTCAGCGGCTAACGAGGTAAACGCGGTCGGCCAAGTATTTGGGGCAATCCACGCT
CGCGCCTGGCAGCACTTTGAAGACGAACAACTGGAGGAGGCCTTGGATCTTGCGAGGCGC
ATGTTGCTCGAACCGCGACTAAGCGCTTTCCACCGAGGCGGGTTTCATCATTCATTCACG
AAGATCGCTTACAAGAAGTCCTAGTGAGCACGCCGAGCGCGCCGTAGAGTTGTTCAGGAC
ACTCCGCGGTACTCCCAAGGCTAGGCGTCTAGTCGAGAGCGCCCAGAACATCCTTCAATC
CGCTCGAAATGACTTGGCCAACGGCCACAACAATGTTGTCCCCTCATCATCTTCCGTTGG
TGAAGACGAAGACGCCCGCGATGACGATAACAACGAAGAGCAAGACGACGCCGGGGTCGA
AGTCTTCGAGTGTGACCTCGTAGCAATGGTAAGACGAGAGCAAGAGCAGGGGCTACATGA
GCAGGAGGAACACAAGGAGCAGCAGGAGCCATACGAGGAAGAGGCTCCAAGCGACGTAGG
TGTCAGGATTGAGGATACCGCGAAGAAACCACCAATGTTTTGGGGTGTTGAACTTGATGG
TGGCGAGCCTCTCGACTCAGACGGTCCATATCCGGACGGGTTGGATGAGTTTGTCGTCGG
GAGCGACGAAGAACTATCCGAAGAGCTTGAGGGATAGGACAGGGCGTCCACATTCGGAGG
ACAGACTGAGATGCTCGTGCCCTCCAGCAATGCACAGGTGTTCGATTCCAAGCCATCAAC
GAGCATAGCAGGACCGCAAGAGGGGATCAGAAAGAGTCTACAAGCTCATTGATCATCTGG
AATGCATTGCCATTCCATCCTCTTCCCGCTGTACGATCTGGTCTTTCCCAGCTTTTGAAT
GCATTGCCCCTACGACTTGACTTCATTCCCCCGGCTCATTTTGTCTGGCTCCAGATACCA
TAATAGTCTGTCCTTCCCGCCTAATCTCACTCCGCCGTCTTATCTCTTTTGGCATGCGCT
CTCGATGCGCAGTTTCGACAATTTCGAGTCGGTGATCTGCCTCTCGTTGAAGAAGTTACA
TCTTTTCGATAATATAGACGTAA
>Unigene0000160
TATCACGGCGTTCATCTTCACCATGGCCCGCCAGATGCGCCCTCTAAGCCGACGCCTTCA
ATTTCTCGAGGCACGAGCAACCCAGTGCCAGCCAAACCGCACCCTCACCACCACTCCACC
CCACCTCCAGAAAGACTCCAACAACCAACCCTCCACCTCTCTCCAATCCCTCAAAGAAAT
CGACACAATCGCCCTCTCCACCACAAAAAATCACATGACCCACATCCTCTCCACAACCGA
ATCCCTCCAACACCTAACCTCCCAAATCCTCCCCCAGGCGCGCAGCATTCAACTCAACCC
CCAAATCCCCCCCTACAAACCCTCCCTCTGGACCCTCCAATCGCAAAACGCCCCTCCCCG
TCTAGCCCTCCTCCACGAACACGCCACCCGCCTCCATCAAAACCTCTCAGACCTCCAAAC
AACCCCCCACGCCATCGAATCCAACGCAACCTCACTCCAAAAATTAAAATCCGACCTCAA
CTCCCAATCCCAAGAAGACAAATGGAACGAATACACAAATCTCAAATACCTCGAAAAAGC
CTCTCTCCATCGCCAACAAACTCGAATCGACACTCTACAAGCCGGAGTAGATACAATGAG
AGAGGAGAATTTAGGGTTAGCGGCGAGGAGAGCGGCGAAAGCTGGTGCGAAGGGCAAAAA
AGATGTGGTGCCAGTGAAAGCTTTTAAGCCGGCGTTCAAGAGGGCTTTGGCGGGCAGTGT
GATGGAGAGGGATGATAGTGGTGGTGGTGTTGGGATGAAGAAGAGACAGAAGAATAGGAG
TTTGGCGGAGACGGTGAAGAGTAATCGGGAGAGAGGGAGCAGGGGACCACAGCAGGGTT
>Unigene0000161
TGCAGGGCGCGAAGAGCCGCGCACTTCGCGTATCTTCACGCGCTGTCGTACCTGGTGCCT
GATTGCTTACTAATTCTGCAGACGTCGTTCGCATGAGGCAGGTGCAACTCATGCCTTGTA
TCTTGTGCCTTCCGTGGACTGGACTGCCAGCTCTGTCCTTGCCCATCCCAATTGATCGTC
TCAGATTGACAATTTACCCAAGGATAACAGGATTCAAGAGACCTTGGATCGATGAGTTCT
CGTCTCCGTTATCCACGTATGTTGGTCCACAGGCCTCAAAATATGACCCGTCTTCTGCTC
CTTCCAGTGTATCGCTGCAGCCCATCGTAGTGCCGTTGACACACAACGAGATCGGTGTCC
AACCCAAGAAGAACCTTTGCCCTGTCGGAACGGCCACGCCCCGAGTGAGGTTGGCCGAAC
TCATTGCGGGAAACTTGCGTCCTTCTGTCGCATTACTGATGACGTCGAAGAAGCTATCGT
ACATGACCTCTGCAGCAGAGCTTCCGTTGAAAGTGCGATTGTTCTCGGTCAAAGGAGTTT
GAACTCTCAGATCGAAAGTGCAGAAGTTACCACCCGAATTGATGCAGTCGTAATTGCCGC
TGACACTCTTAGTTCCGTGTACAAGCGACGTGTATGTTCGATCGATGTTGAGAGAGCAGC
CGGAGTTGTCACTCTGGCGCTTGGCTAAAATATCAGTTGCAGTGTCCTCCAGATCCCTGA
AAGAGTGAACGATAGTGGCTTGCGCGGGTCCAATGAAAATGAATGCGAACAGCAAGGCGG
AGATTATCCAGCTGTATCGTGGCATCGAGGAGCGGAAAGCGGAGGAAGTGAGAGTCTCGG
TGTTGTTGGGCATCAAACCCCCTTGACAGAAAGGACCCCATCCGTATCCGGTGTCAATGC
CTTCGTTTGCACACCGTGTCCAGTCGCTCATTGAGTCTGCTGTTTCGCAGTATAGCCAGC
ATTGGTATTCTTGAATTTGGGCAGAGCCGCAGCAACGCTCGGCTATAGTGCGATTGGTTT
GGACACCGCAGACGCGAGTGCCAGTTGTGTTGGCGACAATGGGAGTGCCAAGGATACCTG
AGCAGTTGAGAGGTTGTGCTGATACTGGCCATAGCATTTGTGCATCGGTGTATGAGCTGT
CCATGATGGCGGAAGTAATAGACAATTTCCAAGATGTGAAAGCAAGGCCGATGGTCTTCA
AAGTGTAAACGCAAGCCTTATGCTGAGGACGTGTGTGGGAACCGAGCGGCGGTCGAAAGC
TGTAAATATTATAGAGCGGCTCTGAAGAAAGGCGGCTCTGACGCTGGAAGGCATGGCATG
CCGGTCAGGCTAACTAGAGCTCTGCGCATATGAATCCTTCCCCGTTTGTAGTATAGAGGT
TTCGGTGATCTGCAACACCAATGTCTTGTATCGGACGCCAAGCTTCCTTCGTGGTCACAT
TTGGACTGTGCCTCCGCCTATGACGAGTGGCCTTCAGCCGCGCATCCGGGGAAAACATTG
GCATAAGTGCTTTTGTAGGTGATAGTGCTGTCATGTGCTGTTGAAATGTCTGGGCGCACA
TTGAAGCGTCAATCTTGCTTGGTTGTGTCCGGATAGATGATACCGCGACCCGAAGTTTGA
CATACCACATTTCCCGGAGACAGCGACATGGTGCATCTCCTCAAAGCGTATTGAGCTCGA
CACCGAAATGCTGACAGAAAGCTTGCTTTGGATCAACGACTGCATTTCCTGAGGTTTGAG
ATCGGCCACTCGAAGTCACATTGGCCAGAGTGTTCATCCTTCCGACGGCAAATTTTGTGG
GATCGAAGGAATGGCTTTGCATATCCAGTAGTCTTCGATAGCGAGTAAGTTCAGATGACC
AGTATTGTATGTCATCGTCAGAGATTGAGGAGTGCAGCATAGAGAACATGAAACCGCCTG
CCATCGCAAAGTTGAGCTGCGAGATCGGCGACCACCAGAAAGCCCGCAGTCGAGTCACCT
GTAGATTCTCGAGCAACTTGGAGATGGCGATGACACATTGTCTAGACTGGGTGCGGATAT
GCTCCCAGAGTGGTTCGGTGGGCGGGAGGCACCGCAACAACGCCCGATACAGCACAACTT
CAATGGTGTAAAACGCAAGATCTAATGTGCCAGTGGGGTCGAGAACTAGGTCAGCAATAT
GTTCCGGCGGTGCCAGGTACCGTACACGGAGATCAAGGAGCTGTTGCTCAAAATGAGCCT
TCATCCTTGACATCTCAATGGGCGATGACTTTGCGATTTGTTGCACAGCTTTCAGCGTGT
AGAACGTCGTCAAGACTTCGGCGAGTATCTGCGTCATAGCAACCATGGCCACGAACATTT
GCGCACTCGTTCCGGGCAACACGGCTTGGTTCACAGTAACAGATGAGATATCTCCGGGCG
TGAGCAAGGCCATATCGAAAGAAGCTTCGTGTATGAATGGTGGCCGTCCGAGGCCTAATG
CTACCCACTGGTCGAAGATGTACGCGGCCGACCAGATCCTCTTCCGTCGATTGCGATCTG
TAGAGGACAAGTTCCACTGTGCTGGGTCTACGTGGAGACCTGCATCGTAGCACATCGCGA
CCAGAGTCCCAATCTCTGCATGCAGACCAGCCGTTCGTGGAGAGTGATGAACGCGATCAC
AGCGCTGAAGGAACAGGAGTGCAGCTTCTATGGTGTCAAGCCGTGGTGTTCGGGCTTCAA
CTGGAAGAGCTTGCGAGACGAATGCATCGATTGATGCAATGGACAGACCCGCGGCCGGTG
GGCAGAATGGCTGTGCTAAGATATACATTGCCGCCAATAGAAGCAAGTCGATCTTGTTGC
CTTTGACGAATCGTGCTGGATCCAGCAAGGGAAAAGAAGGGTGCACGACCTCGAAATAGG
TTGAAAGTAAGTCATGATGAAGCGGGTATGCTGCGTCCAACAGCGAGCTTGGCGGATAGT
AAGACGACCTGGGGTGGAGGGAATTTTCTGGTTTCGCCGTGAAGAGAGATGGAATCCTAT
TGGTATGTTGCAGTATCAAACATGCCCAGTCTCCACTCTTGTAGTAATCCGATTCGTTGA
AGTTGGCGTGCCGCAACACGAAGGGATCTTGGTCGCTGGACAGACCCACGTATTGTGATA
TCCATTCCGAAGAATCTTGGCTATTGGTCGGGGGTGGCGGCAGTGGTGCTGCTTCGGAAG
CATCACCTCGATTCGAGCTTGGTTCAGACGTCTCAGCTGGGCGACGTCGCCTGGGCGTGG
GTCCTAGATCATAGCTACAGTTCTGTGACTGCATTCGACACAAAGAGCACGCAGCATCGC
CAGGCTGGCGAATGCAGCAGACCTTTCGCCTTCTGCACGCATCGCAAGGCCTTTCCTTCC
GGCTCTTATACTTTCTACCCTGGGCAGGCGAATGTGCTTGGATTGGAACCTCCATCAGCG
ACTCCCAGCCAGATACAGCCTACCATTGTTTGAACAGGCGTAGAACCAGGTATCAGGTAT
GTAGACACGAGACA
>Unigene0000162
GTACCGAAGCTCGCTACTTCATAGGCCATGCCGACAGGGTGTGGGCTCACTGGCTACTGC
TCGACATGACAGAGCCGAGCCGCCGAGTATCTGCAGCATATATACACAGCTTGGACAATG
ACAGCGCCGGGCATGTGCGTGTAGCACAAATGAAGCTCTACTACAACATCGATCCTCTCG
CTGAGGCCATGGCACTGGCTGTCATTATAGGCCTTGAGATTCGTCGCGGACCCTTGCGAT
CCTCCCCAGCAAAGTCGTCATGTAAGTCATGCTTCACTGCTGCTAGAAACACGACGTATG
CTGACTGCGCAAACTCAGCCGGTAGCGGCGGCGGAGGAGGTGATTTCGTGGGCGGATTTT
CAGGCGGAGATGCAGGCGGAACCGGAGGCGATGGGGGATGCGGAGGGGGCGATGGAGGGT
GCAGAGGCGGAGATGGAGGATGCGGAGGCGGAAGTGAGTGCTCACTCGACCTCGAACGAT
GCAACACAGCTGACCTGCATTTACAGCTTGAAAGCATGGCCTACTCAGAGTCTTGCTTTG
TCGGTGCTCAGCTCCGGATCCAGTTCAGTCGTGCACAGAATGCACGTATCCCTCAGCGCC
GGCAACCGCGACTCATGGTTCACCTTTTGGTAGTCTTCACTCGCCAGCATATCGGTAAAA
TGGCGGATACTCGGATAATGCGCCAAAGCAATCTCATCCCATCCATACCTATCCTCCCCA
TGCGTCTTCTGATCCGGCACAACTTTCCCCACAATCTTCGCATTCCCACCTCTCTTCTTC
CCAATACTCTCCCCAAAAGCCTTCCCATACTTCAAATAACTCTCATGCGCTTCCTTGCCA
GGCTTAAACGACAACAAATTCATCATACTCACAGCACCATCCTGTCCCAATTCAAAAGAC
TGACTCCAAGACAACACATCATCATTCAACTCCAACCCTTGACTCGAGTTCGCCATTTTG
GGCTTCGACAGCGAGCCTGTGAGTTCGGGTACATCGCCTTGTTGAGGATGGAGTAATTTG
TCGTTCTTCTGAGGGAAATCTTTCAAGATTGCGGATGGAACGCCGGCTGTGATGCTCCAG
TGTTGATTGACCCAGTCGTCGCCGAGGTATGTGTCTGGGATTTGTGAGGAAGCGGGTAAG
ATGATGAGTAGATCCCAGTTTGTATTGAGAAGATGGGTAGAGAGTTTTTCGGGCTTGATG
ATCCAGCGGACGACTCTGGATGTGACGAGTGGTTTGAGAGAGTAGGACTTGAGGGCGCGG
AGGTATTGAGGGATTGTGGCGTTGGGTGCCAATGCGATGAGGTGGAGGGTTGTGAGCGGC
ATGTTTGTAGAAGTGTTCGATTTCGGTACTGGAGATGATTTTGAATGTATTGAATTGGGT
GAAGAGATGCTTACGCTACCTCAAGCGATATACTCTAGACTTTAGGAGGTAGAGAG
>Unigene0000163
CCACGAAAACCATGTCAACACCATTTGACACCGTCTACGAGCTTCCAAGAGCCACAAAAG
CACGCGTGTTCGGTACAGCCAAGATCGTGCAGCCACGAACCAATGATCCGCGCTGCACGG
TCTACGAATGTACCAACTCCGGAAACATAGATCAGCGCTTCTCCCCGGCTTCTCTACGGG
AGGAGATAAATGAAGCAGGGACTGTTGAATCGCGTCTAATTCTGTCTTCCTGCCACCGAG
TCGTTATGGTACCGTCGTCGCACGATGAGAAAGAAGCTCCGCCCGATGCACCGCCACAGC
CCACTGGCCCTTATCAGCAATCCCAGAAGTACCTCACCAAGTACCCAACGCGTACCTCAC
CAAGTCTTGCAAGCTGGACCCCTCCGACGCCTCGACCCTCATAGCACAGCTCCAGGGCCC
ACAATGCCTACATAAGACGACCATGGGGTGCATGTAGACCAACGATAGCAACATGGCACT
TTCCACGACCCATCAACGTACCATCTTGGCCATGATTGCGACTACTGTATGCGCTCAAGC
ACTTGCTGTGGGTCAACCTGGGGAAAAATCCAGCTCATCGATATTGTGATTGCGTGTTGG
CCAGTCAGAGTCCTGCACCTCAATTCAACCTCCCTCCATCTCAACGCACGCCCAGTGGGT
CTGAGATCATTTTGCTGCGGAGTGAGCCCAAAGTCTGGAGAATGCATGTGCTTGTTCTCT
TTCGCTGTCGCGAAATGGCCGGCGGAGAACCCATGAAATGACGATTGTGGTCCGGATTAC
AGCATTGTTTCTCCTCATCGTCATCACCAACGGCGTCTGTTGCATTGTGCAATAGACAAG
CTGCGTCACGCATATCATCTGTGCAGTGGCGGCTGTCACAGGGTTGCGTTGCATTGCTTG
AACTGTTTGCCGCCAGCGTCTGACGAGAGATGTCCTGTTCCACAACGTATGCACTCCGCA
TCTCTGCGATGCAGTCACGACGGCCAGAACTCCAATCCGCGGCCGGCCACACCCAGCATC
CTTGCAGTGCTCCGCTCGTGCTGTGGTCTCGTTCTGCATTGTATGAAACGACGCACGAGC
GTCTCGCGTTATCAAACCTCTCTGCGTCTCCGACATCGCCTTGCACAAAGTAGGGCGGTC
GGACGACAGTATCACG
>Unigene0000164
CAGAACAAGTACACCAGTTTAATAACCTTGCTATGGCTTAACCTGTTTCTTCTAATACTG
TGGATAAAGCCATGGATTGACCAGTTCCTTTCTGCAGCACCTGCTGATGGTTGGAGTGAT
AGTGCTAGCATGCACAGGCCTGTTACCTCAGGCTCTGATTCCTGCTATTGTAGCCACCAA
TCCATCAGATTCTGATGCCGCAAGGCTGCAGTGTCTGGCTCATCCTTACACTATTCTTCA
AGTAACCATTGCTTGATTCCAACCATTTGAGTTTGTGTAATAGTAATACCCTTCTTCTCT
CTCTCCTTTGGATCTGCAAGCCCTTGATTCCTCAGCTGGAATCAGAGTGTTGTAGCATGC
CTCCTGGAGTAGCCAGCACATATTGGTATAAACATGTGATAGCCTTGGTTAATCAGCTTC
CA
>Unigene0000165
TCCTACGCAAACGACCATGCCCCCGAAGACCTTGAGCCGTGCGATGTCCACGCCACTGGT
CACGTCGCGTGGGACTCGCGCGCACCTTCGTCTTCATACTGTTTCCACTGTCTTGATGCG
CCTGTGATGCTTCCGAATGCTCATGCCAGTGGATCTGCCCACCACTGTAGCGCCGCCTCC
TTGCCACCCCTGTCCACTCCAAAGGCATCGCGCGCTCGAAGGCAGACATTTACTCGCCAT
CTGCTCTGCAGCATACAGATGCGCTTTCGATCGACCGTGGTCATTACGTACCATTGCTGA
GGTGATGGCAACGGTCTACGCGAGGACTGAGTAGCGGCTGCGACGTGCGAAAGGGGCGTG
CGACGGACGTGCGACGGCGAACACGCTGTGCAAGAAGCAGAGCCGCGCGGTGTCCGTATC
GTGGACGCACTTCCGAGATGGCCAGCTGGTACGGCAGTGGTCGACGTATACTGTTCTCGC
TGCTGTTCTGTCGGGGCTCTTTGGGGTGGCCGTTCGCTGAAACTTCGGCGTCGAAACTGA
CGAAAGATGATGTCTTTGCAAGTATATGAGTATTAAACAGTGTCGATAATGATGTTCTTC
TGGTCTTGTGTTCGTTTGTGTCGGAAGGTCTTATGGTAGTTGCCACATAGTCAATATCAC
TTTCCAAATCTCAAGCATTTCGAAGATGGCAAGAATCAAGCAGATTTACCACATCATGTC
CGAAACAGCAGCCACGACTCTGAAACTTCCCAGACTCGTTTTCGCTACATGATGGTCGTC
TCACGACTTTGTGCTCATGTAACCCTAAGGGTTGCTGCTGGACAGTGGCCTGACTCGTGC
AACTACCCTACACCCGCTTATCCAGACGGCCATCAAGACGCGCTCATCCATCAGAAGACC
GGCAAAAAGTGTC
>Unigene0000166
TTTGATTGCATGTTGCGGTACTTATGTAGGTGGTAATTTTGTGGAATTCGGTGATTTGAA
GTCCTCTCTGATGCTTTGCCAATCTTGGTATGTCTGTGAGTAGGATGGAAAATGCGGAAA
CCTATGCGCCGCTCTCACCAATTCTTGTCGCACACTCGAACGTGTCCGAGCCGGTAGATG
GCCGTTCAGCATCACACTTCTTTTGTTGTTGTTTGCTGGTGCCGGCTTGTCTCCAGTAGA
AACACCATAACAGTCGCAGTAGATGTAGCATTCCATGTGCATGGATCACTCCTTGCGATA
GTGGTGCGCAAATAGCAGACAGCTCAACAATTTGACGCCTCAGGTCGCCTTGATCAAGTC
CGACGAGATGAGGGACTCGTCGAAGACTCCGCCGCCGTGAATGTTGCGTTGATGACTGCC
GACCTTGGGCATGAACATTTGAAGCAGCTCACACGTAGCGATCAGGAGCTTGCGCATAGC
TAGCTCGGGAGTCGGGGCCGTTTCGCCCTCGATGGCGGGAGTGAGGCCTTTCATGACGGC
CGCAGTGTACTCGCTGTTGCCGAAGATGACAATGTCGAGTGGAGAGTGGCCATCGTTCTC
CACGAGGGTGGCCGATGTGTCCACAGAGGCGATGTTGCGAGTAGTCGCTGGCTTGAGGAG
CATTCTGGCGTTGGCCAGAGCCTGAGTGCGCAGGCTGGACATGTTGTCGGTTGACATGGT
GGAGGTTCTGGCGATGTTGTCGTGATGTGTGTGAAGTAGGCCGTGTGGCGTTTGCAGAAT
GGAGTTGAGAGCGAAGTTCGTTGTTGTTTGAAGTGCGAACGTGTGCATATGCGGGAAGAG
CGAACCGTTTGCTGCTGACGAGGCAGGTGCAGCTAACCGCAAGACTCACGACCAGCACTT
TGGAAGCCAAAAGCTAGCAACGGAAGGTCGCAATTGCTGCTCTGACACACGGCAGCATAA
ATCTGGCGCAAAGGAGAGACCAACGAGCTGAGACCTGCCTCTCTGTTCAGAGAGAGCTAT
ACCCATACCTCCAAACATGTCTCTCGGCAAGGCCCAGGCCTCTTGGTTTGGCCATAGCCA
TCCTGGTGAGCCAGAAAGTCTCTATCTCTCCAGAGGAAGTGTACTTGCTGGCGATCGTTC
TGGGCGAAGTCAGGAGGCCATGCCGGGCCGCCTGATTATTGTGGAAGAAAGTCGCGATTG
CATGCTTGAGGCAATTCAACCTTGGCTGCCAACAATGATGACAGTAGATTAGCTCTGCTT
TGGTTCCTCATCGCCAACATCTGCCGTATGCGTCTTGCTTGTGTCCTCGTATCCCTCCTC
CTTGCCGGACTCTGGGGTTGCTGCACCAGCGGCCTGCTCCTCGAGTTGACGATACTTCCT
CCGGGACTTCTTTGTTGCGCTCGCTTTCTTCTTTCTGATCTTCTCAGCCTTCAGGGCTGT
GCGTGCCAGCGGACCCTTCTCTATCTCCTCCAATCTCTCGCCCAAAATCCGCCTTGCATT
CTTGCGATTCTGATCGCGGCTTCGAGTCTCTTGATTCTTCACCACGATTCCTGTCGGCAA
GTGCTTCAACTGCACCGCTGATGATGTCTTGTTGATCTTCTGCCCTCCTGGTCCTGAGCC
CTTCAAGAAGGTCTCAATGATATCTTTCTCCGGGATCACGATCCGGGGTGGCAGTGGCTT
TTCGAGCAGAGCGGGCGATGTGGACAGAGTGCGAACACAGCAAGTAAATGTCGGCTTCAC
CAAGACATTTTCGATACAGATTCTGCTGAGAAACATCTCCCAGCTTTCACTCGA
>Unigene0000167
GGCGCTGGAGTTGACCTTTGTAAACCATTACAGCGACAGTGCGCCCAAACGTAGGCGACT
CGCGAAAGCCTGCGAAACCTGCAGAGCTCGAAAGAAACGTTGCATCCACTTCGCCAATTC
TGAAGACTCCGACAAAGACAAGAATCACGACGAGACTGACTCCGCAGACGAACGGGCTGC
GGCGAACGGGTCTTCGAACGGCCACCTTCCGACACCGAAATCTACTACTTCAACTGCCAG
GCATTTTATCAGCGATCTCAATCCAGAGGCGACATTTTTACAACGGCATCAACCTGCTGC
TCGTGCCAGTGACGACGACATCGGCGTTTGGGTCGACCGCAAAGAATACGATGCACTCGT
TCGACAGAAAAACATCGCGAGAGACGAGGCGAGCGAAGCGACTGCAGGCGAGGTACGGCC
TCCGGCGTCCGTTGTCAAAGCTCTGATCGATGTCTACTTTGCCAAGGTGCATCCGATTCT
ACCGCTACTGGACGAGGCCGGATTTCGCGCCCAGCATGGAAGGGGAATGGTACCGGATGC
TCTGGTACACGCGGTATGCATTGTTGCTGCAAAACATGCAGACGCTGCACCTCACCTTCG
TCTGGAGGAATCCCAGCCTGCCATGCTCGCCCGCGATTTCTGCCGCAGGCTTCACAAAAC
AGTCATGGCCGCCTTGCGATTTCCTGGTCGATACGAAAAATTAACTCTCATCCGGATTCT
TGCCTTGACTAGCCTACATGCTGAAACGGCCGACGGTGCTGAAGAGGCTACTCTGTGCCT
GGTTCAGGCCCTTCACTACCTGCAGACTATGGGATGGCACCTCGGCCAACAGACTGGAGT
GCCGTCGAGTGATGATATAATGGTAAAGAGGGTTTTCTGGTGTCTTTGGTGCCTGGACCG
GCTGAACAGTTGCATTTACGGACGTCCCATCACGATGAGCGATTGTGATATCGCCATAGA
GCCCTTCCAGCCTGGCGAAAGCGGGTTCCCCGCTTTTGAAGTCTGGGTGGCCATCACTCA
CACGCTTAATAAGGTGATCAGTTTCTACCGGCCCGGTGTCCCGGTTGATTTGACCGGCTG
GGAGGATGATTTTCCGTCCTTCGAAGATGCCTTAGATGAAGGCAAAGCGCATCATCTGGA
CCGGCCTACGATGACTACTCTGCACTTGTACTATCTTGTGGTCGCCGTGTTATCTCATCG
GTCGAGAGGTGTCAAGAATGTCAGACGCTCGACACCATCTTACGTTCGCCAAAGCCTAGC
TTCAATCGAGATCAATCGATTGATGAGCTCTAACCTGTTGCAGACACTGTTGCCAATGCC
TTTTCTGTCATATGGGATCTCACTTGCGATGTCAGTATCTTACCAGCACTTACGACAATC
ACAACTCCAACATCAGCAAGAGGATGCCCGTCAGGACTTCAAAGCCTGCTGCCAGATACT
GCAGAAGTTGCGGCGAACTTGGTCTGCTGCGGACGTGATTGCGACTATCGCGAAGAAAGT
GCTGGATCAGCTGGAGAAAGCATCCGATCTATCAGTGTTTCGCATTGCAGCAGGGAGTGA
AGAAGCCAGGAATAGCCCACATGTCTGTACTGCAAGCTTCTGGAAACCTCACACGCTGGT
TGATCATCCTGCTGCGGACGATCCCAACGCCAATGGGGCTGGTGCAGAAGTGACCACACC
TAATGCTCAGCAACAGTCGACTGAAGCTGATTGGCATGGACTTTTTGAAGGCATGGACGA
TGTCTTTGGCACATACTTGGATCCGAATTACCCCGTCAACCTGGACGACTTCTCGTTCGT
GGACGACTTGAGCCCACTGGATTGGAATATCCCATCAACTTGAATTGGTATTCTTGGCGT
TGTGGACGATCACGACTTGAGGTGAGACCACACAGCTGCTCGCACTTTCAAACAATAATG
AACTGCATGAGGGAAGCTATACCCGACTACGAAACACGCACCTGTTTGTGTATGGCCAAT
GGGAACTCGAAGTGAGGATCGCAATCCCTGTTTGCGTGGCTGCCAGGATTCCCAGAGCAG
AGCTCCACAGGCGCGCTTCAAACGTCATACCATCGTTTAAAGCAGGCTTCGGAACGACTG
CTGTACCACCACACCAGCCTCTACATTACAGACGCACTCAGCCTCCTTTTGCGCGATCAT
CGGTCTTGGTTCTTTCAACAGTCGTGTCGCGTGTCGCTGATCACCATCGCTTCGTTGCGA
CAATACCGAAGCTCATTGAAGCTTCAAAGCATACCGATACCACCACAAGAAGTTGCGCAA
AAGTCTGCACAACAATGTCTTCCACAACTTCAGCTTCGGAGCAGCGAGAGCGACCTCTTC
ATGAGCTCCTATCGCGGGATATGGTGTACGTAAATCGCTAAAGCCAAAGCCTGCGACTCT
TCAAATCTCACACTTTCCCAGCGACATCTACGTCGGCTCCGAAAACACCCACTGGGTCCT
CCACGAAAAGCTCCTCTGCTATCGCTCTCGATTCTTCCGCAACATCTTTCACAACAAGAA
TGGTCGCAAAAACTCGGTCTACGGCCTTCCAGACGAAGAAGATGAACCCTTCAAGCTCTT
TGTTGGTTGGCTCTACTCCGAACGTGTTCCAGCGCCTCGAGAAGAAAAGGACCTGTCCCC
TCTCCTAGACGTCTACCTCATGGCCGAGAAGTGGGAAATCAAACGTCTTCTTCACGAAGT
CATGGACGCCGTGCGCACCTTTTACAACGACACCGATTCCTGGCCCTCCCTCCGTCGCGT
GCAATACATCTACTCCAACACTGAAGACGAATCTCCAATGCGCAAACTCCTCGTTTCGTG
CGTAGCGCGCATGCTCGTTACTGGCGAAGGTGTGCCTCGACACTGGGAGAATGCTCTACA
GAAGAATGGACAGCTGGCTGTGGACATCATTCGATGCGTGCAGAAATGGCATGTGGATCC
GGAGAGGTTGCCTGATGCGAGGAGACAGAGTGTGGATGAGCATGTGATCGCTGCACAGGA
GAATGGATACAAGGAGGAGAAGGATGACGATGATGATAATAAGCTTGATTGGGGTGATGG
ATTGAGTGTGCCGAGTCGTGATCAGAGTCGAGCTGGGGCGCATCAGTCGCAACAAGGGCA
GCAAAACGGCCAGAAGGGACAGCAGAATGGCCGCCAGAACGGTGAGAAGGGACAACAGAA
TGGCCAGAAGGAACAGCAGAATGGCCAGAAGGAACAGCAGAATGGCGACAAAAGCGAATG
AACTTTTGCATCGAACGCGCTGGGGGTTTGATGATTCAAAGACTTTGATTGCATGTTGCG
GTACTTATGTAGGTGGTAATTTTGTGGAATTCGGTGATTTGAAGTCCTCTCTGATGCTTT
GCCAATCTTGGTATGTCTGTGAGTAGGATGGAAAATGCGGAAACCTATGCGCCGCTCTCA
CCAATTCTTGTCGCACACTCGAACGTGTCCGAGCCGGTAGATGGCCGTTCAGCATCACAC
TTCTTTTGTTGTTGTTTGCTGGTGCCGGCTTGTCTCCAGTAGAAACACCATAACAGTCGC
AGTAGATGTAGCATTCCATGTGCATGGATCACTCCTTGCGATAGTGGTGCGCAAATAGCA
GACAGCTCAACAATTTGACGCCTCAGGTCGCCTTGATCAAGTCCGACGAGATGAGGGACT
CGTCGAAGACTCCGCCGCCGTGAATGTTGCGTTGATGACTGCCGACCTTGGGCATGAACA
TTTGAAGCAGCTCACACGTAGCGATCAGGAGCTTGCGCATAGCTAGCTCGGGAGTCGGGG
CCGTTTCGCCCTCGATGGCGGGAGTGAGGCCTTTCATGACGGCCGCAGTGTACTCGCTGT
TGCCGAAGATGACAATGTCGAGTGGAGAGTGGCCATCGTTCTCCACGAGGGTGGCCGATG
TGTCCACAGAGGCGATGTTGCGAGTAGTCGCTGGCTTGAGGAGCATTCTGGCGTTGGCTA
CGTTCGTCGGTTAGGCGCAAAAACAATGATGTGATCGAGTTCTTACCCAGAGCCTGAGTG
CGCAGGCTGGACATGTTGTCGGTTGACATGGTGGAGGTTCTGGCGATGTTGTCGTGATGT
GTGTGAAGTAGGCCGTGTGGCGTTTGCAGAATGGAGTTGAGAGCGAAGTTCGTTGTTGTT
TGAAGTGCGAACGTGTGCATATGCGGGAAGAGCGAACCGTTTGCTGCTGACGAGGCAGGT
GCAGCTAACCGCAAGACTCACGACCAGCACTTTGGAAGCCAAAAGCTAGCAACGGAAGGT
CGCAATTGCTGCTCTGACACACGGCAGCATAAATCTGGCGCAAAGGAGAGACCAACGAGC
TGAGACCTGCCTCTCTGTTCAGAGAGAGCTATACCCATACCTCCAAACATGTCTCTCGGC
AAGGCCCAGGCCTCTTGGTTTGGCCATAGCCATCCTGGTGAGCCAGAAAGTCTCTATCTC
TCCAGAGGAAGTGTACTTGCTGGCGATCGTTCTGGGCGAAGTCAGGAGGCCATGCCGGGC
CGCCTGATTATTGTGGAAGAAAGTCGCGATTGCATGCTTGAGGCAATTCAACCTTGGCTG
CCAACAATGATGACAGTAGATTAGCTCTGCTTTGGTTCCTCATCGCCAACATCTGCCGTA
TGCGTCTTGCTTGTGTCCTCGTATCCCTCCTCCTTGCCGGACTCTGGGGTTGCTGCACCA
GCGGCCTGCTCCTCGAGTTGACGATACTTCCTCCGGGACTTCTTTGTTGCGCTCGCTTTC
TTCTTTCTGATCTTCTCAGCCTTCAGGGCTGTGCGTGCCAGCGGACCCTTCTCTATCTCC
TCCAATCTCTCGCCCAAAATCCGCCTTGCATTCTTGCGATTCTGATCGCGGCTTCGAGTC
TCTTGATTCTTCACCACGATTCCTGTCGGCAAGTGCTTCAACTGCACCGCTGATGATGTC
TTGTTGATCTTCTGCCCTCCTGGTCCTGAGCCCTTCAAGAAGGTCTCAATGATATCTTTC
TCCGGGATCACGATCCGGGGTGGCAGTGGCTTTTCGAGCAGAGCGGGCGATGTGGACAGA
GTGCGAACACAGCAAGTAAATGTCGGCTTCACCAAGACATTTTCGATACAGATTCTGCTG
AGAAACATCTCCCAGCTTTCACTCGA
>Unigene0000168
AGCGGACTTTGGACAGCCCTCTACTTGCACCCTCCACACTCATTGCTAGGCTTTTTCTGC
TCTGAACCACCGAATGCTAACCTACTGATCCCATCCACCATCCCTTTGATTCCCGTCTTG
CCAGCTGCAACCTGACTCGGCGTGCTCGAATACGAAGGCGGTACATCCATGCAAGGGTTT
TGCGTGAAGAAGTTTCGTGGTCTCAACAAAACCGTCATCGGCTCCGCAGGCATGACAGGA
TAATCCTCTGGTGCCGGGAAATGTGTCAGACCGAAAGTATGCCAAAGCACGACATCTTCG
TTTTCGAGATTTGCATCTGGGTCCGCTGCGATCCAGGCTGGGAGGCCTTGGGAGGGTTCG
CCGGAGGTTTGGGGGACGTGGCGGCCTGCGGGGTGGATTTGGGAGTCATCGTATTTCGTG
ACGTGAACAGCATGACGAGCGAACCCGGCCCGTTTCCAGACTAGACTGCCTTCTTTGGGG
AGGAGAGGTGGGACTTCTCGGCTGACGAGTTTGTAGGAGACGGGTTTCTTGCTGTAAGCG
TTGATTTTGTTCGTGTTGGCCATGTCCCACGTTCGACTGGTGTTGCCGTCGTAGTCGCTC
TTCGCAGTATTCGGTGTTGCAAGTTTGGTCTTCTTCGCGTAGAAGGCGTTTCCGTATGGG
TTCTCGCTCGAGCCCACGGGAGCTTCGCCGCGTGTGGCATCGACTTGGAAGATTGTGTTG
TTTGGTCCATCGATGTTAGGGTCAAGACGTAAGCAGAAGAGATGTTGGTGGTTGTGGGCG
TTGACGCCAGGGTAGACTTCTGTGCCCCAGTGAGCTGCATCTTCGCCTGGCGCGAGGGCG
TAGGTGTTTAGGATACCGGTGAGCTTGATTTCGAGCTGAATCGTTCCGTCTTGGTGGAAG
ATCCAGTATACGCAGTATTCGTAATTGGCGGCGGTGAAGACGTGGCTGATGATGAATTTG
CGAGCGCGGGTAACTGTGCAAGAATCATCTCGGAAATCGGTGTGTTTGAACAGAATCCCA
GCGTCCTCTTCATGGATACAGATCGCATTCTTTATCGTCTGTGGCTCGCCAGCACGATTG
ACGAAATCAGCATCCAGGTAATGAATCGCACCTTTGCAATCGCAGCCAAGAGCCAGAGAG
TTGGTCATGTAGCCTCCGCCATACTCGCCAAGATCGAAAGCATGTTTGCGTTGGTGAGGG
TGTTCTGGATTGCCGTAGGGTACGACCATCTCCGCGAGAGACATACGCCAAAATACTGGG
CGGACGTTGCCTTTATCGTTGAATGTGATGTTGGACAGCACTATTCCTTCCTTGTAGTTG
AAGCCGACATGAACGGACCAATTCTGCCACTTTAATGTGCGTCCGTCTACTGTGAAGGAT
ACGCCTTCTGGCTGGGAGATGTGGATTGGCTTCAAATCTGTTCTGAAGCCACTCTCCTGC
TTGATCGCATCTGAGTGATAGTTGATCGGAGGAGCAGTATTCAATGGTCTTCGGACCTTA
GGTACGTCAATGTGCATGATCTCCTGGGTATCGGCATTGTAGATCGGGCAGAAGTCAAGA
GGATAAGTATACTGGCTGTCGTCCACGTGCGGCCGATAGTACATCAAAGCCTGCTGCAAT
CGAATTCCAGATCCGAATCTCTCGTCGTAGCCAATGGTCCAGGGGTCGCAGTACACTTTG
TGCATGTCCTCTGGTGGAATCCCAAGGATGCCGCACTGCTCGATGACCTTCGGATCCTTT
CGTACTACCGTCTCCACGATCTGCAAGTCTTCCATCGTGATCAACGGCTGCACGCCTTCA
GTAAGCTGCCAGCTCACGAGTCGAGCTTCTGTGAGGTTGACGAGACCATCGTAAACCTTG
CTGCCTCTCCCAATGGCCACGACATCTGCTACGCGCGCTGGTCTCGGGACTGTCTCTGGC
GATGCCAACCACTTCATCATTTCCGCCTTTCGCGGTTCCCAGAGAGTGACAGCATTGAAA
TGAACATCCGGATGCTCTCGGCGTACAATCGCGACAGCTGCCGCAATTTCTTCTGTAGAC
AAGGGATCGAATGGGTGAGTCTGCGTCTTCTGGCCTGTGACGTGAGCCGCCATCTGTTGT
AGTCGTTCCAGCACCATTTTTGTACTCTCGCCTGTGTAGCGGGTCTGTCCGGGAGATTGT
TGGAAGAGATAAGAGAAAGGGAAGAAGGGA
>Unigene0000169
GCAAGGCTACAGGTGACAGATGCGCTACAGATCTGGCAAGCTATGGAGGTCTGCACTCAT
CTTCCACAATGACTTCCACGACCATGCCTGGTTTCCATCCGTATCGTTAACGGACTATGC
GTCCGTTTTCCCCGACCGTGGTCTCTCAATCCCCTTATGTTTGTACCAGTATGCAGCACA
ATTCTTACACCGAACCTTGCCACCCGACATTTGAGCCCCCTTCTCGTACATGTACCCATT
AGTTGGAACTACTGGAGTCTGACAGTCCGGATTCGAGCAATACTTCCCCTTGTTTTTGCC
CCTGGGAACTCCTCCCTTCGGTCTCTCGTGAGAGCGGGTCTTGTGGAAATGATAGCAAGG
ATAGCATCGAATCTTTCCATCTGTCGGGGTGGTTACCAATGCCTTTGCGCAAGTACCGTC
CGCATTCTTGTCCGTCTCACAATCCGGATTAGCGCAGGGATTGCCGCTCGTCCGGACCAA
CTTGCGAATGGATCCATGCTTCGCTCTCTCCTTGCCGAATTCTGCGAAACTCATGTAACA
GTGTCTGCATCGGATCTTTCCATCAGCATTGCGGATCATGCTGACGGCATATTTGCCGTT
AGAATCTCTCGGAGTTTCGCAGTCCGGATTTGCGCATGTTATCAAGCCTGTATGGGGTCT
TACAAATCCTCCTCGCTTCGGCCGCTCTCCTCCAGTTCGCTCTCGATGGCTGTGGCAAGG
CCGGCAGCGCTGCTTGCCGTCATCATTGCGTGCCATTTTGCCGGCATAACTGCCGTTAGA
ATCTTTCGAAGACTCGCAGTCCGGATTCGCGCACTGAACATGCGGCTGACGAGAAAACAG
TTGTAGGAGCAGGCGCCGCTTGGG
>Unigene0000170
GGAGCACGAGCGCAGGCACGCGAGCTTCTTATATAATGTGGAGCCCGCTCGCCTGATGAA
AACGCCGTCTTTTGTTGTTCAGCCCGACAACCATTGCCCAGTATGCGTACAGATCTGCCA
GCAGTATTCGCCTTGAGTGTCGCGTCAGCGAACGCCTTCTCACTGCCCTGGAAGCGGCAA
GCAGGTTCTGACAATCCGTATGTTCCGACATCGACATCGTGCCCATCTTCAGCTTCCGTT
CGAGTCGCAGACTCTCTCAATCCGGATGAAGAAAGCTACGCGCAAGAGAGGTTGTCCAGA
GCATCCGACGACCTTTCATCATGGCTAGGCAGGACCTTGGATGGATTCACCTCGGACAGA
CTCCCAAAGCTTGCTCTGGCGCTGAGTGGTGGCGGAACCAAGGCTGGACTGACAACTGCT
GGAGCAGTCTATGGTCTCGATGGCCGTGAAAGCAGTGATTCTCCCGTGGCTGGCCTGCTG
CAAGGCATGACATATGTGTCGGCGCTTTCTGGAGGGTCTTTGACCTTGAGTGGAATCATG
TCCAACAACTTTGCTCAAGTATCTACACTGCGGGACGAATTGTTGGAGGAGAGCTATCAG
AACGTCTTCCCTGCGCCTCTCGCGAATGCTGACGCGATACGCGCCGACGTTGGAAACAAG
ACTGCAGCAGGATATCCTGCGTCACTCATTGATATCTACGGAAAAGTGATCTCGTACAAC
TTCATCTCTGCGACAGGTGGCAATAGCCTTCACTGGTCCAATGTCACCTCTCAGTCGAGC
TTCCAGGACCATTCCGCCCCATATCCGATCATCACAATCACCCAAGTGAATGTAGCTGCC
GGCATGTGCTCTCCGAATGAGACCAGTGCCATCTGGGAGGTTGCGCCATTGGAGTTCGGT
TCATGGGACAGCAACGTCGATGCCTTCTACCCTACCCAGTACATGGGCTCCGTGGCTGGC
AACTCGAGCCAATGCACCACTGGCTTTGACAACACCGGCTTCATCACTGCCATCTCATCA
AACATTCTCATTGACGACACCTGCTCAACTGGCAACGAGAGCACCGACTCCCTCAACTCT
CTTGCGGGTACTGTCAACACTGCTTTCTCAGGCGTCTCACTCGTCAACCCCTACGGCATT
GTTCCCAACCCCTTCTATCAAAGCTCCGAAGCAGGCCCAATCCGAGATCAACAGGTTCTT
TTCGGCACAGACGGCGGCGACAGTGGACAAGCCATTCCCGTCTTCCCTTTCCTGCAACCT
GAGCGCAACATCGATGTGATTGTCCTCGTCGATGCCGCAACGCAACAGCCCGGCAATATC
ACCAACGGCACATGGCTCTACAACACTTACACCTCGGCGCAAGAGAAGAATCTCACCAGA
ATGCCGCAAGTGCCTACGCCTTCTGAATTTGTCGCAGCAAGCCTCTCATCTCGTGCACAA
TTTTATGGATGCAACGACAATAACACTGCAACGTTGATCTACCTGCCCAACACCGAGCTA
GGCGATGCTCCCACCGGCTTCCAACAAACAGCCGAGCAGGTCAACGCAACTTTCGAAGGA
GGTGTCGCTATGGTGACGCAAAGCCAGCAAAATTCTACTGAAGCGCAGGAGTGGGCTGCT
TGTCTTGCTTGTGCTATCGTGCACAAGAGTGTCGAAGCCGCCGATCTTCCGGAAGTCTGC
ACGGGCTGTCTGGAGAGGTATTGTTGGCCAAGGAGCAATGAGACAGAGGGCGGCGGAAGT
GGCGGTAATGGCGATGGCCATGGAACAGATTCTGGCTCGGGCTCGGGCTCGGGATCTGAG
AACGGTGCTGCAGGATTGATTTTGGGGGCGAATCAATTTGCTTGGATATCTGTCGCCATG
ACGGCTGGTTGGGCGGTGATGATGCTTTGAGCGTGGTAAATCAACGAGGTATGAATAGTG
CATTTGACTGATATCTTATTGGAACGTGGCCCTACAGATCCAAGAAAATGGCGATCCAGA
CGTGACCATGCCGCATAGAACCTCCCTGGAATTTGAACGAGACTGATTCTTTCATGGCAC
TATCAACATTCCATGACACCATCAATATGGAAAGAAATCAACAGATATCCTCGTGCTGCT
GACCAGAACCCCCGGCCACCTGCACTGTAATATTCTCCTCACGCTTGAAATTTCCTCCGC
TCTGCGTGGAACTATCGCGAACGCTACCCGTGACTTGCTGATCATACCAGCGAGTAGCTT
TGGTTGCGTACCACGTCTCTGGAACTTTGCCGAGCGATGCAATCAGTCTCGCTTCCGTTC
GTCCATTTGGCGCGGCTTTGACGGTGTGCTGAACATTGACTTCGACCTCTTCGGTTGTGC
TCGTTTCAGTGGTTTTGCTGTTCGTGTACTCGTACGACAGCTCGAGGGAAAACGAAACCT
CGGTCTCTAAGGCGCCGGGTATGCCGCCACTGGTCGACATTCCCAGTGAAGAGGTTATCC
CAGCCACATGTGTTTCTTCCGTTGCGATAGTAAGGGTTTGAGACGTGGTCTTTTTGACCG
AGAATGAGACTTGTTGCTCCGTGTTGCCCTTGTTCTCGTAAACGAGGGTATCCCCAACCT
GCTGTGCGCTGGAACCACTCGTAGAAATCAAGATTGGTTGGATGATTTCTCTCCAGGGAA
GAATTGGATCCCAGCGGAAACAGCTCGCGCGGTCCGAGAAGCCAAAAGTAGTAATGTCTG
CGACTTCTTTGGTGCTGCCCCAGCTCTTGATGTTGTTGTAAGAATTACCTTTTCCGTTCC
AGTGTTCCGATAATATGGCTCGTTGCTTGTCTACAAGGCTCCGCCAGCGTAGAGAGCTCA
TGTTGTCGTCCATGTACCAGCCCGGCAGGTTATGGTAGGTTCCCGAGGGCCATCCGCTCA
AGAAGATGGCGACCCGAGCACCCGCGAATTCTATGTGCTCGAAGAGTTCGATAGCCCCGT
ATTTGAGATCGACTTCGCGCCAGAACCAACTAGAGGCAATATCGTTCATGGCGTAGTTGC
GGAGATCTGCGCTTTGGGCTTGACCATCGCCGACCAGATCAATAGAGCGGCCGAGACCGG
AGAGATTTCCGACACCCTGAGAACCACGGGATTGATGATTCTCTGTGATCGTGACGACTG
TACCGAGGGGCAGATTCCAGGCTACGTAGGTCACGTTGTCGACAAAATTTCGGTCGAGCA
TGAAACGTTCGCCTTCGAGCCAGTCATCGAGACGAAGGATGTGCCTCGAGCTGTTGAAGT
CCGCATGATGGAATAGTTGCACGGTACCGCTCTCGACCCATGGAGCTTCGTCGAGAGACT
CCAAGTTCGTGCGCGAATTGACGACATGTCCTGGGTCTGACATTGTGGTAGTGCAAGTGG
TTGTTTCGAAGTGGATGAGGTTTTGGTTTTCCTGCCAAAGTCATGTTGGAAGCGGGCGAA
CAGAAGGCCTCTTATATGCGTCTCTGAAGGTACGCCTTCAGTGTGTCCTGTGCTATTCCT
CAGCTGCCCCCATCATCGTCGATTCGACTACCTCGTACAACAGATACCAGCAGCAAGCTG
GAGTGAGAGTCTTTACTTCAGATTGCCAATACCGCCTGCAGTTTGGTAAGGCCGAGAGTG
TGCGGGTGTTACATAACACTCTAGCCCCGCTCGCCAAGGCATTGTTTACGCCAATTCAAT
GACACATATAGCGCCAAAGGCATGTGAAAGTGCACGGAGAGCGAAGCTGGTAGCAGGCAC
TGGGCGATGCGAGGCGGTAATCGGCGGGTCGATTTTGCGAGCACTGGCATTGTGCACAAG
GATGCTGGTGTGCGTGAAGATGTTGCTGCAGACGAGTGTTGCACAACACTTGCACGAATT
ATCAGAACTCGACCAGCGCAGCAGTGAGTGATTTCCAGGAGGGAAACGTCTGGAATGATC
GATAGTTCCGCGAACACTACAGGTATATTTGTTGCGGGGGAATCCGTGTCCGTTGTACAG
TCGTCGCCGAGTTCCGCTGGCGTTTCATATGGACTGATTCAATGTCAGCAGACGCAGCTG
CAGTAATGCATATGCTATTGAGCTGCGGAGGCGTCTTCGTTCGACTTTCTGGCTTGATGT
TCCGCTCTGCGGCAGTAGGACAAGTGAGCTTAACAATACCTGTCGGCGGCACAGAACACG
GACGAGGCGGAGGACGCCGGTCCGTAAAGCAAGCTGCTGCTGCCTGAGACTGGCCTTCGC
CCATGCCGGAGGTTGGAAGATGCTGCTCCTCGCGCATGTCACTTGATGCAGCTGCTTTCG
AGGTCTTTGCCAGCACAAGGTCGGGGAGCGATGGTGTTGCTTGTATCCAGCTGGCTCGTC
GGTACCGCCTAGTCTCTTTGGAGTGTGGTTCAGCGTCGAGGTTCCTGACGTGGAACGAGC
TGCAGACAACACGGCCGAGACTGTGAGAGGCGATGGCGCCCCTCGATGTCACAGCGCCGC
TTCGCTTCACGGCTGCTTCCCTGGCGCTGGTACGTGAGAGGCGCAGGAGCATTCGCATCA
GGCGCTGGCCGGTCTCGTCTTGATCAACAGGCAGAGCCAAGCACCAGCAGTCCAGACATA
TCGAACGTATGTGCGTGCATTGCGTCGGACTGACATGAGCTGCCGAAGATTCCCGTCACG
GTGTTTTGATTGCCAGATCTTCTTTCTTGTTCCATTTGAGCGAGTGCTCGAAGGGGCGTG
ATAACAACTTGACGGTCAGGCGGGCGCGAAGTCATACCGAAGTCGGGGTCTTGACGCGGT
GCTGCTTGTGGCCGTTGGTAGTTGGAAGGTGAGTCGGTTCTGCGCTCCTGACTTGATTCA
CGTTACCCTTCTCGGCCGCTTTCCCTGCTGGTAGCTGCGGTGTGTTCTTCACAGGCCCCG
TCTGCCTTGCAAGGGCGCTCTGAGCCTATGTATGAGATCTCCTCGCAAAGTACGTGCTGT
CAA
>Unigene0000171
TGGCTCAGTCATTCCAGACGACGTCTGGATACATCTCCATATGCTAACCCCAACTAATGC
TTCGGCACAGGCTGCCGTGTCTCACATATATTGTAGATATCAAGATCTACCGCTTGTTGC
TGAGCGCTGGACCAAAACCATCATCTTACCAATACACGTTTCATCAGCTCCAAGTCGTTG
CTGCCGTTCGTATGCCCATCACACTCTCCACGATGCACATCCATCATGACCTTCTTTCTC
TCTCCGAAGCCCACTCAGCCTCATCACGCAACGTCGCCATCTGCGCTTCCTCATAACCCG
GCGGCGGCTCATTTGGTGGACTCGTAACACTTCCATGACCCATTTGCACTCCACTGTCCC
GTTGTTGCTGCAAGACGGGACTTTGCGCGATTCCCATCGCCGTGGGCGCCATAAGTGGAG
CATCGCTTTGTTCTGAATATGCTGGGAGGTCCTCAAGCGGGACTGTTGAGACATCGACTC
CTCCGTTCATTGCCGATCTGGACGTCCCCGCGCCTCCACTCGCTCGCTGCGTTTCCGCTG
CCTGCTGTAACCGCTCCCGCATTCGCTCGTAATGTGTGTGGAAATCGAACGCGCCGTTGT
CATTGAACTTCAAGTTCAGCTCCAATACTCCGGTGCTGGGTATAGGTATGCCTCCACCAG
GAACAGGTTGTACTAATGCCTGCCATCCATTCGCACCAAACCAAGGCATCGTGACGTGGG
AGTCATGGAGGCTGAGGATTGGGCTTGCGAAGCTCTTGAAGTCAGCCGTCGGCTTGTCGG
GCAAGTATATCACTCTCGAGTTCGTGAGGAATATTTGTCCATTCGTATGTGTGAGGGAGT
ATGGCTTTTGCTGCTTCCCAGGATAGTGTTTCGGCGTTTCGATCGACAGTTGGACACGTT
TTGGTGTTGTGTGGACGAGCTGTTCGCCGGGCAGAGGTGTGAATGGGGTGTTCGAATCAT
TCGAGGTCATGACCCAGTTGATGGACATGGTGGGCGATCGGTGCAGCTATAAGTTAGCTA
CCTTCAACGTATGGGGTCGTATGTGGCCTGCACTTCCTCTACCGGGTCGATTGTAGGGAG
AGTTGCAGCGTGGACTTGCGCCGGGCTTGTTGGAATGACTTAAGGTTGCACACCTGCGAG
ATCCCGCGCCTCGAATGCACGTCACCGTCGCGGCCAATCAGAGCAACTTGGTTTTTGTGA
TATGGCGCTCCGAA
>Unigene0000172
CATATTACAAGCTTGCCCCAATGCAATGCTGGTCGTACATATTCTATCATCCTCAAAACG
CCTCCCAGTACCGAGCTGCTTATTTCGCAGAGTACTTGGTCTTTCCAAAGTCCCACGGCA
CGTATCTGTACTTGATCATGCTGTGAATCTGTCTCCGCATCGTCAAAAACACCAGTATCA
ACCAGTACACAACCAACACTGGCCAGAAGACTGGCAGGTTGAAGATCTCACTCCAGCTGC
ATAGGAAGCTCAATGCCACTGCTCTTGTCGCTGAGTGCCAGAACTTGAATTCGGGGAGTC
GTCGCACGAATGGCTTGAACTCTTGGTCGTTCTTCGTGGGAAGTGAGGAAGCCTGGCCGG
ATGGAACTCCGTCTTCCATGTCTGTGTCGGCTTCGAGTGAGGGGTCGAACTTCGGCGAGA
TGAAGGCGAGGAAGAGGTTAAGAAGGTAGATGCCGAGCGCATATGCGACGATGTACCAGC
CTTGGGCGACTACTATCCGCAGGCCAAACAGGAAGAACAGGACACCGGTGCCTATCCATC
TGTATGCAATGTAGGGCGTCGATTTGTCGAGATATGTCTGATAGATCTGCTGGAATCTGG
TCGTTTGGGCCGAGACCGCGGCGAAGGGCGTATCAGGTTCGGGCGCATCCATGTTGAGAG
ATGGAGAGGGTGGCCAGCAGTCGCAGGCGTGATCGACAGGTGTGTGTGTGTGTGTTTTGG
CGGTCGTCGTGGGGAGGAAGACGGGGGTTGCTGTTGAATGCCACCTGGTAGCGAATGGAT
GGTCCCTATATTTTCAGGCGAAGCCACGTTCGTTGAGACGACAG
>Unigene0000173
ATTATTCCGAAGATGCACTTTCGATCTATCTTTGTTGCAATCGCTATGCTGATAACTTTT
GCCTCAGCAGTAAGACCTATCCAGAGAAACGCAAATGGAGACACCTGCTGTTGTCCAGGC
GGAGTTTGTACAAGCGAGAATAAAGGCATATGCCCCGATAAGTGTGGCCTATGCTGTTGA
TGTAACGAGATGTGCGGGATTCCGTTGTGTGCAGTGTGTCCGAAGCATCTGGGTTGTGTG
TGCCGAGCCATTATGTGGAAGTTTAGAACCAATGAATTGATGTTCTAAATCTGGGGATCT
ATGAGAGTGAAACACTGGTAAGGGAGACACGTCAAGTTCTAGGAGGATGACTGCGTAGCA
AGGGCGTGTACTGCTCTATCCTTGATGCAATCAACACTCTTTGATCCG
>Unigene0000174
TGACCTTCCTGCACCTTCCCATCACTGCTCATCACCTTTTCCCGACTTCGCGACGAACGT
GAAGTGCATGGAATGCCTGGCACCACGAGTCAGATCGCACGGTCTTCTGAAACATTCTCA
CCGTTTCATCGACAAAATCTGCATGGAAGGACCTTTCCAATTGTTAATTCCCAAGGACGT
GTGCACGACGTAAGTTACCAGTGCCGTGGCTGGTGAACTCCGTCATCTGTTTGGGTCAGG
GCAGGGTTTCAGTGACGATCGTGCCAAAACCACAGAGGCGGTGAAGGCAACGCTTCGTGG
TTGTTTTGAAGAGCTTTTTTTGCGAGGTCTTGGCATTGTGTTCCTGACGTCGTGCCTTCT
TTTTCAGTGTCTGGACTTTGGTTCCAACGTAGCTGCGTCTATCGTTGGCAGGAGTGGTTG
ATGATATGTGCATCTGAGCATCTTCTTTTTGTCTCGAAGGTTGTCTCCTTGCATCCTGTA
CTCATCGTGCAACAGTAAAGCTGTGTCCGCCATCACCTACTGTACAATTATCCCATCTTC
GACTGAACAACCCAGCAGCCCAATGCGACAGACTAAACATGTTCAGAGGGAGCATTCTCC
GGCAGTGGGTCGCGAAATTCCCCCAAGAAACCGGTTCAGTGGCAGCACCGCTAGCTTCAC
ACGAGAAAAACCCAGCAGCCTGAACATGACGTCGAAAAATCCCACTCTTCACTCATGACT
CGCGCCCATGTCTCACACCGTCGAACGAACATAGTCCGAGCGATTGCCTTCAATCGCCGT
TCAACATGCTTGTCGAGTCGCCGACACGCTGGGAATTCCGCTTGCTCCGTCCGACGTTCA
CGCGGCTGATGTGCAGTAGCCGGACAACGCATGGTCAGGGACCTTGAAGCAAATCATTTT
AGTGAAGAACTATGAGCTAGAATGTCTCGGGAGAATGGGGTGTGGCGAGTGAGAGTGACC
CTTGCGGAGACGATTGTCCGGTATTTTGTGGCCGGATGGCTAGTTTGGCCTTGTGTTCTT
CCTTTTTGAGAAGTTCACAGGGCTGGAATTCGGCATCTGGTATTAGTGGGAGGCTAGATT
GGGATGAGTGAGAGCTTGGGCTGGATAATGTGCTAGTCCGCGGCGACTGGGTTGTTGAAG
TTCACGGATGGGATGCAGAATGGTCGGGCGAGTGCAATATCATCAGAGATGG
>Unigene0000175
CGATCTTTTATGTGGCATATCTTGTCGAGTAAGTCGTACCACCATCGCAAATATAAGTCA
AGTGATACTGACTTTCAATCAGTCGCATCGGTCGCCGATTACCGCTCCTGATAGGCGCAA
GTCTTCAGGCCACTGCCATGTTGTACCTGGCATTGTACATAAAGTACGCAGGTGGCAACG
CCAGTGAAGACGCGGTCGGAGGCACGCCGGCAGGCGGTATTGTCGGAATTGTCTTCATCT
ACATCTATGCATTCGGCTGGAGTTTTGGCCACTCTGTTGCATGCTACGTCGTTGCAGCGG
AGATCTTCCCGACGAGGATCAGATCTTTCTGCATGTCTTTCTGCTTCTTCATCAACTGGA
TAGTTGACTATGGCATCACAAAGGCGACTCCAGTGATGCTGTCCGAGATGGGCTGGTGAG
TGATTCTTTATGCAGAGATATTTGAGCAGATGGACTGACAGGCCATGCAGGGGAACGTTC
CTTCTCTACTCGATGTTGAATTACGGAGGAGTGGTCTTCATATTCTTCTGCCTTCCGGAG
ATGAAGGGCCGTTCGATAGAGTCAATGGACGACTTGTTTTCGAGGCCTTTGTGGCAGATG
TATCGGCATGCGTATCCGACGGAAGAAGAGAAGATCCGGCACGACGTTCAAGACATGATC
CATGCCGGCAAGCTGGAGCGTGGCGACTCCACTGTCGACAAGGGT
>Unigene0000176
TTCACTTCGAACAGCTAATGTGACGGCGTTGACATCAAGATCGGCTTCTTCGTTCAAAGC
GCGTGCTTTGCCGTTTGCCTTGTTGCTTTCGTCTTCCGGGCTTGGCAGCGTCAAGATTGG
TCCAGCAGGGTGCGCAAACAACTTTCTATCGACGTCCTTCTTGTCTTAGTTCTCATATTC
TCTGGAGGCTACACAACGACCCTGGGCTACGAGGCATTCCGAGCAGATGATAGCATAATT
CACGAAGCACGTTTACTACTTCAATGTGGATTGGTGGCACTTCAGATTAATCAAGCAGCC
GTAGGACTCAAAGTGTTTGATTTGTTTGAGAAGCCCCTGTGGCTGCTTTGGCCGGGTATT
GTCTACGCACTCGCTCTGAGCACCATCATTCTATGCTCGTTGCGACCGTTATCCAAGCTT
CCATCTGAAATGGGTTGGGCTGTATGTGCTTGCAATATGTTAGCAGAATGTCTTAATATT
GGAGCATTCGTCTGGCATATAGCTCACTCGACGGTCAATTGGTACTCACAAACTACAT
>Unigene0000177
AACTCTCCTCCTCACGCATCCACCCATCTCATCACTCATGGCTCGTTTATCTGGACTTCA
ACGAGATGTTCTATCACTCTACCGGAAGTGCCTACGCACTGCCCGAAGCAAGCCGAGTCG
CGCGAATTTCGAACGTTTTGCCAGAAAAGAGTTTGAGAAGCACATCGACACGAACAGAAA
AGATTTTGCAACAATCGAGTTTCTGTTGAGAAAAGGCACTCGCCAGCTGGAGATCTACGC
GGCGCCCAATATCACAAACATCGCTGGGTGAAATGTACCATGACAAGAGATGGCAGTTTC
GATACCCACACTGTTCACCAGGACTCCCAATCATGGAGATGCCGGCATTTCAGTGCTGTC
CAGTTTGACCTTAAGCCTGAATTGTTGACTCTCAAGCCGCCTTAGACAGCCCTCCGGCTT
CACTCCTTCAGCTCTGCTGAATCTCCATACAGCAGCTTCTCGCCGTGTCCTCCGTAACGA
TCACCCACTATCTCCGCGCTGGCGATCAGGCTATCGAGTTCCTTGACATCAGCCTCGCTG
AGTTCGACCTCAACTAAGTTCTCTTTCACGCGCTCGGGAGAGGTTGCGCCGGGGATCGGT
ACAATCGTTGGCATGCCAGGCTTCTTGCCCTGAGCATGACACCAGGCGATGGCGAGCTGC
CCTGGCTTGACATTCTTTCGTTCAGCCAAACTCTCAATCTCTTTCACAAGCTTAAGATTC
TGCTCGAAGTTCTCCGGCTGGAAGCGCGGCATATGTCTGCGCATATCGCCTTCCGGTATA
TCATCGGGCTTCTTGATCTGGCCTGTGAGGAAACCACGTCCCAGTGGACTGTATGCCACG
ATGGGAATATCAAGCTCTGCGCAAGCTTCCGCTACACCATTTTCGAGAATTTCAGTTGCC
CAAAGACTGAATTCGACTTCCACGGCATCGATCTTCGCGACCTTTGCTGCTCTCCGGATA
GTATTGGCACTGCATTCGGACAAGGAAATGCCGCCGAGCTTTCCAGCCTTCACGTATTCG
TTGGCTGTGCGAATCGTGATCTCGATTGGGGTTTCAGGGTCAACTCTAGCAGCCTCCCAG
ATATCAAGCTTCTTTTTGCCATCCAGAACTCGTAGACATTCATCAATGCTGCGTTTCGTG
TTTTCGACACTGCCATCTGGCTTCAGGGCTCCCGGCACAAGGCCACCTTTCACACTGATA
ACGACCTTCTTCGCATCCTCGGGGTATTTCGTGAAGTACTCATTCAGCAAGTGCAAGCTG
TTGCGCTCTGGAGTTCCATAGAGCTCGCCAGCGTTCCAGAAGTTTGCACCATTGTCTATC
GCTGCCTTCATTGCAGCGAAAGCCTGTTCTTGCGTTGGAGGATTCTCCCTCCAGGTAAGG
CCCATCAGGCCATAACCGATACCATGAACTTTGCTGCCAGCAATTTTGATATCATTGTCC
TTCTTCTGAAGCACTTCCTTCGCCTTGTTGATGAGTGAAGACATGGCGTCGCAACCCGAT
TGAGTGACTTGAGCAATGCCGAGCAATAGCTGAAGGTAAGGATGATGCTTGCAAGTTATC
TGCCAGTCGAATCTGTCGGTCCTTGTTCTCCTTCAAAGTTAT
>Unigene0000178
GGCTAGTATAACGGTTTTTCTAACTCCTAGTACTCTTATTTATCCTAGTTTCCTAGGTAA
GAGGCAACAGGGACTTTGCGGGCCACGTGCTCTCTAGTATTAGTAGGGACGGGTATTCTC
GCTCGGTAGAATCGTCGAGGAGGTAAAGGGCGTTCGGTAGGTGTCGGAATCGTAGCAATC
CGTCGAGAAACAAGCGAGATATAGTCGTTCGAAATCGAGGTATCTTGTTTTCTAGAGAAA
GCGCTCGTTCTTTCTCTAGGAATCGTCCGTACGTCTTCTAGGCTATAAGCAGGCCGGGCT
TATAACCTTTTAAATTAGCAAAATCGTATTCTATATATAGCGGAAGTGCTAGAGGAAGCA
CAGACGTCGTAGGTAGGTAGGTAGGTAGAGAGTAGAGTAAGAGAGTAAGAGT
>Unigene0000179
ACTCGACTCAGAAAACATGAACACCGATCGCCATGCTATCGAAACTACTATTTGGCTGTG
CTACAGCCAGCTCGAGAGTGTACCTCTTACGCAGCCTTTTCCTCAGTCACAGGCTTCTCC
TCATCAGACTTCTTATCGACAGTCGATGTCGTCTCCTCTGTGCTCTTCTCCTCTTTGGTC
GCAGTCTCCTCCTTCGATAAACTCTTATCATCTTCAGCCGTAGTCTTCTCTACAGACGGT
GGCTGCTCCTCAGTCGCAGATTTGTCCTCGACCGACAATACCTGAAATTTGGCGGTCGCA
TCCTGCACAACATTGTCCTCATCCTTCTGATCTTCCTCCTTGCTCTCTGTGATCGAGTTC
TCCGATTCGATCTTCTTGATGTCTTCCACGGAGGCTTCCACTACGTCGCTGCCACGATGT
TTTTCGGTCGCCGCCGCAGTATCTGCTGATTCTTGGGCCGGAGAGCTCTCCTCTGTCTCT
TTCTTCTCTTCACTTACCACTGGCGTTGCAGTTCCGGACTGAATGCGAGAGGCAGGGGCC
GACAAGTGATCGATGGCCGGATGGCTGGCCGAGGTCTCCTTCGACTTGTTGGCCTCTGGC
TTGGGCTCTGTTGTGCCAGCCGCGCGTGTCCCGACATTCACAGCTTGTAGCGGTGTAGCA
GACTTAGCCTTGCGAGCTGCAATCTCCGCCGCACCAGGCAACGCAATCCCTTGTGCCCTA
CTCACAGCCGGTGGAGGCGATGGCTTGCTCGTCGTAGACTTGCTGCTCGCAGCATCTGGA
ACGCTGACATTGTGATTAAGCGCCGGAGCAGTCTGCACACCGACCAGACCTCCCGCTGGA
GGCTTATAGTTGGCAGCAGGCACAGGGCCAATATTCTCTCTCAGTTCGCCGAATTCGTTC
CATTCCTCGACCTCTGTAAGATCATACACCGACGACGTAGCCCTCTTTTACCAATCCTGG
TATCTTCCGCTTTCCGGCTCGACGCTGCCATAAGCGGCGAGCTTTCTCGTCGGTCGCGAT
GTCGATAGCCTGGAACGGGATCTTGTTGGCTTTGAGGATCGTTTCCATGCGCGAGGTGGC
CGTGATGATATGCGAGGAACCGGCGGTGAGGGAGGTGTAGAGGAAGAGGCGGGGATCTTT
CTCGAGTGCGGTCAGATCCATTGCAGACGCAGACGCCATGGTGCCTGTGACGGCGGAGAC
GTGTTGCGAGGGCGCGAGGTCAAAACGTGA
>Unigene0000180
GATTTGGCGAGAGATACCCATTATTATGCGAAATTTCGAGTTCGATACACGGCCTTACCA
CATCTCGGTCCCTTCAGCTCTCCTCGAGCAGCCCTGCCATCTACTGCCCAACAGCGTCGT
ATCCGCTGGTCGCGTCTCCGACCCAGGACAGGGATTTGGCCTTGATACAATTGCATTACT
GTGGGCGTGATGACTGTGCATCCAGCTGTTCTTGTCTGCCAAGTCTGGGCCATGTGGGCG
CATGGCGTCCAGTCGGTGAAGCCTCACCGCTGCACATGAAGCTGAAGCAACGCATGCAGC
CTTCGTT
>Unigene0000181
GCATTTGGCGCTGAATACCAGGCTGAGTACACAGGATCATCTGCTTGGCAATTCCTCTTC
CACTTCACTCGTACATTCGTTCCACAAACCCAGACACTTTGACACAGCGTACAGCACACA
GCATCCTCCTCGCCGAAAGGCCCCCAGCTCCCCAGCACCATGGCCTCCAACTTCACCCTC
CAAGTCAACTGCTCCTCAGCACCCCAAACCGCCCGCACAGACGCCGGAGTCGCAGGAGCC
GGAATCCTGATCGCCTTCATCATCACCGCCGGCCTCGCTCTCATCCTCTCCGCCTTCATC
GTCTTCTCCGAAATCCGCGGCCAAACCTCTCGAAACATCACCCGCAAAATCCTCAGCGGA
CTGTCCGATCAAATGATTGTCGAAGGAATAGCAGTCCAAGTCGTCGCGCTGGCGCGAATT
TACTCGACGATTCCATACCATTTCTTCATTGTCTGGATGCTGTCGCTACTATCGACTGCT
ACGAATTTCGCGGCTCTGTTGGCGCTGGTGCAAGATTTGAAACGGGATTGGGTGTTGAGA
TGGTTGAGGCAGTTTGCGATGTTTGTTAATATGGCGTTGGGGATTACGATGGGGATATTT
GTTTTGAAGACGAATATTGACGATTTGGCTCCGACTTTGCCCATGGCTTGTGTGTGGCAG
GCGCATGAGAAGGATGCTGATGCACAAGGGAATAAGACCCTGAGTGTTGTGGGTACTATT
GTGGTCATTGCTGTGACCTGCGTGATCTTCGTCCTCGGTACCTGGTACCTACACCTCCGG
CGGCAGATCTGGGGTAAGACGGTCAGGATAATATCCCTGGTTGTGCTTATGGGCATGGCA
ATTGGAGTCACTGTTCGAGTGATTCTCATTGCCCAGGGTCTCGGTGGCACGCCGTCTGTG
GACCTTGCTGACAAAGGAGAGACCGAGTGGTCGTTCGGCCAGCTTCTTACGCTCATGCTT
CTCATTCTGCCATTCGTCTCTGCGCTAGAGCTTCTCCGAGGACAAATGGCAGTTCCTCGT
GCGGATGCGCAATGCGACTCTGACCAAGTGCCACTGACTGGCGGCCACGGTGCCGAGCTG
AAGCCAGTGTCCGACAACAGGTACACTTACCAACCCAATCCGATATTTAGATCATAGCGT
TATCATGAGATACCCCTTCGCCGTTGGCGAAATGCGAGTTTGACATTACACTTCAATGCG
CGGGAGAAGAGTGCCCTGTCAGTCACCACTGGCTCTCACCAAT
>Unigene0000182
TAGCAATTCGTTGTTTTGTGAAGGTGCGCAATTCAATCTCCAGTGGAGTTACATCTTATC
CTAGCCTTACCGCCTCCCGGCAGCACTAGCGGAGCCAGGAGAGCATCTCCTGGTGGGGGA
TTTCAATCTTCACCACCCGTTCCGTGCTGCGATTTGCCTTTTGTCAAAAATGTCATTATG
TCTAAACCTAACAAGTAGCGAGTCCCGCAGATGACGCTTGAGCTCTACGATAGCATTATG
TCCTCTCTAGAAAGGTCTATCGGCAACATCTTGGGCACTCAGGAAAGCATTGTTTGATGC
CAGTCTTGAACTCTACTTTCCAGCAATACGGATTGCCCATAGTACAGCAGCAGTCGACTA
TATGGGCCCCATTTTCGTCTCGTGGGAAGACGAAATTTCCTCCTTGTCTAGCAATTCGGC
CGAACAAGCCTGCATTGCCTTCGTTGCGGGACTGCAGGGCTGGATCATAGATGGTCGAAG
CAACTGTCGAAGGCGGGATAGCAAGTATCAAGAATGCTGTCGCGAGGGACGTAAGATGCA
TTGCGCAAGAGAGAACGGTGCTTAACTCCAGAAAAGGAGATTCTGTTTGTTG
>Unigene0000183
AGTGAGCTGCGATCCGTTGTGGACAAGAATACAAAATCTTTGTGTCGAAAAATCTTAAGA
ACGTGTCTCGTTTATGGGGATGTTCTTCGAGTGTTCACTCCAGGAAATCTTCACGTTTCT
CCCTAATGCTATTCCAGGACTTGACCGAGACGCCACGGACGCAATAGGCTGCCCCGGAGC
ATCGCGAGATTAACAGACCGGGTCAGGACGAATGCATTGTCGCTGTGCCTCGTGTTACGG
GGCTTCCGCACGACTGGAGAGCGACAACAATCTTAGCCGTGCTCCGCATGCTTAAACGTA
CCTACATAGTAATGCTGTCTAGCTTCGAAAGAACCTTCTCGATGTACCGCACTCCAACAG
CTACGCCATCAGCATCATCATCGAACTCGCCTTCTTCTCCGAAGTCCATGTTGTCTTCGT
CAAGACACGTCAGGCAATTAATTACGACATCTCGGTACAACTCTTCCAACCTTCCCGGCA
GCTCACGCGTTGCAAGCTCAACGAGCAGCCTCTTGATTCCGTTCGGAGTTTTCTTCTGCA
GGGCTTGTATCGATAGACCAAGCAGATTCGTGTTCGGATATGGCTTCTTCTCACCTTCCG
GATACAAGACGAATGATGCCCAGAGTCCGATCTCCAGCAGACAGACACCCAGACTGTAAA
TGTCATGCTGCATACAGTATCTCTCTCCTGGGTTGAGACCCTGTCGCTCTGGATGACGAT
ACAATTTCTTCTCCCAGTCTGCGTCTCCACGAAAGTAGGTCATGCCATCAGCACTGCGGA
TTTGCTCGAAGCCTACGAGGAAAAAGGAGCCAAGTTTGGCATCGCCGAAACCGAGTAAGT
TGTCTGGTCGGACATTTTTGTGAACGAACTCCAGGGTGTGGACATAGTTGATCGATCTTG
AAAGCTGCTTAGCGAGCCCAATACGCTCTGTCAGTGTATGAGTCGTCTGTGCAATGAGGC
AACTTCGCAGCGTGCGCGGGGGATCAGTGGTCTTGGTCTCGAGGACGAGATTGAAGGACT
CCAGTCTGTCGCCATTAATGCTCTTGACTTTTGTGATTCCTCTACATCTGAGAACACCAA
AGGTCGACGGATCTGCAATTTGAAGTTTCGCCGCCAGAGTACGAATATCTCTGTTCATAT
CGCCCACATAGACTCCCTGCACGCAATGGATCGAGTCAATGATCAAGCCAGTCTTCCCGG
GCCTCTCCATGTATTTGGCAGCGGAATATGGAATCGGAGAGATCCGCGAATTGCCTGGAC
CAGAACTCGAGAGTGTAAGATGTGCACCTTGAGCAGCATCACTTTGCAAAGTAGCCCTGA
CTTGCTTTGCAGTGGCCACAACATTGGCGCCTCCGGAACCAGAGGCGGTACTTTGACGGG
CGAGTTCTGCGTCGATTATGGGACTCGCTACCCTAATGACGAGCCACCAAGAGGGGTCAT
ACATCTGCTGCCACCTCTCTAAACTTTCGATGGTTTCGTCCAGGTATCGCTTGACAAACA
TATATTTCCAACGTTTGATCGCAGGCTTCCTGATGTTCACTTGTCCTGGGTCTGTACGGT
TCTTCACCAGACCAGAGAGACGATTTCGAGCAGACTCCAGTTTGACAGTAAGCACGCCCA
GAACCTCGGTTTGGATATTGCGGTGATCTTCCCTCAGAGAATGCGATATACGCTTCATGA
AATCGAGTTGCGATTCCGTTCGATCCCACTGGGCTCGCATATATAAGGTCCGCTCTGCGA
CCACATTTCTTGCACCTGTTACAGTACGATAGGGTCGACTAGTTCTCTACCGATTCTTTC
AACAGTTAATATTTTGGCTAGAGAATTTGGGATATGACCGACTTGATTGCGTGGGCGATG
AGGCCGACCACCGCTCCGGCTGCTTCCATTGCTAGATTCAGTGGGCAAAAGAATCTCAAA
AGATGGCGCTGAATCGGACACTGTCTGCGAGGGCGATCTATGAAAGCAGAAAATCCGGCA
TTAGCACTGCCTCGAAGCTGGCGTGGTGCCTACTCGTCACTGGCCTCTTTACCGCCCGCG
TGGCGTGGTTTCAGCCTTGCAGGATGCTCAGTGCGCTTCAACTGCGCAAATGTCCTAGAA
GCAGCTTTTAGTGCATCGCTTGCAGTTGAGCCAGACAGTGTCGAGTGTCACCAACGATCA
ATACCATGGACAAGAAT
>Unigene0000184
CTTTTCAGCGATCGTTCAGTTTGCGGGATATTGTGGGGTTCGATGTTACAGGAGAAGAGA
CGCATAATGACAGGAGGGGAAATCTCTCGTCTTCAAAATGGCGCTCGTGCTGTTCCTTAT
CTTCTGCAATTACTCTCCAGTATTCGTGGCACCTTCCACCTTGCCCTTCACATTATACCG
TTTGCTGAAAAACGTGAACCAATCATTCAGCACCTTCTTCTGATCATCTGTCAAGTCGTA
CCAATCCGGTCGGCATTCCTCTTCCTTCAGTGATGACTGTGCCAGAGCTCGTGAAGCATC
TTTGCCAGCGAAGACTTTGTACGAGCCTTCAGGGCCGTAGGCTTTGTTACCCGTCACATC
GAAGACCGTGCCCTTGATAGCGACGTATGTAGGATAGCCTTCATGGTTTCCGTCACACTT
GGCGAGATAGTCCAGACTGATGATGTCGTCCTTGGGAGGCTCGAGGTCCACCTTGTGCTT
GGGCTCGAACGACATGGTGCTGCGTGGGAGGCGAGTCGTACAAATATTCGTTGCGGCAAA
>Unigene0000185
AACCCTCAATGCGGCAATTGTGCAGTCTGGGCGCCTCCAGTCACGCCTCCACCACAACGA
TCCACCCTTTTCGCTGCTGCTACTGTGTGAACGTTCGTCACATCCTGCATCACCGGAAGC
GGCGTCGTTGATAAGAGATTTTCTGATCGTCTAGTCCTACCACGGCGCTTTGCAATTTTC
TTGTTTACACGGGCTGATGCAAGCGAGCTGACGAACAACTGGATCGGGTGCTTCAGACTG
CATGACTTCTGATCTACACTGGTGAGCGGTGTCCGGGAAAAGGCGTTGTGAGACTCGCGA
AGTATGCGCTTTCCTTGGTATCCCACAATAATCGTCCCATCTCGCAGCGCAGCGCAGCAC
ACTTTCCGCCATGGATCGCAGGGCTTTGCACATGTCATACACATCTCGGCTGGAGCTTCG
TTTCACAAACAACACATGCTTCACGGTCATGCTCAACACCGATACGCAGGTTGCTGATCA
GTACCTCGAAGAATTCGCGAATGTGCCGTCAACTGCCCATGTTTGCAGTGGCATGAGCTG
AGACATGTGCCACTTCATGCGTTTCGGGACGGGGTGGCATGCAAAGGACTAAGGGGACAG
CGGTCGATCGTCCATAAAGCGCAAATCCGCCTCATCGCTTGAGATGGTACCTTCTCTAGC
TGGGCGGGTGTTAGGCATTGTTCCATACACGTGCAGATGCTGGCTGAACGGGTCGGA
>Unigene0000186
GCTTCTCCTCTATAAAAGCACGAACGCCCCGTCTTGCCCTAGCCTGATTAACTCCTAATC
TAATCCCAATCATTGTCTGTGGAAAGAATGTATTTCTTCATTCAGTAGTCGAAGTTTCCC
AGGGGTGAGCGTTTCTCGGCACCGTGTGCTGAACGCTTGTAGTCGAAGTTTCCCAGGGCC
TCGCGTTTCTCGTCGCCGTGAGCCTCTCGCTTCTCGTCGCCATGAGCCTCACGCTTCTCG
TTGCCATGAGCCTCACGCTTGTAATCGAAGTTTCCCAGGGCCTCGCGTTTCTCG
>Unigene0000187
GCAGCTATTTCCAGCTATCAGAACTCGTGGTCGAGTATCCGGAGGGCATTATGAGGTCAG
CCCTTCGATTATCGATGACCGTGCTTCGCTCTGCAGCTTATCTTCAGTTATAGCTCTTCG
CGCTGCGTCACTTTCCTGAATTAACGAACTCTACTCCTCGCAAGGATAGTAATCAGGGAA
AGCCACTTGCGACTAAGCCAAATCCATTGCTATAGCAGCGATTTGGCGAGCTAGCATATG
CCCTCGGCTTCGCCACCATAGCAGCGAAGAACCTCTAGGGCTTAGATGCCGCTAGACAAC
TAGCCACTCGCATATCAGAACAGTGTGGCTTTGAG
>Unigene0000188
ACACGATACCACGAAGATGACTGACAACGCGGAAAATGTAGCATCTCTTAGTTCAGCTCC
AACGAAATAGCTACTTCAACTCTGTCGAAAAAGCAGAAAGCAGCAGCGTACCCATGCACT
TCGCGCGACAAGTTTGGATTTCTTCAAGGACCATACTTTGATCCGAGGCCATGAATCCCG
TCCCGGCCGTTTCAACTCTTCTCCTTCATCTTCTTCTCTCCTTCAACCACACTTCAAAAA
TGAAATATCCAAACCCATAAAAAAGAGACGTGATGATGTGATGATGATCAACAACAATCC
ACAATTTGGCGTTCCTCCATCCATCCAACCACACCCCGCACCACCCACATATCACAATGA
AAAAGGACCAAAGAATGGACGGCAAAGGACTCCGTGTAACGCCGACGCTCCATTTTTCAA
AAGGTATAACTCTTGCATCTGGGTCTTGTCGATGGTAAAAAAGCGATCAATCAAAGGCGC
TTGCCTGGGACGAAAATGAAGAGACATAATAACGCAACGTCAATGAGCGTGATCCAGAAC
AGACACATCAGCGCTCTCTGGCTCAGCAGCTTCTTGACAAAGGGCTCCTTGATCCTCGCG
AAGCTGAAGAAAGTGTATTCGCTGAAGCCGAGCAGGGCAAGGATAGGATCCAGCATGTAC
TGATGTGTCGCGAGGAGGTAGATGCCGACGGTGAAAGGAAGTATGAGCCAGCATCGTGTC
GCGCGGTCCCGATTGAGGAAGATCAGGACGAAAGCCGTCCAGAGCGCGCCGAAGATGGCG
ACCAGGCCACAGATGAGGCGGAGCATCATCGAAGGTTGGACGATATTGCCCAATGCCTTC
GCTCGGAGGAAGCCAGGGAAGGCGTCGCGCTCCATAGCCTGGAAGACGTAGTCCTTAGCT
GCGTCAAAGACTTCGGGGTCGTCTCGTCCTTCGTTCTCGATGGCGTGTGTGATGTCGTTG
AGAATGCCTTGGGGTAGGATAATCTCGCGCTCTGCTCCTGGGAGCAAGAATGTGTACAGG
ATCTTCTCCGCCGACGCTCGAATGTCTGCTCGCGCAACCGTATGCTGCGGGCTGTTGTTG
CTGTTGATATTCCCTGATGAAGGTGACCCATCCTGGCCGGTCATGTAACTCGGTCGCGGT
TGCTCGAGGCCTGAATCGGAGTTGTTGTGGCTGCCTGTGCTGTTTTGCGGGCTGTGGCCA
GTGCCATTTTCTGCTCTCAGAAACGCGCTAAGTCGCTGATCGGGTGTCTGTCGCTCTTTC
GATTTGTCGTTGAAGGCACCGCTTGGCCCTGGCTCGGTCGAGGTGCGCTCGAGGCCATTG
TAATTATCAAGAATCTGCGACGATCGTTTGCTGCCGGATTTGTCGAGTTCGGGAGTCGAC
ACGAGGACGGATCTTCTCAGTTCGCGGACGTAGTGACGGCAGAGGGACATGTGTTGGGAG
ACATCGAGCCAGAAATCGAGATAATCGACGGAGCGCTGCACGTCGCGCATGTAAATGTAG
AAGGAGAATAGGTCGACCGGCGCCAGTGTCCTCCGCGACAGGACCTCGAACAGGTTGGGC
AGTCGTTCTCGCGCCGAGGCGTCCGGCGTGGGCGTCCGCTCGGAGCCGTCCATGGCTGTG
GTGAGGTCGTCGAGGTCGTCGCCGGCGGCCGGGGGTGTGGGCGGCGGAGGTGG
>Unigene0000189
AGGCATCATCAGTGCATCTCGATCCCTCTTACTGGACACGTATGAGACTTCTGCATGGGT
TGCAGTTGCCTACGGCCCGGCTGATCGCTGGCCTCACTCATACTAATATCATCCAACTAA
CGGCGAGACGCTGCAGCCCGACTCACTCAAGATGGCTCTCGGATTCCTCCCGCCAGCGGC
GGAACGGGGACTGGACGCAAGATGAACTCAATCAGCTGAGAGCGCTTCTGGCTGATGGCA
AGAGGATGTGTGACGCTGCAGCAGTATTGAAGCGATCCAGATATGCTGTCTTGCAAGTGT
CTAAGTTCGACGCACGGAAGAATGGTTGGTGGACTCCGGAACGCCCAGACGATGTGGGGA
AATTTCGACAGAACAAGGACGTTCGGCGACTAGAATCAGGCGATTTTGAAGTGGAAGAAA
AGCCCGAGTCCATTCCAAGGCAACGATGGACCGAAGCAGAATATCTCAAGGCTCTTGAAA
TGCGTGAATCTGGTATGTCTTTGCGAGAGATCGCGAACCGGCTTCACCGCTCGCTTGAAG
GCATACGAAATCAGTTCCAGCGCCGACGAAGCAATGAGGATATTCCATTTGCTGTAGGCC
CTTGGACTCCCGTTGAAGACGAGCAGTTACGTACATTACGCAAAGATGGCCACAGCTTTC
AAGAGATTCAGAAGGCAATACCGCATAGGACATCGACTTCCATCAAGAGAAGAATCAGTG
AATTGCGTACCCATATCAACAAGAGATCAACACCCGGACGCTGGGGCGAAGAAGAGATCG
CACTGCTCTGCCAATTACGGTCGAAAGGATTAGAATGGAAGGACGTCTCAGCCCAATTGC
CAGGAAGAAGCGCGACCGCTTGCCGAACGCTGTATCGGAAAGTGACGAGTGAGAATATTG
CAAGACGATGAAATCATTGAACAAAGAGCCAGAGATCCAATTCAAGGGCCGCTGCCATAT
TCGACATTTCTACTGAGCAAGTCCACGGAGTCCTGGCCAACGCTGGGCAGCGGAAGATGT
CGCAGTCGTTGCTTTACGCCAAGTTGCCGCAACGGACCACGTGCGATTCAAACATTTCTA
AGCGAACCCCGACCAAGTGCAACAGCCGGTGGTAGCTCACCAAAGTGCAGTCTTCTCTAC
GAAGAGCATTGGCCGTGTTGCAGTATCGAATGCCGGTCCGAGTCTGGCCGACTTTGACCA
GGCCGAAAAGAGCATCCCGAAGATTGGAATTTCGCGCCAAGACGTCGCTTAGATCCCATC
TCTCGTGACTGTTGCATGGAAAGTGGATTGCCTCCAGGCGTTGGGGCCTCCAGACCCCAA
GGGGACCCCGACACACGACAGTTCGAAGTGGAGCTAAGGAAACATCAGCATGATAACCGC
CACGCGATCACTGGCATTGCTTCCCCAAAGCTAAGACATGCGGCGTCCTTGGCGACGAGC
TGAAGCCTCTCAAGCCAATGACTAGCCTGGACAAGCTGGATCTTCATTTACTTCCAAGAC
CGCTTATGCATCTTGTCACCCACCATCTCCACGAGCTCAGAAAAAGTATCGGAGCGGCAC
CGGTCGACTGTCCATAGCATGACCGTGCGTCAATATTTGCCCTTCGTGTGCGGTCGGAAC
AGCGAAATTCGCAGTGGATGCACGAGGACTCTTCGGCCTTTGAAGTCTTGGAAATCGGGA
GTGCGCCAAGTTTGGTCAAGACTTATTGGAGTCTCAACCGCTGGTCGCGCGGTCGCGCGG
TGTGAAAAGCCACGGAAGACCATCATGCGAAGGAGCCTTCCCGCTGCTTGGCCAGGTCTG
GGCACAGGCAAGGTATCATCGGACAACTGCAATGATGACATTACACGGAAGTACAAGAAG
GTTGCGTGTGCGCTGTTAAGTATGTAGTGGTTGTGGTACTGTGTCGCCGGCTCCAAAACA
GATTTCCGCTCCCAGTCTTTTTTGTGCATCAAACATGGAGTCCACGGGCAAATCAGCAGA
ACCCGTCGCGACTGGCATCTTCGCAACCGCGAAGCAAAGCTTCGGAGATCTGTTTCGATG
GGAGCAGCGAGTTGAGATCACGAATGAATTTGGAGAATCTCGCACAGAATGGCAGAGGCC
AGCTCCTCTGAAGAACCCGATTTCTTTGTTGGCACAGCTCTCACCGACTGCGTGGCTTTT
CTTCATCGTCGGCTTTGCCTCTTGGTCGGCCGATGCATTCGATTTCCACGCTCTGAGCAT
CCAGACCACCAAGCTCGCGTCTTACTATGATACTTCCAACACGAACATCACGACTGCGAT
TACCCTCACTCTTCTGCTGCGCTCGATTGGTGCCGCAGTCTTTGGACTTCTTGGTGATCA
ATTCGGTCGCAAGTGGCCCATGGTGGCCAACATGATAATCCTTGGTATCCTGCAGATCGC
AACGATTTACAGCACTACGTTTGGACAATTCCTTGCTGTGCGATCGTTGTTTGGTCTTTT
CATGGGTGGCGTATACGGAAACGCCGTCGCAATGGCTCTCGAGAACTGCCCTGTCCAAGC
CCGTGGTCTCATGTCCGGTATCCTGCAGCAAGGTTACTCCTTCGGTTATGTCTGTGCTGC
TTGTGCCAATCTTGGTGTCGGCGGCTCTGTCGAATCCTGGAAGACCGTCTTCTGGATTGC
AGCAGGACTCAGTATCGGTGTCGGCCTGATCCGCATCGTTTTCCCTGAGAGCAAGCAATT
CCGTGAGCGTAAAGCTGCTGGCCACAAGGGTGCTTCTGCCGGTGTCTTCTGGGCCGAGAC
GAAGACCATGTTGGCAAAGGAGTGGAAAATGTGCATTTACTGCATTATTCTCATGACCTG
GTTCAACTTCTACTCTCACACTTCTCAAGACTCATACACCACTTTCATGCGAACTCAGAA
AGGCATGGACAACCACGATGCCTCGATTGCCAGTATCCTGATGAAGACTGGTGCTTGTGT
CGGCGGCACTGTCATTGGATACCTCAGCCAGTGGGCCGGCCGTCGCCGTGCTATGGTCGT
CTCGGCACTGATCAGCGCAATGATTATCCCCGCGTGGATCTTGCCAACCTCTCTCGGAGG
CCTTTCAGCGTCTGGCTTCATGATTCAGTTCTTCGTCCAGGGAGCCTGGGGTGTGATTCC
CATCCACCTGAATGAGCTCTCGCCTCCTGCCTTCCGTTCATCTTTCCCTGGTATCACGTA
CCAACTCGGAAACATGATCTCTTCACCCTCGGCACAAATCGTCAACGCCATCGCCGAGTC
TAATCTCATTTCGGCTCGTGGAGAGCGCGTACCATCTTACGGACCGACCATGGGCGTTGC
GACTGCTATTATTGCCCTTGGAATCGCCTTTACTGCCGCCATTGGTCCTGAGAAGCGTGG
AAGCACGTTCGAGAATGCTGTTATTGGTGGGCAAACGGTCGCGAATGTTGAGAAGGATAT
TGATGCCGAGCGAGGCGACAGTGTTGCGAAGCCGACTACGGATATCAAGCTTGAGGATGT
GGAGAGGAAGTGAGGTGTGGTATTGATGACTGCTATGTTGAGATACGAGGCAATGAATTG
A
>Unigene0000190
CAGGTCGCCGAAACCAGCAGTCGGGATTTGGCTCCTGCCTAAGGCTACAACCAGGAGAAG
CTTGGCGCTACATTAGAAAATCTCTCCAGCTGCGCAACTCTGTTCTTTTCCCTTCAACAA
TGTCTTTAACCAGGCCACTTTTAGAGTCTCGGTGCGAACGTTCAGTGTTTGTGCAGGTCC
CTCGAGGCCTCTTTGCGTGCTCCGGTGACCTCAGATTGAACTACACTTGTCTGGATAGCC
TGACAGACCGACTCGCGGTTTGCCCGATATCCTCCAAGCGTGACAAAAATTTATATACAT
GCGCGCACGGCGCTCACTTGATGCCCTGGGACCGCTGCCTCATCTTCAGTCTCAGGAGGC
TGGCCTTTGGGCAAGACACGGTGCTCGCGTCATCTCCCTCCTTCTGGTAGAAGAGGTTGC
AACACTCGTATAGCGCATCGATCTGCTTCTGGCACTTCTCTTCCTTGTAGTTGTTCTTCT
GTATGCAGTCTTGAATGGCACAAGCTTGCGGGTGACAGGGAGGGTCCGTCTTCAGACCGT
CTTCAGGCGTTGTGGGCATTGTCGCGTACGGTACCGTTGCTCTGCTGGTGACTACTACTC
GAACGAGCAACAAAGCAATCGTGACGCTCTTGGCGCGTTCCGCTCCTTCTTTCCCCACTC
TCAAGGCTTCGATTCTACGTCAATCCAGTCCAGCGTTGTGCCACAAGGAAATCTG
>Unigene0000191
GATGCTATTTACAGTTGCCATCACCTTCGATTCAAATGAATTCAGAGGTTTCAGTCTTGC
ATGACCCAAGGTTGAATGTAAATAGTATTAATTCTTGTCCTGTCGATATCATATCCTCGT
ACACGTCGTCCAGGAGCGTGTTCCAACGAGCAAGAATGAAAGAGTTCGTCTTCTGAGGTG
TGTAATCTATGGGTCGTTGCAGAGAAGAGCATCGCCGGCCTGTCGATCGATAAAAGTCAG
TACAACCATCACCTTGTGCTAACAGGTGTTGTGAAAAGTGCCACTCACCAATGGCAAAGT
GCAGCACTTGGCTGCGCTACCAGTGTCTGCGCAAGACTTCTTGAATGCGGAGACAGAGGA
TGTGTCCTCCGCTGTGTTGACATATGATATTAGTATCGAAGGGGTGACTCCTTTGAGTGG
TCTGAGTATTCCTCACCCGATTCGCAAGTCAGATCCAAGACTCCATCAACATCGACCTGG
CAGCAGAGTGGAGAATCAAGAGCTGGGCAGACGTCGGAAGGAGCACGTTCAGCGAGCTTG
GCGGGAATTGTGCCTGCGGCGGCCAGAGAGGCAAGAGCGAGGATGATGAACTGCATGTTG
GAGGTGGAGTTGCTGTTGATTTGCTGGTTTGTTGCTTGTCGGCTCGGTTGTCGTGATTAA
AGCGATGATGAGAATGATGTCCAAGATGGCGTGCTGGTGCTGGACTTATATATGTCTCTG
TCGTCTGCTCTGCCTTCTTCGTTCTGCTCATTTGCCCCCGGCTCGTCACCACACTCGCCG
TTCAATTTACTGCTTTTTCACCCTCATGTCACATCTATCAGCTTATCGCTCGCCTCTGCG
CTTGGAATGTGCCGGAGTTCGACGATCTTCCCTCTTTCCTGGGAGATTGAGGCACTATTT
CGTCGCCCAAGATGTACGTGGGATGCCAACAGACGGCACTAGTCAAGGAGAAGGGCAAAT
TATTTGATCTAGTGCGTCAGTAGGCCCTGATCCGAGTACCAGGTCGATGGAGATCTGAGA
TCCATCGAAAATGTTTCGTCTTTACTCGCCGTATGTCCAGTACATTGATCGTGTGCGGCT
GTGATGTTCGGACTCGTTCCCTGCAAATCCGAGGCGTGAAAGCTAATATTTAGTGGGTAT
AAAGTCTAGATAGGCCGTTGCTGGTAGTGATCGTCCGGCCGCCGGAAGATCGGCGGGTGC
GAGACGTTAGGGTCAGCAAAGATTAGACGGGCGTGCGTGTCGTACAAGTCGCTGTAGCAG
TTTCTCATGCCGATGAGTGAAATCCTACCATGTTTTCCCCGAAGCATTGTCGAAGAAGAA
TAGCTTGTGCGGCCGATATTGACATTCCAGCTCTTGCAGGCTAGTCATCCAAGACCCAGC
AACTTATTTCTCCGAATAAGCACTTCAGGGATAATCTCATCATGCGCCATGCATTCGTAA
AGTCGGACCGCATGCCTTGTCTTTGTGCAAGCCTCGTATAGTCCGAGTACCAAGAAATTT
GGGTGGGCAGAAGGACGTCTGTTGCCAAGTGCATCAGAAAGATAAGTATCCGTTGATCGG
CAGTGACCGTACATGTCGCACTTGGCCCAAGATGAAGTCGAGCTCCATGGAGTGCGGCTA
CAATGCGGCGAAACTCTAGCCTGGAGTCTGATTCTTTCCTTTTCTGGATG
>Unigene0000192
TGCAAATGGGATTGTTTCACAAGTTTCTAAAGATGCAATCGCCGGCGGAGGTCGACGAGA
GACAAAATGGAAAGCACACACAGACACAGACGGAGGGAAAATCTGGTGCGTTCTTTCCGT
AGAATCCAGACTTCCCTTCCTTCCAAAAACCGATCAGTCAGTCAGTGCTCCAAGCTTTCC
GCGGAAGGTGGAAATGCCTTCTCCCTCTTCGTCTCGACGAGTCGTGTGCAGGAGAGGGGA
AAAAAGGCAACAACGTAATAAACATGGTCCTTGCTTCTACATACATAGCATGTTCCCAGG
CACTAACGAACCCGCGTCCGGAGCAGTGGGTAAGAATGGACGGAGTCGTTAGACCACCGA
CCCACAAAAATGTCCAAGTTGCAGTTGCTTGACAAATTCCCGTCCACATGTTGTAGCACC
CGGGGAAAGCATTGGGATTCCTTGAAGAAGCAAGCAGAGGCGAAAGCGAGATGGTGGTCC
GAACGAGACAGAACATGTGACCTTCTTGCTGTTCCTGCCAAGGAGAGTGAGGAGAGGAGA
AGATCTGTCGCGATGAGCGGATTTCTGCGGAAA
>Unigene0000193
GGGTCTCAGTAGCGCAGGGATCGGGTGGTTTTGATATCGCTTGCTCCAGAATCTTGAGCA
TTGCTGGTGACTTCAACTCAAGACAGGTCGGGCAGCCCTTGCTGATGCCTGGAGCTCCGC
GTGTTGTGGTCGCGCGGTTCCTTGGCCATGACGTTCGTGTTCAGGATTGATAGCTTTGGA
CCAGCGCATGCTTGTGGGAATCTCGAGTTCTCACCTGCCAGAAGGTGCTGACGTCGCTGA
GGATCAGCCATGGGAAAATACATATGTCCGAGTGAGAGTCGTGGACCAACCTGGCTTACA
GCTCAACAACCACGACCAGAGATTGCGGTGCTATGGATCCACTCACTCAATAGGGCCTCT
CCAAATCCGGGACAATGGCATGAATGCAATACAGTACCGTAGGGAGCTACCACGTCCCTG
GGTCGTCAACATTGCTCCACTTCAGGTTTATACCTGTGAAGCCCGCCTGCCTCAATCGTT
TAAATACGAGCGTCGGCAAAGACTCCGAATACTCACTCCACGAGACACGGATCTCGACTC
GTTCTCTGCGGCCCAGGTTTCTGGTCGAAGTAGTGCGTGGTTTATTCACGCAAGGAATCC
TCGCCGAACAAAATCTGATAAGCGCCTCATCCGTCAATCAGCGCTGTCGCTAGCTCGGTC
ACAAGGTTTCAGCTGAAACACCTGCAGAAATGGTGCTTGGCCTTTAACAACCCTGATGCT
CTCATCACCATCTTTTGATCTCCTCGGCTTTGCTAATCGCATCGACCACGCCGAGAGCAG
GAATCTCCGGAAGAGACGTGGCATACAGTTCTCGCAGGTTCCATTTGCAATCGCAGCGAG
TTGCGCGTCCGGCAACTGACTCAAGAGCGATGCATACTCGCCAAGGGGTATCCATACTCG
CCTCTGGACTTCACGAGAGACGGGCTATCTTCTTGTTACGCAAGATGTCCCTGCTCGAGT
AAAGGCTCGCGCGAAGCTTGTATTCGTTCTTGGAGGTAATCCCAAGATAAGTATAAGCAT
CACATTTGTAATAGATGGGCTTCCCTTCGACTGAGCATAGACCGGCATCTACTAGCGCCT
TTAGCACTCGCTCGACGTCGTCTCGGTCGGAGAAGTCGTAGGTGTAGACGCAAATTAAGG
TATCTGCGGTTTCAGGATTCAGCACGGCGGATTTGGAGGTCGGACCAAGCCTGCCTTCTG
CTGTCGCAGTAGCGACAGTACGCCAATACCGCTCCAGATTTGCGGCACCGGGGAACAACA
TCCATTTGCCGAATGTGACGCCTGTCTCGACTGCTAGAGCACGCAGATCTCGCTCTAAAT
GGCTCGAGTTTGGCGGTCGTACTTCCAGTTCGGACTTCCGCTGAAATGCTTCCAGAAGAG
CAGAGCCGCGTTGCTGCAAGAACATCAGATCGGAGCTTCTGTCGCCACGGACCTGAGCAA
TTGGCAGAGTTGGGCAGCCGACCCACAGCCAACCATCATCCGTTGTTGTGAGAGGATTGA
TAGGCGGTTTCCTGGCAAGAAAGGCGTCGATGGACTCGTCACGCTGCCATGCGTTCTCAA
GTCCCAGCCAGCGATCGGACACCTGAATCCGATCAGGCCTATCCACTGCGATGATCTGTG
TCTCTTGACATGTAGGCTTGGCCCGTTTCGTGGTGATAGCAAGCACCGGTAATTGGCGAG
CGATGTTCAGGCGGCGCTGATTCTGTTCTTCACATTCTGCCTGGACATCGGTGTCGCCTA
CCTGCATCAGCCTTTCTGTGTCTTCCCTGTTCTGCTTGCTGCCATACCATAGAAGCTGCT
GTCGTCGGAGATCCAGCCTTCGCCGTCGACCAGGTCTTCAGATTCCATTGTTGAAATGGC
TCTATCAGTAGCGGCGTACCACGCATCACATCGGGTGCGACTGAGCCTT
>Unigene0000194
GTCCGTTCCCATACGATGATGGTCATGTAAAGCGCGATCGCGACACGTCGCTGGTTCCCT
GCTCATTGAGGGCATATCGGTTTGGGACACTGTTGCCGTTCGCAGAATAGTGGACAAGCA
CTGAGAATAAGAAGCGAATACGAAATAAATTGCCCCTTCGATCCTGAAGCTTTTGGGGCG
CACGCCAGGCGTATGCGCCTTCCTTGGCAGGAATGTGCCTGCCAACGTAAAATCAACGAC
ATCTGTTCTTGCCTGCTGCATGCGCAACGACCTTGAGAGAACATATTGTATTTGGAGGCG
CGACTCCAGGACGCTGGAAGGTGCATATGCGG
>Unigene0000195
GCATGCGCCAGCGACGACTTCAGAATCGACCAAGCATCTCGTGTAGCTGAACTCAACCGA
GTCATGTCACGGCCCTCCCGCAATTTAGACAGTACTCGGCCGAACAAGCCACCCCTCATG
CGCCGATCGTCAAGTGCGCTTCGGACTCCACAACTACTCTGCCAAAGAAATGTCTGGGCT
ATGTCTGCCGGGTAGCCCTCGAAGGCAAGTGTTCTTAACAGAGCAATGTACGATGCGCAG
TATTCCAGCGCTAAGATATGCTTTCGAGATGCTGATAGTGCGCTGTTCTTGTGGCTAGAG
CCGTCGAGCCAACTGTAGCATGC
>Unigene0000196
GCCTCAATAGTATCGATCAAACCATTTCGACAACAAGCCAGTTCTCCAGCAATGTACAGC
GTGCTCACTGAATTGTGTCTAGCTGTCTATTGCTGCGGCAGCTGTGTAGTGCAGTCTACG
AAAACGCCATACAGCGCCAAGCATGGAGAGACTTACGATTTTGTCATCATTGGTGGTGGA
ACTGCAGGTCTCGTGGTTGCCAATCGTCTTTCGGAGAATCCAAATCATACAGTACTCGTC
CTCGAATACGGTTACTTAGAGGACAACCTCACTATCAATGTTCCTCAGACGAGGAACTTC
TACACCGTTGGTGCTATGCAGCATGATCCCACCGTGCGGCGCTTGTACTACACTTTCCCA
ACGGCGCCAATCGAGAAATTGGATGACCTGACATTACCTATAGGTATTGGTGCAACAGTG
GGAGGTGGCAGTGTTGTTTCAGGAATGCTCTTCAATCGCGGTTCCAGGGCCGACTATGAT
GCGTGGAGGGATTTGGGCAACCCCGGTTGGGGATGGGATGATCTTTTGCCATACTTCATC
AAGAGCTCCAACTTCACGCCACCCAAGGACGCTGCTACAACTGGCAGGACATGGAACTCT
TCGGTATGGGGATCAAGCGGACCAGTGCACAGCAGTTTCCCCGTGTGGAGATGGCCGCAG
GAAGAAGTGTTTCGCGAGGCTTGGACAGACCTGGAACACAGCATTCTAGCTGTCGAGGAC
ATCAATGATGACTCTCCGATCGGCGTTGGATGGACTCCTAGTACACAAAACCCGGATACT
CAGACCCGAAGCTCAGCCAAAACTGCCTACTACGATCCTGTCGCGCATAGGCCCAATCTC
AAGCTGGTGCCCGGCACGAAAGTGCTATCGATCACTTTCGAGGATCGTATTACCACTGGT
GTGATGATCAGAGACCGGTCTACGACTGACGCTCCTTCGAGACATATCAAGGCCTCGCGG
GAAGTCGTCCTCGCTGCTGGACCAATCTTCAGCCCCAATTTGCTGCAGATCTCTGGAGTG
GGCCCGCGCCATGTTCTCAAAGAAGCTAAGATCCCTATCGTGCACGACCTACCTGGCGTG
GGCATGAACTTGCAGGACACACCGACCATACAATGGTCATGGAATCTGCCCGGCTACAAA
GGTCCTCGATGGACTGATTTTCTACACAATATCAGCTTGTATAGCGAAGCTAAGCAGCTG
TACGATTCGAATCGAACGGGCCCACTGACTGTAGCGATCGGCGACTTGGTGGCCTCGCTT
TCGCTCTCGCAAGCTTCAGTCAGTGCCTTGAGCATGCTCCAGACAATTCCAACAGAGGAT
CATCTGAATTATCTGCCAAATGTGTACACAGCAACTTCCCGACATGGGTACGTTGCCCAG
CTGGGAGTCCTCCAGAAACAATTAGCATCATCCCAGAGTGGATTTTACGAATTTGCTTTC
AAGGGGTGGTCTGAGAGTTTCATCAATCTATTACAGAAGCCGTTCTCTCGAGGCACAGTC
CTTTTAAACACCAGCGATCCGAATCTCGGACCCCTAGTGCAGTACAACACACTTGCAAAC
CCGACGGATGAGATTTTCGTAAGCGCAATTGTCAATCTGACGCGTGAGCTGTTTCGGTCT
CCGAGAATCTTCAATGAATTTCAACCGGAGGAGTTGCGTCCTGGGCCTAACGCGACAAGT
CCGAGAGATGTCATTCAAGCTTTGAGCAGACACAAGATGCTGATGCCTTCGTGTTCACAC
GAGAGTGGTGGATGCTCGATGATGCCTCTTGAGCTGGGTGGCGTTGTGGGCCCTGACTTG
AAGGTGTTTGGAGTAGAGAATTTGAGTGTGGTCGACTCGAGCATCATTCCACTCTTGCCA
GCCGCGCGGTTACTTCACACGGTATATGCTATCGCTGAAAAGGCATCCGACATCATCAAA
GAAAGGCACGCGTGAGAGGAGACTATTATTGACAAAACTTACGAACGCTGTTTGTAACAT
GTCGGTCCTAAGGCTGCGGTGCATAGATTGAGGATGCACCGAAGTGCGACACCCGTGAGA
TTCTGCCAATTTCAAACGGGTCTATGCTCGACATGAACATTCACAAACAATACTTTTCCA
TTCGCTGACTCCTAATCATTACAAACGCGCAAGCATGGCATTGTGCAATACGACCAAGTT
CAAAATCATTTTGTCAAATCCATCGCCAAATCTAGCGAACCAATGCAACAAGCTGCAAAC
CCTTCCCTGGGACGTGGTGCTCGTTCTCTTCGATGACTACCTCGAATATATCGGCAACCT
CATCAACGACTTCTTCCGCCTGGGCAAATGTGTTGACGGATGGTGGTGGCACGGGTGGGA
TGCGTGAGAAGGGAGTTCCTTTCAGGATGGACTCGATATTCTCCACGTAGTGAAGGAGCC
TCTCACGTTCGTCCTTGGTGAGATCTGGATCGGATGCTGCTATTTCGGCGATCTGATCCC
GATTCAGTCGCTGGAAGCGGTGATGCAGGAGAGCCACTTTCACAGCGACACGTCGAAGCG
CTGGAGATGCACTCAACGGTTTCTCGCTTTCCGGCGGCACAAAGTTCTTGAGCTCCTCGC
AAGCTTCGAGTTCTCTTTTGGTATATAGTGGCGCCACTGACATCTCGGGGTGGCTCATGC
GGTACGCGGAAGTGCGCAGCAGAGCTTGGGCGGTAGGCAACTCGTCGTTCTTAGCCTCCG
TAACGCGTGGCAAAGTGCCTTCCCACGGTGATCCTTTTCCACGATTGATCGGGGGGAGCG
TTTTCGGTGGAAGATAGAAAGTCGTGCATGGGTTCAGTCCAATACGCTTGATGACTGCAT
TGTCACGCAGGTCCTTGATGGTGATCTTCTCAAGCTTGAACTTCTCGAGAGGCCGCATAG
CTGCGATGTAAGAGAACACGGGGAAATCTGGACCGTAGAGTGGCTCCAGATAGTCGGCCA
GCTTGTGAACGTGCTCATTGTCGAAGACCATTGCACTCTTTCCAATAGCTCCTGGTTGCC
AAATAATCAAGTGATTGCGGGTGTCGATCCTGTCCTTCTCAAAGAGCAGAAATGTGGCTT
CGAACATGGAGCATCCAGTGGTGCTCGGATCTATTCCTAGATCGGCATACAAACAGTCTT
CGGCTGACACACCGGGCAGCATCTTCGCCTCGTAGCCTTCGTGGCGTGCAATGTCAATTG
CCCGATGCGAGGGATTGACAAAGACACCGGGGTGGCCGTACATCACCCCAACAGTGAGCT
TCCCATCACGAACGCTGTTCAGCATGACCTCGGCCATCTGAGTGTACGTTCGTATACGAA
GTTTCTCGGTGCCGTAGTATTGATGGAGATTCTCGCTCTTCTTCGCATGAGCTTGGATGA
ACGCTTCGGTTGCCAAGTCCAGAACCAAGTAATAGACCATGTCTGCTTGCATGACATAGT
CCAAAGCCTCGATCGTCATCTGACGAACGCTCGCTATACCCGTTCCTACAATCACCAACT
CTCCCTTCTTTCGTTGCTGCTCGGCTTCCAAAACCACCGGTGGGACAGGATTGACCAGAG
CCTCGATCGTATTCCAGAACGTTGGAGTCGTCATTGTCGTGAATGTTGTGTCTGAATGTG
G
>Unigene0000197
CCTTCGCGATCTCAACACTCTTCCAGCCAACAACAAGTTTTACGCCATATCATCCATTTC
ATCAAAATGCGTTTCACAACCGCCGCTTTCGCTGCTTTTGCCAGCGCTGTCGCCGTTTCG
GCTCAGTCGAGCCAGATCAACGAAGATGATCTTCCGGCTGCTTGCCAGGTAGATCCTGCT
TGTGTGCAGGTTGTTGGACTTGCTGCTCAGTGTCCTTCGCTTGGTGGCAATGTGTTTGAG
GATCAAAGCTATCTGCAGTGCGCTTGCACGAATATTGATCCTACTTTGTTGGCAACTTGT
GCTCAGTGTGTGGCGACGAGCAAGGATGGTGGTGATGTCTTGGAGCTCCAAGCAACTTGC
GCACAACTTACCAGTGCGGCCTCGGGCGCCGCAGGAGGCAGTGCAGCGGGAACTGGGGCT
GGAGCAGGAACTGGGGCTGGAGCGGGAACTGGAGCAGGAACTGGAGCAGGAACTGGAGCA
GGAGCTGGAGCTGGAGCTGGAGCAGGAGCTGGAGCTGGAACTAGAGCTGGAGCAGGAACT
GGAGCAGGAGCAGGGGGCAGTGCGGCAGGAGGCACTGCAGCTGGAAGCAACGCACAGCCA
CCTACAGTCGGAGGAGTTGCTTAGGTTGAAAAATTGTTCGCCTTGGCGGTCGGAAGGTGA
TATGAAAGAGTTGAGAAACAGTTCCTTTAAACTCTTACGCTTATACTGGCTTACTATATT
ACCATATAAT
>Unigene0000198
TGGAGTGTAGCGCATGCGTATCACGCGTGCTGCGGTCCGTTGCAGGCGATGGAAGACAAG
CCGCCTCGATCTCGACTCGGCCCTTGATACTGACGCCTCAGCTGGCGCAGCGACAGCATC
GGAGACGCCTGGCCACCGCCGTCGAAGTCGAAACGCCGTCCAAAGATGCGCTCTCTGGAC
TTGTGCCCGTCGAGAAGCCCACGGTCGAGCAGTTCGCGCAGAAAAGAGGAGGGCCGATCG
TGATTGCGAACGAAAAGGCGTTGCGGAAAGAATTGCAATACCTCAAGGACCCCCTCAAAC
TTGCCGACCATGTCGATTATGTCCTGCGCTGTGAGCAGCCTGACAAGGCATTGAATCTCT
GTCGACTGGCAAGCAAGAGCATGAACTGCATAGTGTCGTGGAACCATGTGGTCGCGTGGC
ATGCGCACAATGGTCGGCCCGTGAAGGCCATGGCCATCTTCAATGAAATGAAGAAGAGGG
GCCAGTTTCCCGACAGCTACACCTACATGCGCCTCTTGACAGCTTTGTCCGAAAGCAAGG
ACGAAGTGGGAAAAGTAGTCTCCATATATCACGGCATGTGCAGCCCTTCAAGCAAAGTGA
AGCCAAACACGTCGCACACCAGCGCTGCCCTGAGGGCGTGCTCTCTTGCTGGTGACATGG
ACGCATTGTGGGGGATTGTAAGCAGACTACCTGAGAAGGGACCAAACGCCCCAGATGCCA
AGGTCTACACCACAATCTTGCAAGCTATAAAGCACAACGCGCTGGGAGCTGAAGCAGAAG
TGGGCTTGTTGGAAGCGCAGAGACAAGACGCTGTGAACGAGGGGCGAAGAATCTGGCAAG
AAGTCATCTCTAAATGGCGCGAAAGCGCGTTGATGCTTGACGAGAGCTTGGTCGTGGCAA
TGGCAGACTTGCTTCTCTTGAGCAATCGGATGCAAGACAGGGATAACGTGCTGGATCTGA
TACACCAAACCACAGGGCTGGAGCGTCAGATTGCACCTGTCGGCTCAGAGGAACGACGTA
CAGGGCACGTACCAGTAGAAAGACCTGTCCACGAAGAAGCCCGAACTGCGCCAGCTGAGG
GTCACCACGATTTCACGCCCGTGCCATCTTTTCATGCTTTCAAGCCTGTAACACCCGCTA
TGCGAAGCGACAAGTCCAAACGTCCGCAAGCACTGGTGTGGGTACGCCCAGGAAACGGCA
TTCTTGCCATGCTCATCCGAACATGCGATGTTATGCGGACGCCGAAGGCCCTCAATAGCT
ACTGGGACATCCTCACATCCGCTCCTCACCGCGTCACACCCGACCCGGCCAATTTTCACT
ATATGCTGAACGTCTTACGAAACTATCGAAGCTCCGTACGCGCCTCACACGTCCTGCAGC
GCATGCACGACGAAGTCGGAGTCAAACCTCTCCCAATGTCTTACATTCTTGCCATGAGGA
TCTGCGCACGAGACCGGAACAACCCCGACATCATCGACATCGCCACCGACATCATCAACG
ACATGGAGAAACACCTCCACCCGCTCGACATGCAGACATTGCGAATGTACATCTCTCTCG
CAAAAAAAACGAACAATGGCCCAAACATCATCGAAGCCTTGAACCGTGTTCTAGAGATGG
AGGAGAAGATCTTCAAAAGTGATCCACAGACGAAATCCATAGCCTCAGAACACATGGCAG
TGGCAATGGACGTCTACGCCGCTATGCGGTCCGCAATCGATCAATTGTTGGTTCGAAACT
TGATCCCGAAGGGTGCTGAGGAGCATTGGCAGGAAGTGAGAAAGAAGGTGGATTATTCGA
GGGATGAATTGCAATTCGGGACTGAGTTCAGAGTTGGCCGGAAGCATGCTTCGGAGAATC
GGCTTGGGACAAAAGATGCTCGTTTGGGGAGAATGAAAGCGGACAGAGGAGATGGCCATG
TGCCGTTGCCTTCGAGGGAGAATAGAAACAATTTTCGGATGCCAGTCCCATCACAGGGGC
GGAGCCAGAGAGTTCTGAGGTTCGGTGGGCAGGGGCGAACACAGCCGCCGAAGAGGAGAG
TGGAGAAGAGTTTGGGAAAG
>Unigene0000199
CGCTTCGCTCCACTACGCAATGTGTAGCGACACGGCGGGGAGAACGGCGCGCACATGGAA
GCGGCAGTGAGATGGTCGCCGTTCGCGTCGAGCGAGCGGCCGCGCTTTCTGCTCGTCGAC
GTGATCGATCAGAGCGTGGCACTGCACGAGATCACACACTGGCGACGGACTGCCGCTGGC
TACGAGCAGCTGGCACGCTATGGTCGACTGCCCAACTTCGGCGCCTTCGACTGGTCCAAG
ACGGATGAGTCCATCGTCGCCCTCGGCCTCGTCTCGGGCAGCGCCTGCTTGGTGCAACTG
AACCACGATGGACGTGAGTCGGCGACGCTTGCCACATTCAAGCTGCGCCAGCAGAGGAAG
TGCAACTCCATCGCCCTTGGCCCGCAGAATTGGCTGGCCGTAGCGCTAGACCGCACGCGA
TCTGATGCCTGCCTCAACATTTTCGATGCGAAGGCGCCGCAGGAGAGCAGCAGCCAGGAA
CCCCTCCGCCGCCTCTGTCCAGCAGAAGTCGTATCGAGCGTCCGCTTTTCACCTGCGCGT
CCCGACGAGCTCATCGTCGCTGCGCAGCGCTCCTTCATTCGCCTGTACGACCTTCGCGAT
AGTGATTTGGGCAGCAACAGTAGTGTCCAGGTGGCGACCCGCAACGTCCACAACATCGCC
ATTGACCCGCTGGACGACAATTACTTCGCCTCCGCAGGCTCGACGGGCGACCCTTCAGTG
ACGGTCTGGGACAAGCGCTGGATTGCCCAGAGTAGTTCGGGCTCAGGAGCGACTGGTGCT
GTGTTCGATTTTCATCCCGCCGTGGATGACACTTCCCCAACAACGATATGGAGCCTGCGC
TACTCGGGCCAGCAGCGCGGTCGACTAGCTATATGCTCCAGTCGAGGCGAACTGAGAGTG
GTCGACATGACAGAAGGCCGCAGCTCCATCCTGCGCGGCTCAGAGTACTTGCCCAGCAAT
GCCCACGGCGGCCAGCCGTGGACGCACAATCGCTACGTATCCCATGTGAGGACTGTACGA
CGCGCAGCCCATGAGCACGCAGAGCCAAGCAGTACGCCGCCGCTCATCGCCTTCGATTGG
GTATCGGCAGATCCTCATGCTGCCGCACAGAACGTGTTGCAGCTCCGGCCAGATCGCAAA
GTGGACATTGTACGTGTTCCACGTGCAGTTGCTGAATCCTCCATAACTGCCCGAGACGAT
CTGAGTTTGGCCTATGATGACTTGGCGATTGTGGAACCGAAGCCGGCCGTGGACTTCGGT
GCAACACGGACAGCGAACCAGCATGAACGAACGGCGGAGGACTTTGGACCACAAGCCTAC
CAAGGCCAATCAACGCAAGGGCCCTCAGAAGAAGCAGGATTGACGTGCACCCCTGACTCT
TCACAGCTCAAGGACATGCTATCGAGCGCATCGATTCAGCGCGAGCGATGTCGCCGAGGC
TATCTGTTTGACTGCAGCAGGAATTTGAAGATTATCTCGGGGCATTGGCAGCTCGAGCGC
ATGTGGGAGTGTGTTGATCGCTTACGTCAGCAAGCCGCACGAAATGGAATGGTCGCGGAG
CGCCAGCAGCTTGACCTTAGCTACATTGGAGTGGCTGCGATATGTGCAGAAAAGATGGGG
CACCATCGGAATCGAAAGCTCTCCTTCGCCTGTGGAAAGCTCGAAGATGCTGTCGCTGAT
CTGGTGGCCGCTCGTGGCCTGCCACCCTTTGAGGGACAACGTACGGATCATCCGGAGATT
CGCCAATTGTGCCTTGAGATGTGCGGCTGGAAGTTCCACCAGGAGGCACTTGAGCAGGAG
TGCCGCGATCTTGCGGATCGTGGCCTGTATTATCAAGCTGTAGTGCAGGCAGTGCTGCAC
GAGCGCAAACATATTGCTCTCAATCTCCTCAGGTCGCTCATCAGATCTAAGACGATACCT
AATATCGGCCTGGGCGCACTTCTTGCGGCAGATAGAGTTAACGAAGAGCAACGCGAGATG
TGCCTTTGGATGACGGCTGATACCGATGACCCAGCACTCAAAGCTCTGCTGGCATTCCTC
AAAGCGGGCGATTGGAGAGATGTTATGAAGACGAACTACCTTCATCTTGGCTACCGTGTT
GCTCTTGGTCTCAAATATTTGAACGATACCGAGCTTCGTGGCTTCATACAGAGCGAGACG
GCCAGAGCGATCAAGAATGGAGATCTCGAAGGCATCCTGCTCACCGGACTTGGCGAGCAA
TCCATGGATTTATTCCAAACCTACATTACCAAGACTAATGATCTACAAACGGCAGTGTTG
GCTGCTGCGGTGACCAACCCTCGATATGTTGACGATGCGCGTTTCGACATGTGGAAGGAA
ACTTACTTCATGCAGATGCAAAGCTGGCGAGCATTCTCTGAAAGGAGCCGTTTCATTGTT
CAATACGGACAGATGGCACAAGCGAAGGATGCACCCCACCTTCTAGATCCTCCGGCCGGA
GGTATCACCCTTCGATGCAACCATTGTAATTTGTCACTTGCCAGGTATGACGGGCGCAGT
ACCACAAAACGGGACCCAAAGACGGAGGCCAAGACCTTGCCTTCTGTTGCTGCAGGAATA
GTATGTCCGAAATGCGGGCGACACATGCCTCGTTGTGGGTTGTGTAAAATGTGGTTAGGG
ACGCCAGACCCTCACAGAAGAGGCGGAGGGAAGGATTTGTCTCAATTGAACAGTGTCATG
TCGAAATTCTTGACCTTTTGCGTAAGCTGCGAGCATGGTTTCCATGCCGATCATGCGCGA
AGCTGGTTCGAGAAGCATGATGTCTGTCCAGTGCCTGATTGCAGGTGTTTATGTACGGTG
ACATAAAACAAAAGCAAGTTTCAAGTCAAAGATGAGGCGCCTGCGCTTGAGCTTGAGTGT
CCTCGAAAATTCCGAAATCATGGGCTCAAGCAGCTGCACGCAGCGATTCTTGTCTCAGGT
CGACTGCAGGCCGACGTATCGAAAGATCTGAGAGTCTGTCGCAGTGAGACGTGAGTTATA
GCCGTGGCAGTACACATTGGAGATGAGGCGCTGTCACACTGCACGGCGAACAATACCCAT
ATCGCGGACTCCAAACGCAATTTTCTAGCAGATCAAGTCTTTCGCGTAGAATTTTTG
>Unigene0000200
AAAAACATGACATAGCACGCGACCTGGACGAGGAGCTGTCTCGGCGCCTCACGAGATTAG
TTGAATGATACTCTGCCAAGTGGTCGATTCGCAATCATGGCGCGGTTCTACCCACTGTAT
CCCCGACGAAGCGACGGCAAGCTGGAGGTCATCGCGAAAGGCAAGCGGACGGAGCTGAAC
AGACCGACCGACGACCAGCTCGATCAGAAGCCGGACAAGAATGGTGTCGCAGACTTCTAC
CGCGAGGTGCTGCCAGAAGAGCAGAAACACGTCGACTGGCGCAGAAAGCTGGGTGGTATG
CTAGCGCGAGAGCTTCAGCATCAGGACAAGTCCGGAGCTGGTGAATAATGGCTACATGCT
GGTGACGCTGCCAGAGAACTATCGGCTTTACGAGCATGTCAAGAAGACCGAGCGTGATGG
ACAGACGGAGGTCAAGAATAAGACGCACACGGGTGGTCAAAATGACAGACAGGATGCTTA
CCTGTACGGACATCCCGCTGGACGCAGAAAACGGTTTCGCAGCCCGAACGATTTCTTCCC
ACATCTTTTGTGGCTTTGCACCGATGAGAGCGGTGACCCAGACAACTGTTCCTGCAAGCT
TTGTTCCCCTGAAGACTTGGAGAATGTTGTACCTGGCGCGAAGACCAAAATAGAGAGACC
AGTCAAGCTGGAGGCCGACTCGCCCGCGACAATGGCAGCGCAGCTGACCGCTCAAAGCGC
GAGAGCCGCCCCTCCGCCGCAGCGCACACCATCGGCACAACCGCCCCGAGCTGGACCATC
GCCTCTCCCTGTGCCCAAGTCCCAAGATCAGGCGCTTGATCTCAAGTACGGCCAATTTCT
GTACCGCGCAGGTGAACTCGTCTGGTTCTCTCGTGGTCCAGCCTGGGGTATTGGCGTGGT
GGTTCGCAGGTGGACAAACATGAACACGCTGCTATATGCAGTTCAGCCCCTGTCCTATCC
CGGCAACCACCCTCAAGTCTCAGTCAAGCAGGGCCATAATGAACTTCGGCCTTGGTTGGC
GTGGAGTGTACCGAGATTCCTCAACGTGGGCCTCAACGATCAGCCAAATCCGCCACGCTA
CGAGAACGCTGATTGGCAAGGTCTCATGCAAAAGAAGTATGGCAACGGAGATCTCGAAGT
CGATGGTTCCATAATGGCAGCCAAGATGGTCGATTGCTCCTATACGTTACTCGGAAAGAA
CAACAGCTCCCGTCCGGAGGCGAACGTTGTCGAAACACACTACAACGGTATCTTCCTCGG
CGCAGAGAAGATCTGGTGTGGAGAAAGCGTGCGACTCAGCATTGGCTCTGGCACAGATGT
CCTGGTGCTAACCTCAATTGTCGAGCGCCAACGCTTGTCGCCCACCAACCAACAACTCGT
ACAGCAAACTGTGCACCTTGTAGGCGATGTTTACTCCTTGGCGACTGTGCAGCACATGAA
CCCCGCGATGCCGACGCCGGCTGACAAGAACCCACATCTGCCTGAGAGGATGAAGAAGGA
TCTGCAAGTCCGCAACGCACAGTCGGTCAAAGTGAAGAGGACTGCGAGTTATTGGAAGCT
CATGAGTGCTCAACAACGCGTGGATCTCAACGACATCAAGGGTCGATGGTACGAAGCCTC
CATCATCATGCCCATCCTTCACCCACAGCCATGGCACGACACTTTCACGAAGGGCGAAAC
TCAGGAGGCCTCGCTCTACATGAATAGTCGGGGAGACTGCCTGAATAGCAATCGCAAGGA
AAACCTGCCACGTCTGCCGCGCGAGAATAACCGCAAAGAGACGCGTCGCGAAGCCTTTGG
CGCGTCTGTACCTCCGCAAACCAAGATCGAGGACGGAGTGCAGCCTCCACAGTCAGACAA
TGTCGATCCTGGGCTTCAGAGCTCTGAGCCCATCGAAATCGATCCACGCTTCGATACTGC
AGATGAGTCCGGAGATCATGGGGTGGACACAGGCACTTCAGGTTTGGAAGAATTTATGGA
TCTCGACAACATTGGAAACGAGTCCATGTCAGGGTTTGGACAGAATTACGGAGGTCATGA
TCCTAACAGCAACTTTTTCTGAGCGTGGGATAAAGTGCACGGCTTGAGCGAGTTATTGCT
GTGACGGTGCGGTATTCTGCAGGGAGCTCACTGCCACAGATGGAAGGCATTGTAGAATGG
TTTGAAAGCCATAAAGTTGTGCTGCATTAGCTAGCGGTGTTGGAATTTGATGAGCATCGG
GAAGTGAGATCCGCGGCACAGCATTTAAATGACGCAGCGCACCACTCTTT
>Unigene0000201
GACTCGTCACACTTTTACGTACCACCTCGCGTCACTACGGACGCAGTCAACAAGCGCGTG
TGCGCAGAAATCAGAAAACAGAACGCCGCACTGAGTTACTACAGACTCGAGTGCAGCAGA
ACGATAGGAGGAATCAATAACAACTTGCCCTAATCCACTTGCAAGCCTGCAACATGGCAA
ACAAGTACGGCAGCGGTAAGGCGCCGCAGCGTCGCTCGCGTCCGAGTGTCCTGCGTGATT
CTCTTTTCAACCCCAGAGTCGAGTCGCAGACATTCGACCAAGACAACAGCCCGGGCTCCG
GCTACCCTGACCTCACCGAGTATCTTGACCGTGAAGGTTACATTTCGAGCAAGCTGCCTG
CTGTCGAGGAGATAGTGGAAGAAGAAGAAACTGACATTGAAGGCCGTGTCGACTTGGCAT
ATTTCGCACGACCCGACGACATCCGTGAAGAAGAAGATGGCGAGCCGTTTATCGCAATCG
ACCATGTTCTCGCAGAAAACGAAACGGATGATGGCACCGAGCGACCATCACCGCAGATCA
AGAAACTCCCAGTGGCCCAGTGCCAAGGTCTCAACGTTGCAGACTTTGTCAAGTTGGTAC
GACAGGAGCCGATACTCACTCACTCGCTCATCTTCACGCTGCAGAAGGACCATCAGGATT
TGGTTAGCCAGATTGAACCACTGCAGCAGGCCAACGACCTCAACAAGGAGAAGCTCGAGC
ATGTTTCGGGGTTGTTTCGAGAACAATCCAAGCTGCTCACCGCTTCCAAGTTGAGGATTG
AAGAACTCGAGAAGCTGCTGCGTAATGACCCGGACGAGCGCGTGTCGGAACTGGCCGTAA
AGATGGAGAAGTACCAAGGCTGGCTTCGGGAAGTCAAGCAGGCACTTATCAAGTCTAAGA
GCCAGGTGAAAGAGCTGGAAGAGGCGGCACCATTCACCCAGCAGGATCTTGACAATGTCA
ACAAAGACTACCAGGATCAGATCAAGTCACTGAAAGCCAAGTTGGCGCAGCTCAAGAAGG
ACTCTGACCGCGCCCGTGGCCGCAGCCGCCGCACTCAGTCAGAAGAAGAGATGGAGCGTT
TCCGAGAGACTCTCCGCCGTGGCCGCAATAACCCATCCCCATCTGATGACTCCAGTACCG
ACGATGATGGCAGTCGCAGCCGCAGCCGTCGCCGTCCGGTAAAGAAGAGCAACAAGGGCT
CAAAGAAGAACGACTCCATTGACATCTCTAACGACGAAGGCGTAGTAGTGTCAAAGCATC
GCCGCACTGCAACGGGCGATCACGGCCTGGTACAGTACGATCCTACGCAATCTATTGGAG
TCAAAGAATTGTCGCGTGACAAGGTCCAGAAGTTTACCAATAAGGGCGAACCTTCGCACG
AAGAGTGGCAGTCGCAGATGGAGAATAAATTCGACAGCGTCATCTTCAAAGACGTCGGTT
ATGCCTTACGCTGGACTCACAACCAGGTTGGAGGAGAGGTTTGGCGTCAGCTCAAGCCCA
TGGTGCCCACTAAGATGCAGGACAAGGAAAATGCAGCAGATGACTTTGTCTCAGTGCGAC
ATGTGATGAAGTACATCAAGGAGAACTGGGGTCTTCGAGACGAGACAGGCAAGGCCCATC
AAGACTGGTACCTGTTGAAGATGGGAGAAAACGAGAAGTTCTCCACCTTCTACCGCAAGT
ATCAGACAGCCCGTGCCTACGTCAAGCTCTCGCTAGAAACCGAGATCTACCTGTTTCAAG
GCAAGCTCAACGACAACTACGACAGCCGCCTTACTGGACTGGAGTTCTCGTCTGTTGCAA
GCATAGTCAAGAAGTGTCAGAAGATTGAGGTCGACTTGGAGCGTCAGGCTAATGCTCGTC
CAAAGAAGACCAACGACGACAAGAAGGACACGAAGAAGGATGACAAGAAGAGTGGTGGTA
GTCACGGAGGTAGTCGCGGCGGGGCTGAAAAGACTGGAGGTTCCAACAACAGCAACACCA
CGCCGAAGCTGCCTTGGGAGAATCGACCAGCTGCATTCAAGAACTTACTGCCGCTGTCTA
AGTTACACCGCACTACTCTAATGAAGGAAGGCAAGTGCCACAAGTGTCAACAGCACGGTC
ACATGAAGAACTCTGAGGCCTGCCCACTGTTCGCTTATGCTATGCCACGCCAGGATGATG
AGAAGCCCAACGCCTCTTCCTCGAACGTGACCGAGGATGCTGGTGTTTCGGGAAATGCTT
AGTCCGCCCCTCAAGCGCAAGGAGCGGTGGACCAAATGACGAGTTACGAGAAGAGCTACC
ATTACCGAGAATGCCAGCAGCAATCTCACTCCCTAGAATCACTGACCACATAGTGGTAGC
AGGTAGAGTGAATGGAAATCATGCTACAACATTCCTGGATGATGGTGCTAACTCTGCATA
CGTAAACTCGTCTTTTGCGCATAACCCGAAGAACAATATAAGAATCGCGAAGCTGGACAA
GCCACTGGTTATGGGTCTGGCCGACAGCAGCACGTCTTCATACGTGATTACGGAATACGC
TGAAGTACCTCTTCAGCTGGGTGGTCACGTCGAGAAGGTTCCGTGCTGGGTGGCTCAGAT
TGACTATGACATAACGCTTGGAAAGACATGGCACGAAGATTGCGACCCGAAGAAGAGATA
CCGAGATGGGGTAGTAATCTTCGATGACAAGCAATGTCTGGAAAGCCACACTAATGGCAA
GATAGTACGAGTACCAATGATCAAAGGAGCCCGCCCAGGCAAACCACTGGTGATGGAACC
GCCTGTAGTCGGCATTGAGAACATTGGTCACGACGATGCTGTCGACATCCAAGAAATCGG
GTTGCAAGCCTGTGCAATGATGTCTCGACAACAGGGCGCTGAGGTGCACCTTGTCTACAT
CAATCCACAAGAAAGCAACCAGTGCAAGAGCCCAGCGGATCCGATCACCGCGATGACGCT
GATGGCTCATGGGATGACAGTCCGACGTACGCGATCCAGCAATGAGGCCTTTGCATGCGC
AATGTACATCGACAACAGCGTAGCGGATATCATGGACCAAGGTCCTTTGACCGCGAATGC
GCTGTCGGTTTCCGATGTGGAAGTGTTCATGTCAGGCAAGGACAAGGACCAGTTACCGGA
GAAGCTGCCTGCGGAATACAGCGACTGGAAGGATGTATTCTCAAGGCGTGCAGCAGACGA
GCTGCCTCCGCACCGTCCGAGCATTGACATGGAGATCAAGTTGAAGGATGACGCTCAACC
ACCTTTCAAGAGACCATATCCAATGTCGAACGCTGAGAACGACGTCGTGAAGAAGTGGAT
CGATGAGCAGCTGGAGAAAGGCAACATACAGAAGAGTAACTCCCCTGCTGCTTCCCCGGT
TATTATCGTTAAGAAACCTGGAGGTGGCCTGCGGGTGTGTATCGACTACCGAGCATTGAA
CGCAATCACGGTAAAGTCCAGGTACCCCATCCCTCTGATGCAGGACACCTTAAACCGAAT
CAGTGGGAAGAAGTGGTTCACGAAGCTTGACGTGATTGCAGCTTTCAATCGTGTTCGCAT
CGCGCAGGGACACGAATGGAAAACAGCATTCACGACTCGTTACGGGCAGTTCGAGTGCTT
GGTAATGCCCTTCGGCCTTTGCAATGCACCCGGGACATTCCAGTCTTACGTGAACGACTC
TGTAAGAGAGTTCTTGGACGACTTTGTTTCAGCATACATCGACGACTTGCTTATCTTTAG
CGACACGCTAGAGGAACACAAGCGACATGTAGCTGCAGTGCTAGAAAAGATGGCCAAGGC
AGGTTTACAGCTTGACATCGACAAATGCGAATTCCATGTACAGGAAACCAAGTATCTTGG
GCTAATCATTGGCAAGGACGGTATTCGGATGGATCCTGAGAAGGTCCGGGCGATTCAAGA
ATGGCAGACTCCTCAGAAGCCAAACGACATACTCGCATTCCTTGGATTCGCTGGGTTTTA
CCGGCGCTTTGTCAAGAACTTCAGCCGCATCGTGTCACCAATGGTAGCACTGACCAAGAC
TAAGAACCCTCCACCATGGGTATGGACTAACGAATGTCAGCGAGCGTTTGATGGTTTGAA
GAAGGCTTTTACGGGAGCACCAGTTCTGGCTATGTTTGAGCCAGGACTGGAGACGATACT
AGAAACTGACGCCTCGGACTTCGTCACCGCAGCAGTCCTGTCACAGAGAGGTCATGACGG
CATCCTCAGACCTGTCGCCTTTCTATCCAAAAAGATGACGCCTGCAGAATGCAACTATGA
CATCTACGACAAGGAACTGATGGCCATTGTGAAAGCCTTCGAGGAATGGAGACCAGAACT
GTCTGCTGCAGAGCACGTGGAAGAATTCGAGAACCTGCCAGGTGATCAAGACAAGCCAAT
TCTAGTCCTTTCCGATCACAAGAATCTCGAGTACTTCATGTCAACCAAGCAACTCAATCG
CAGACAGGCACGCTGGGCCGAATTCCTCTCTGGGTTCAACTTCAAAATCACGTATCGTCC
AGGTGTCCAGGGCACGAAACCGGACAGTTTGACACGACGCACGCAAGATCTCCCGATGGG
CAGCGATGACGAACGTGTCAAGCATCAAGAACGTATCCTCCTGCCATCCGATCGTTTTCT
ACACGCTGCCGCGAGCGCGATCGCGGAAGAAGATACCGACACCGACACGGAGGATGGAGG
AGTTCCGTTTGATCCACCTGACCACGCCGCAGATGCTGATGCCGAGCCTCAGGACGAGGA
TGAGGTCCCTCTGAATCTCGCAATCCAACAGTTGTACGCGTCTAACGAGGAAGTGCAGAA
GGCAGTCAAGCAGCTCGAAGCGGGTGAGCCCTGTCAGATGCTAAGGAAGCACAAGATCCA
CCATGCGAGCACTGCGGATGGTTTGATCTACGTACAAAACAGGTATGGCAAACAATGTTT
GTACCTGCCACCAAGCGATGATCCTACGAACAAGGTTCGTACCCGGGTGATAGAAGCATG
TCACGATACGCCTTCTGCAGGGCATCCAGGTCGTGCCAAAACACTGGATCTGCTAGCACG
ATCGTATCACTGGCCTGGCATTTCGCAGTCTGTGCGACAATATATCCGCAACTGCAGAAC
GTGCCGAAGAACCAAGCCGTCACAAGATCAGTACTCAGGCCTACTCCGACCCCTTCCGAT
CCCCTTTCAGCTGTGGGATGACATAGCCATGGACTTCGTTGTTGATCTGCCGGCAAGCCG
CAGCAGCCTTAACCACAACGAGTACAGAAACATCCTTACGGTAACCGATAGACTCGGAAA
GGGGAAGCACCTAATAGAGGTGGACTCGATGACGGCGGAACACTGTGCTCTGGTTTTTGT
CAACCGGGTTTATAAGCACCACGGGCTGCCGCTGCGTATCACCTCTGACAGAGGATCACA
ATGGGTGTCAGCGTTCTGGAAGCGTTTGTGCCAGATTTTGAAGATCGAACAAGCGATGTC
CTCTGCATACCACCCCGAGACAGATGGACAGGCCGAGAACACCAACAAGGCCATGGAGCA
ATACCTGCGTGCCTTTGTCGCATATGCTCAAGATGACTGGGTTGATTGGCTGGCATTGTG
TGAGTTCGCCCTGAACAATCACGTGTCAGAAAGCACGGGCGTCTCGGCGTTCTTTGCAGA
AACCGCACGCAATCCACGCACTGAATTCGACACGACACTGCCACCATCACTGCTTCCGCG
ACAGCAGCGGCTCGACGCCCAGAAGGCCACCGAATTTGCGGAACGCATGCAGCAGATGCA
ATCATGGCTCCGTGAGAACATGGCGCTGGCCCAAGCGACTCAAGCTGACTACGCTGACCG
CCACCGGGATCCAGCACCGCAGTACCGGGTCGGCGACATGGTATATGTCAGCACCAAGAA
CTGGAAGACTGCTCGGCCAGCGAAGAAACTCGATGATAAGTGGGCTGGCCCTTATCCAGT
ATCCGCTGTGCTCGAGGGCGCTTGTCGACTCGAACTACCACCAACGATAGGGGTCGCCAA
CACCTTCCACACATCGTTGTTGAGAGCAGCAGCTCACGACCCGTTGCCAGGACAGAACCC
TCCACCACCACCACCCGTGGAGGTGCAGAGGGAAGACGGAGTCACTGACAAGGAATACGT
CGTCGAGGAGATTGTGGATTCTGAATGGCGCACGCCACGAGGACGTACTCCTAGGGGAGG
CAAGAAACAAAAGCTTTGGTACAAGATCAAGTGGCAAGGGTATGGAAACGACACGACATG
GGAGCCGGCCGAAGAAGTTACGGAGCACGCTGCCGCCTCTGTCGCGGATTTCCACCACAA
CTACCCTACGAAGTCCAAACCTGATGTTGTGATTACCCCTGATGGCTGGATTCCAAACGA
GTTTACTCGCCGTGCAGTGCACACTGGAGGGCAACCACAGCTCCAAGCTTCGAGAACCTT
GTCGTCTGACACACCTGTTTGGCAGCAGCCACACGTTGGTATTGGGCCTTCAGAAGTGTT
GTCTCAAGACACATCAGTATCAAGCTCATCAGGCAGAAGCATTGCTCAGAGGTCTTGCTT
CAAGAAAGGTGATTTTGGCAAGACAATTGGCAGCGACAAGCGACAGAGCGATAGTAGTCA
AGACTCTGCAACCACATCTGCTCGACAGCGGCCAGCACAGGATGTTGGTGACGGGTCTGC
AGCTCTGCCGGTGAACGAAGCCATAACTGCATACTCAAGCGATGCTTGTTGTGTGTCGCC
GCAGCACTCTGACGATAGACAGATGGACGCGGGATTGAGTCTAGAAGACGACGTGGCATT
TGCAAATGCAATGCGCATCGTAAGGCATTGCGATGGAACGCAACCTTTTGAGGGGGGGGG
TAGTGTCACGGGCAGAGACTGGATTCACTCGAATCACGTGATCGGAACGGGCCGTCCCGT
CTTGGCGCCGGCGTCCGGCCTATATAGACACCTCGTCCCTAGGACCTCTTTCTAGACTCG
TACGTAAACTTCCGAATATACGAGGT
>Unigene0000202
ATAAAGTCGCTGTTATGCCTACGATTTTCGATGGGAGTTGTTCGGCTTGTAAAACTGGAG
CGACGAATGTTTGTCGGCAGACGGGGTTCTATGGGATTAATACTAAGACTGGAGGGATGG
GAGATGGGGCTGTGATTCCGGAGGATTTGGTTTTCAAGTTGCCGGAGGGGATTGACTGTG
ATGTTGGAGCACTTGTTGAGCCCTTGGCTGTGGCATGGCATGGCATCAGTCTTGTGCGTG
ACCAAATTACGGAGAAATCGACAGCATTGATCATTGGTGGTGGTCCGATTGGGGCTGCAA
CACTTCTTGGACTAAGAGCCAAAGGCGTGACTCGAATCGCAGTGTCAGAACCGACACTCA
GTCGGAGAGAGTTTGCCTTGCAATTAGGAGCCACCGCATCCTACAACCCCTTGACCGATA
ATGTTCCCGCTGAAGCTCCCAAAGCTCTTGGTGCACCAGACGGCGTCGACATGGTCTTTG
ACTGTGCAGGTGTTGGACCTACCATGGATACTGCGCTCGCCTGCTTGCGCCCTAAAGGCA
CTTTGATCAACCTTTTTGTGTCGACCAGTGCGACGACTTACCATTCGTTCCCAATGATCT
CGAAGGAGATTACAATGTCCAGTAGCTTGGCATATTTATCGAGCGACTTTAGGGAGATTA
TTGCGGCGATAGAGACAGGGAAGATGGATCCTCGTCCTTTGATTACAAAGAGGATTAGGC
TGGAGGATGTTATCAAGGAAGGACTG
>Unigene0000203
CCTTATCAGCAGCAGTACTGCTTCTTTCTCCGTGGAGGTCAACGTTAGGTTGCATCACTG
ATACGACGCGGTACTGACGAGCTTGTCAAAATGCACGTACTTGCAGGTCTGAATATGCCA
CTCTATATCGTTACCTCGCGCAAGGTTGCTCCCTCGCACCTGAACAGAGCAAGAGACCAG
GAACCATGGCCTCCGTAAACGGACATTTTGACACCACCAACGACTCTTTCTCGCCTTATC
GATCCGACGGGAAGCTCTATGGCTTCGTCTGCATTGTAACAGGCGCGACACAACCAGTAG
GAAGAGCAATCGTGACAGAATTGGCAGCACATGGAGCAGCATGCATTTACGCTTGCTCAT
CCACACCACAGGATGATTTCGGAGCATTGGAGCAAGAAGTGAACAAGATGCACCCAAACA
CAAAAGTCATCGGATACCCTTTCAAGCTCGCAGATGAGCAGGACACTTTGGGGCTGATCG
ACGATGTGCTCAATTCTTGGGGAAGACTTGACATTTACATTACGTCCTCTGGGCTGCTTG
GTCCTGCTTCGATTGCAGATACCACGCCTGCGGATTTGCATCGTCTTTTTGAGGCGAACA
GCATGGCACCTTTCTTCGCTTTGAAATATGCGCCCCCAGCAATGCTGAAAACAACTCCAA
AAGGCAATTACCCCAATGCCACGCCCAAGGACCAAGCTTATGGGTCGATCATCGTCGTAT
CTTCCATTGCCTCTACCACCGGCGGGTGCTGGGGGCCAGCCTTCACTATGGCATCTCACG
CAGCTTTAGGTGTGGTCAAAGCCGGAGTCGCCGCTCTGAAAGGCACAGGCGTGAGAATCA
ACTGCATCTCCCCCGGCACAGTTGACATCGGCGTCGATTTGGAGAAAGTCGACAAACGCG
GCTTGGAACACCAACTGCCGCCGTCGAGCCTACAGAGTCGAGAGACGCAGAAACAGATCA
TTGGGCTAGAAAGAGCTGGCAATCCAATCGAAGTTGCCAAGGTAGCTGGCTTTCTTGCGA
GTGGCTTTTCATCATATGTGACTGGTGCGAACATGATAGTGGATGGAGGGAGTAGTGTGA
TGAATCCCCTCACGATACCGATATAGAA
>Unigene0000204
GGAGGGTGGCTTACGGGTGAGAAGCGATGAAGGCCGTAGCTTAGCGACTTTGACTCGAAC
ACCACACCAATACCCAAACCAATCGACATGGCGCCACGCGCAGACAAGACGCAGCCCAAT
CCGAACCCCATCGCAACGAACACGACCGAGTTCAAAGACATGCCTCTGTAGCCATGACTG
GCAGCGCTGCGCTTTCACCGGCGGCACCGTCGCTCAGCCAGAAGTCCCCCGCTGCCTCGC
CTGCCGCGACAAGATGCTCGATGAGAAGGGCTGGGTTCGAGACTTGACCGAGTACGAGAT
TTGGAATGCGTGACAACATTGGAGTGGATATCTACCTGCAGTTCCGCCGTCCAGCACAGC
CAGCGCCGACAGCATCAGCTGGAATTGCCTTCTCGGGACCACGGAGACGATACGAAAGAC
CTTCAGGCTGATTGAACAGCTCAATGTACACCCGTTCGTTTGGCGATCAGCACGTGGAAT
ACACGTCTCCGACAATGTGTACCTCAGAGGTGAGTATTCGTCTCTCATATTGTTTTTCTC
TTGTCACTGCTATTTGTGTAGGTCGTGCCTTTTATTCACGTCTCTCCATTCCTACAAGGC
TGCCATTGTCTCCAGTCCTATGGGGAATTATCAGCCGGCTGACGAGGCTACGGGCACGAC
TATGCTACGAAGAAGTATCTGAAACACCACTCCCTTCCGACGCCAGCTCTGGGACGATGT
CACATGGAGATCCGGAGTTGGGATCTATCCTGCTGGAAAACGTGGTTTCCCTGAGGGGTT
GGGGCTTCTCTGCTGTCGAGACTGGCTTCAATTAACATTCCATTGCGAAAATTTGTCCGA
GAGTACCCGCCTGTAGTCAAATCGAGCGTGAGGATCCAGCTCTTGTCTCCGAGCTGAAAG
AATGTTCCCTGCTCCTTGAACTAGCGACGAGGTGCGACAGCGTGGTGGCATGCTGCCAGA
AACACAACTACGCAATAAGTACAGAGCAGAAATGCGGGAGACAGGTTCGAGCACGAAAAA
GAGAAGCCCATTTACTGACCTGTATGCTCAGTTCAAATGGGTGCATTCAGTAACCGCGCA
CGCTATTGCAAAACGCTTTGGGAGCCTCTGTTTCGCGGGCGTCACTGCTGCAGGAATCTA
TAGTTACAGAGGCTGCACTGCATAATTCAAGATTCCGCACAAACTACGAGTGAAAAAGGC
GGATCTGTATGGAGATATTGCGTTCAAGGATGTTTTGTGGGTTGCTTGGATCTTCTGGAA
GGTGATTTTACACATACGTGATAAGACTGAAAGCGCCAAAGCTCTACGAGCCCAGCAAAT
TACCGACCAGATAGCAGAGGAAGACAAGCGTGTCAAGCAGAAAGTGAGAGAGTTGTTGTT
GGCAACAAGGTCAATTGGGCCGGAAAAGAAGTACCAGACGCCTCGCAAGAGAGCCAACAA
CAGGAGCAGCGAAACCAGGGCCACAGTCTGATTGATGGGTGCTCCGATGTCACTCTGGAC
ACGTGTGACGAGAGCGCAGGTGTCAAGACAGCCTCTCTCCATTCCGATGTTAAGTCGCAG
GGCAACGAGTACGATAATGAGAAGCAAAGACTTACGTGATATTCGTACGAGCTGGGCCTC
TGAGTGATACCAGTGCAGACGGAGAACCGACATATGAAGCGATAAGTAACGAGAATCTAC
ATGAACTCAATGTGGGAACGAGACTCGCCCGGCTCGTCTCTATCATAATGGTGTATATAA
AGGGAACGAATCGGACTACGAGTAGCACGAAGGGACGTAGACCGCATATGGAAACGAGAG
AACGGCTAGGCTCGTCTTGAGCTG
>Unigene0000205
TCGTCGTCGAGCTCTCAGTTGACACCACTCCGGTATCTGACAAGTCTAGCAGTTGTCACC
GGAGGAGAGGGCAAAGTCCATCTTCTTCGCAGAGGATTCTCGAATAGACGAACGACGGCA
CTCTGTCTATTGCGCTCGAGACCCAGCCCTGCTGCTCCTGGCATTGTTTTTCTGCATCAT
CCTTCTCGTGCGAAGTCGCAAAGGATAAACATGCGAAGCATCCCGTAGGACGTGAGATGA
GCCCAAGTCGACGTTCGCCTCACTTCAGGTCGCCTTACTACGCAGATTCTCCGCAAATGG
GCGCGAGAACAAGGATTCCGGATGGTATGCGGATGAGTCAGGAACGTTTGTTGTCAAATT
TGACTGCGATCCGCCTTCGCGTCTACCAGAACGGAAGGCCACAGCGCGTCTCGTTGTGGT
GATCAATTTCTATGCCCCGTGACTCGGCCGCCAGATGTCGGTGAAGGATTCCACCTGATT
GAGAGCATTATACCACGATAACTTTCAAACTCTCGGTCTTTGTACTTCCACGCAGCAGAA
CTTCAACATCGCGCAGGAGATTCCGGATCT
>Unigene0000206
CCAAGAGCAAGAGACAAAGAATCCGTTGCGCAACAAGGCAGTTTGACGCAAGCCACTGTT
AAGCTGACTACGGGCCGGTGGTATCGATCTGGAGCATTTTACGGTACTCCTACAGAAGAA
GCAATTCCGAGCTGGTCGTGACCTGGCGAGCTCTAATGTCCAGCAGCATACACCGCTCTA
TGAGAGGTTACAGCAGCCTAAACCCTGCTGCGTGGTTAGTGATACGACCGAAGCATTCAT
TCGATGCTGGAACGACCGCATCGCAGCCGGCACATCAAGAGCTGAGCACGACCAAGAAGC
GCATGCGCTGGACGTTCACCAAATCCCGTAATGAACGGCAGCTTCAAGATGAGCGAACAT
TGCCTGGAGTTTTGTCACGCGGCGCCAGGCCTAAGAGGCAGCGAACACCATAATTGAGCC
TTCCTCTCTTGCCGAAAACCTGACTGTGCTCGCGAACGCTTGGGTGGCGGCGAAAACATC
ACGATGTCTGGTGCAGAGGACGCGTCGGTGGTCAAAGCAATGCACCGAAATCGTGAGGAA
GATGGCAAGGAGAATCGCTCCTGGAGTTTGTTGCTTCAGGTCCGTCCGATGGCAACTGCT
TAGTCATATGTGCCTCAGGCCTCCAACTGAAACTCACTCTTTCCAGACTGCGACGACAAC
AAACAACTGTCATTATTGCGTTGCTGGCTTG
>Unigene0000207
AACTTCCTCTCCAATCAAGCTGTGACTTCTGAGCTCTTTAGCCTATAGAAGAGGGACGAT
GGCGACGCGACGAGCTGTCTGAGACAAGACTATATGTACTTCCTGCGTTCAAAGTCATTG
CCATGCTGTCGCAGCTGTGATACCCTCTTGGCCTTTGATGTGTCTGCCGAACAATCGGGC
ATTCGGAAGACTCGGGAAACGTACATATCGCAGTTCAGGCCAATATCGTGATGACCTTAG
CCATTTTGACGCTGTGTCCGCGTAGGTGTGGTCTTCCGATTGATGAACGTGGTGTGGAAA
GACTTGTCACGTGCCTGCTGCTGTTTTGCGCATTTTCCCGATTCAGCCTTCCCCCTTCCA
AGACTCTTCGGCATCTGTTTCTGCCCCCTTCCGGCGTAAAGAGTTGCTCTTACCATCGCA
TCGATCGTGGATATCAGTCCATCGCCATCATCATGCCTGGCTTCAACTTCAGTCCTGTCT
GGCAGGATGACGTAGTGCCATCTTCTCGGAACAACACTCAAGCGGAAAGGGCCCAGCCTA
TCAAAGGATCTATTCTCACAGGCCAGAACGCTTCATTCAGCGCTTGAACAGCATCCAGCA
TGAGCTCTCGACCCTTGCTCAATATCCCATTGAGGGCCAGAATGCCATGTGTTGAGCCGG
TATACATCTTGACAGTCGCTTGAACCTCAGACGCACGGAGCTGGCTGGAGAATGCCAATG
CTTCGGTAGCTAACAAGTCGTACTCTGCAACAGCGATCCATGTCCGGGGACATTTCGACA
GCACTTTGCTCGGTGCCAGGTTTGGAGATATTTGCCACTTTTCTCGGGTTGAGTAGTCGT
CTTCGTGGCTAGGCCCATTTGGTAGGTACATGCTCCGATACCACAACAACCTCGAGTGGG
TTAGCCATGGAGCATTCAGATTGTACCACCCATTGCCTGGAGTCGCTGTATTGTCGATTA
CAGGCACGATCAGCAACATCAAAACTGGCTTGAAGGAAGGAAACAAGCAAGCAGCTTCCA
GGACAAGCACTGCCGCCAGGTTCCCACCAGTAGAGTGACCGCCGATTGCTACTCGCTCAA
GATCGACGGGGTAGTATTTCGCTGCCTCTTTTCTGAGCCACGTCAGGGCTTCCAGGGCAT
CTTCTGCTGCTGCCGGATAAGGATGTTCGGGAGCGAGGCGATAATCGACAGTGATGACAA
TGCACTGAGAAGTTTGGCAGACATACGTGAGAAAGTCGTTCTCGCTGTCCAGTCCTCCAC
TCACCCACCCTCCCGAGTGGAACCATAACAGAACTGGATACCGAGGTACATGTTGACTCG
ACTCTGGCACGAAAACACGCACAGCACAGTGTTCAAGCTGGATGTCACGCTTCTGCCCAA
CTTTGAGTTCCGCAGATGGACTTGCCAATGTAGGTAAACGAGACCTTGTCGACGTGTCCC
ATTTGAGCTGTTCCTCTGGAATTAAGTACTGGAGGCATGTGTCGTGGAAAGCAACATACT
CTGGGTCCAAGAGACCCCTCAGAGATGGATGAAGAGGCTGGTAAACTGTAGGTGGCTGTG
CTAGTGGTGGACTAGGAAATGGGCTCGGGTTATTCCATTGGTTCATCGTGCGCTCTGCAA
TCTGTTGACTTGTCGAGCGATTGTCGGCCAAGACAAGTCTCTTTCCTAAGGATGGTCTGA
CTAGAAAGTGGATCTTTGGAGGCAACTCCTCAAGCGGGCATTCGTCGGCACGGTGGT
>Unigene0000208
ATCTAGATCTCCACAACCTCGGCCACCTCGACACAACAACAGCCACCATGTCTGCGACAG
CGCAAGTCCTGGACACAATCGAACTGCTCGAAACCATCCTGCTGGATCTTCCCATCGGCG
ATGCTCTCAGAGCGCAACAAGTCTGCAAACTATGGCACGCTACCATCGCCGGCTCTATCA
AACTCCAACGAGCCCTCTTCCTTCGGCCCACGCTTGCATCTTTCTCTCACCACAGCGACA
AGCTAGGACGCAATATTTCTTTCCTCTCGCTTTCCACACCCTGCTACCAAGTCCTCCTCG
ACACCAACACCTACAAGACACTCATACCACGCATCATCGATATCGAGTCCTGCTCTGTCG
CAGCCCAGCAAACCGAACCACTCATTTCGCACTTCGTCGTAAACCCAAACTTCAACAATA
CCAAGAGCCTCGAACAAAACATCCTCCTCACACAACCACCCCTTGACTCTGTCACGTTTT
TCAGCAATTATACCAGCAAGATTACTGGACATCCTGGAGACAATCAGCTGTACTTCCACG
AGGATGATGATGATAGCTCCAGTCTCGATTCTGCAACGTCCGAGCCTCTTCGGTTCTCGC
AAGGCATGAAGTACACCCACGGCAAACAATTCGGTCTCGGAGCCATAAGACTCCAGCGAC
CAGGCGGCGTTACAGTGCACGATTTGATCGCAGCCATACAACTCGAGAGACGACGTTTCG
AGCAGGCGGATGTGAAGGGTGAGTGGTTGAAAATGACGTTAGTCGGCAGCATCAATCAGA
CGTTGCAGACGGCGGTACAATTTTGGAAAGATGTTCAATCAGCGCAGGAAATGAAAAGGA
CGCGAATTGCAA
>Unigene0000209
GATCTTTTGAACCCTCTTAATAACCTGTCCACTGCCTCAATAATAGAGGTTGGTGAGCTG
TTTTGATGCCTGATAACCCTAGCCTTAATCAAGCCTGAACTACTCTGCAATAACCTCTGG
ATCCTTATTCTTAGCCCTCTGGTTTGACAACCTCCGTAACAACTGTGTTTCTAACTGAAT
AGAGTAGCTCCCTAGCAGCCAATTGGGTATCTGTCGTTGTCTACCGGCTACACTTGGCGT
TGAAACTGCCGCATTTGCAGTTATACCGAAGTAGAGATCTTCCGGCTGCAACACACTCAG
GAGGCCATGCATTGCCACCGTTGCACTCCGTAGGACAGTTGTTAGGGCCGTATCCTGTGC
CAGGAAGAAGGCAGCAATGGGCCCCAGTTGAGTATTTGCATTGGTAGAGTCCGTCGCAAG
CGTATGCTGATAAAGCTAGGCTCAAGAGGCTACTAATAGCTATAACAAAGCGGACCATTT
TTGCGTATATTAAGTAGATAGCTACGTGAGAATAGCTTTGGTCGGTGTCG
>Unigene0000210
ATTATGCTATATCAGATAGAGATCTGTCTCGACGTCGGGCTCATCGCTTTCAGTAGGAAC
ATGATCAACAGTTCCATACACTCCGACTCTCCGAAAGTACGGGATGGTGCTCTGTTCCAG
CCAAGGCTCAGACACATGCTTCAACACTAAGCCATCTTCCTGCGCAAAGATAATATTGTT
CTCCGGCGTCCTCTTACCGGCGATGGGCAGCAATTTAGCCTCGAAAGGAAACTCCATAGG
CAAATCCAATCGAATATGCACGAGTCGCAAGCTTCTTGAACCACGTATCTTCAACGCGTC
TTGCTGCAATGACGGATACTCTTACCAGGTTGTATGTAAGATATTCGGACGCATTCTTCG
CTGTGAATGAAGGGATCGCGTAGGATCATGACACACTCTACGCCGCATCGGCTTGCGGCT
GAGAAGGCGTCTTGGTTGTTCGAACGCAACGCAGACGTGGAGGCATGCAGCTTTCGTCTT
GCAAACTAATGTCATTGTGTTCTGAATTGGTAATGT
>Unigene0000211
TCCACCGACCACAGTAATCGGCTTTGTACAATCTGCCTGCCTCAATCATAGTCCTAGCAA
TTTCTTATTCTTCTTGATCACCTTCCTCAGCGCATTCTCCCTCTCCTCAGCATACTTCTG
TGCCTCTCTCAACTGTCTCTCCGCAACATCCGCGCTGGGCACATTCTGCTCCGCAGCCGC
AGCAGCAGCAGCCGCCGCCGCCGTCGAACCAGCTGGAACAGCCGGATGCTGCGCTCTCGC
TTGCATAGAAGCCGCAGAAGGCGGCGGCGTCACAGGCGGCATAACAAACTCATTGATGTA
CTTGCTCGCCTCATCAACCAAGAAAGCACCTTTCTTAAGCGTAGCACCATCTTGCACCAT
CTGCTCCATGACGCTAGGGCCACGACCCGAACCATTCTCATACTGACGCTTGACGGTCTC
GAGGTCAATGGCCGGAAGTTTCAAATCATTTTGAGGTTTCGAGGGACGAAATCGAGACTC
TTCCGGCATTTCACGAAGAGCTCGCTCAAGTTCCAGGAATCGCGTTTCGAGTTCTTTCGT
CAAAGCTCGAAGGTTGGCGCCAGAAGGAGCGATCATGCCTCGATCGAAAGCACGACCTTC
TTCTCCGCCGTAGTAGACGGCGGGAACCTTGCCTGTGAGCAATGCTTCGACATCGTTCTT
GTTGAGGTTGAATTTCAGGTCGGTTTGCCAATTGTTCAACAAGTCCTTATGGGAGACGTT
CTGGTGAGCTTTGAAGTCGCGACTGTTGGATACCCTGAACAGGCTATCGATGCATTTCTG
AATCTGAGGCGCGGAGGCTTTTAATTCGGCGATTAGTTGTGCGGGAGTAAGTGTTGGCGT
GGCCGGTGGCGATGGAACACTGCTTGGATGCGGCACTTGCGGTGGCGCTGCCACAGGAGT
CGAAGACTTGGTGTCACTGGCTGCTACTTCGGGCAGCGCTGAAGCTTCTGTAGAAGTCTT
CCTTCTGGGAGAAGGAGTTCTGCTGGCGGTCGGCGTCGTGTCTGTTGTAGTCCCAGTAGG
CACGATTTTTGGCTTTGGACGGACTTCTTTCTCCTTCTTCGTCTTCTTCTTCCGACTCTG
TATGGCTTCTACCACAGGTTCTGCTGTAGGAGAAGTAATCGTTTCGCCTCCTTTACTCTT
CTCCTCCTCCAAAGCCTTCGCACGCTCCTGGCGTTCCTTCTTCTGTTGGCTCTTCGTCTT
AGCCCTGACGGGCGCAGAGCCTACCTTGCTGGCTGCAGGTGGTGGCGGCGAGTTGGCACG
AGATTGCGAAGTGGATGCCAAAGAAATGTTGTCCGACATGGAAACTTGTTCGCTTGAGGG
AGTTCCTGGGAATCCAATTGATGCCACACTTGGCTTCCGGGAAGGCAACTTGTGAGCAGC
GACTATTGCGGCCATGCCGGGCGCTGATGGCTGGCTACTTGAAGGCGCCTCGGCTTTCGG
TGTCTGCACTACGCGCAATGTACGAGGGGCGGCTCTGATTGCAGGAGAGGCCATTGGACT
TTCTGCTACCGCCGGCTTGGTCGCCGTCGTTGTGCTCCCACCAGCACTCGATGGCACCGG
CTGTGATTTTTGCGCATTTTGAGCATCTGCATTCGAGGAAGTAGAAGTCGTAGTCGGATC
ATTGTTGTTCACAGCAGCACTAATGTCCAACTTTCCAGGGTGCTTGCGCCTCGTAGTCTC
CCCTGGATCTGCAATCTGACGCTGTGACTTCGATTTGTCTGCTTCGTCCTTGATAGGATC
TGACTTGACCTCAGCTTTGGGGTCTGCGGGGGCCTCTAAAACTTGATCCACATCATGGGT
TGGCGCAGCTTCACCACTCTTTGCTGGGTCCTGTGAACGGTCTTTATCCGCGCCGACTGG
CTCAGTAGACGTGGCTACTTTCAGATCAGATGCAGATGCAGTTTTCGGTACCTTTGTTGG
CGTTTCGTGCAATAAACCTGCATCAACAGCCTGGTGATTCTCCAGTTTTGAAGGCGTGGA
AATCCTACGAGGCGTGGCGGGTCGCAGTGGCAGTGCGGGCAATATTTGGGAAGTCTGTCG
TCTTACACTCATTCTACTCGAGGGACGTGAAGTAGGACGTGAAAGTGAACCCTCTAGGTC
AGGTAGTGCAGTGGGTTTCGCGAGGCCGGGGGGTATTGACGGCGTGGATCGCCTGCTTTC
CAGGATGTGGCCTTCGAACCCAGGGGGTATGGGAGGCGTGGATCGGCGGGATTCATCGAG
CGATACTTGTCTTGTAGGAGGCCGTAGGGGCGGGAAGTTCTCGTGCTTAGGATCACCACG
GCCGGAGGCTGCTTCGTTGCCGCGCAGCAAGTCCCTGTAGTAGTTATCCTGCTGGTTACG
AGTAGAACCAGCACCATATTGTAGACCTCCTGTAGCAAAGCCATGTCCTTGTCCGAAGGT
GAGATTGCCGCTGACAGGAGGTGTGCCAGTCGTTTTAAGTCCTGGAGGGGGTCCTTGCAC
GTTGCTTGTATAGAACTGTCCATGGGGCGTTTGATGTTGCGTGCCAAAGTGATTGCCTCC
GGTCGGAGGCATCATTGCGGATTGCTGGTTCATCAATTTGGGGTTCGCGACTGCTTTGAC
TGAGGTTGCAGTTGGAGCAGCCTCGTTGGCGAAGGAGTACCGAGAGACGTTGCGTTGATG
GCCGAGTTGTGAATTGTTGGCCGATTGTTGAGGAAATGATGGCGCATTGTATGTGCTTTG
CTGGGTTGGGTTGTTCATGAAAGTCCCTGGCGCACTGGGTTTAAGCGTCTGCAAGAGCAT
TTGCTGATGCTGCTGCGGAGTGAGTCCGCGATCACTGGCCCCAGGGCTTGATGTCGCTGC
ACCAGCATACTGGTATCTGGGATCCGTGTTCGCATCCTGTCCCGGTGGATGAATGGCGCC
TTGCATCTGAGTGCTACTGTGTCGCTCTTCCGGTTCGCCACCGAGCTGCAAACTTCCGCT
CATCTCGGGATTGTCGTCCTGTTCTACCGCGGGGTGCTGGAAGGCTTGGGTCTCTTGTTC
GATGCGTTGTCGCTCTTCTTCGCGTTGTCTACGCAGACGGCGCTTGGCCCCACCATGCTC
ATCGAATAACAGGGGAAAGTTTGCGATCATGTTGCGGTCCGCTTCTGACAGACAATCGGA
CGACCAGATCAACTTGAAATCGTCCAGAGAGAAATTCTTGAATAACGTATCGATCGGAGA
AACTTGCGGTCGAGGGCGGATTTCCGGATGCGATGTTAACAGGTCCGGGGCTGGCACGCT
GCTGTCGGCAAGGGCCTCTATCGGCGGCGAAGTTGAGTCTTGTTCTTGCGCAACTTCAGG
ATGAGTGGTGGCGGGAGTTGACACAGCAGGAGCTGGGCTCTCCTGAGTGCCACTCGTACT
TCGACTCTCTGCACGACTCGATTGGGGTAGTTTCGACGCCCAGCTGGCTGTGGACGGTAG
CGCTGGTCGGTCTAATGCAGGACTGGATGGGTGTTGATCACTACTGCCTTGCTGCACCAT
CGGTGGAGCTGCAGAAGCAACAGGTTGTTGGGACTGCGGAGGCGGTGGTCGACTGGAGCC
TTGCTGAGACGAGCCGGCGTTGAGCGCAGAGAGATCGGCACGCGAGTAGCTTTCATTCGC
CTCCCCAGGTTCATGGAGGAACATGCAATTCCTATTAGTGCAGTTTTCCCCTCTCAAATA
TGCCGAGCAGTATTTAGTAGTACCAAACTGGGCTCTGAGAGTTCGATCTCCATTCTTGGA
TCCGTCGACGGCAGCAATACATGAAGCAGCATCCTCTTTGCGCTCATAGGTCACGTAGAC
GCCAACGGAGTGGGGATGTGAAGGATCCTTGGCCTTGCTGACGACGATCTTGATGATCTT
ACCATACTGTCCGAAGTATTGGTCGCCGCGCAGGGTCTGAAGGAGCTGGTCTTCTTGCGA
GGTCGGGCTCAATCCGGTCACATAAACCAAGTTCTTTTGCACGACTCGCATTCCAGCCAG
ATGCTTGCGACTGAGATTATCCGCTTCAGCTTTTTGCTTCTCCTTCTGCAGCGCTTGCTG
GGTTTTCTTCTGTTTCTGGGCCTGTCGCGCTTTGTGAGCCGCCGTCTCCTCGGGCGTGAT
GACTTTGTACTCTATATCGGCGTCATTGTAGGGTCGACGGCAGGCGGGACATAAGCCGTT
CATATTGGTCTTAACATTATGATAGCAAAACTGGCAGATCTGATAGCCGCATGGACATGG
TCGGAAGCCCTTGTCAGTAAGGTCGAACTCCTCCACGCACAGCGGACACGTCTCTTCCTC
GTCATCGTCGATGAACTGATCCTGCAGCGAGCGCGACATGATGTGTGATGGAACGCGTGC
GGATGGATTCGAGACCGCGGAGGTGCAAGTCGGGAGTGAGGGATGCAGAAGTGGCGCGAG
AACCAGCAGCGCAGAAACGGCGAAAGCGCGGAAGCCAGGCCAGGTCGAGGTATATGCGGA
GGGTCAGGAATACGCGGGTGTGTGCGCACAGGAGAGGTGGTGCTCGTGGA
>Unigene0000212
CGCCACCACTTTCCTTCAGCACCATCTGATACTCGGGGACAAATTGCATATACATCACTT
CGGGATCCCCGGTGCCCTTCTTCGTATAAGCAGCTTCCTCGTGCCCGACAATTGTCTTCT
GCAGTCCAGAAGATGCTCCCGCCGAGCCTGGAGCAATCGCGGCTTCGGTGAGCAGTTGCA
TCTGACAAGCTCGCTCGAGAGCGATGAAGAATGCAGCAGCCTCTGCCACCGTGTCACCAC
ACGTTAGCAAACCGTGATTCTGTAGAATTACATTCTTGTGCTTGGGTCCAAGGGCCTTAG
CGATCCTGGCGCCTTCCTCTTTTGCAAATACCACGCCGCCAAAACTTTCGTATACCGCCA
AGTCGTCGTAGAACATGCAGGAATCTTGGTTAAGCATATCAATCGGACGTCCAAAATTGG
ACCAAGCTCTCCCATAAGGACTGTGTACATGACACGCAGCATTGATGTCCGGTCGTGCTT
TATGTATGGCGGCATGGATGATGAAACCAGCAGCATTCACTGGTAGATCTGCTCCGCCAA
TGCGGACTCCTTCCTCGTTGACCTGGACCATGTCGGATACTTTGAGAAGGCCGAAGTGTA
CGGCATACGGATTGATCCAGAAGGTGTTTCCGAAAATTGGGTCTCTCACACTGATATGCC
CGCTACCACCGTCAGCGAAGCCAAGCTTCGAGAAGATACGGAATGCTCCAGCCATCTGCT
CGAGTTGCCATTTCCGTTCTTCTGCTTTATCTTCGAATTGGGGTATTCGAGCACGAGATT
GTGCTTCGGTTTGCCGCTTGCTATAATTAAGCCCAGTTTGCACTGTAGCTTGGTTGTCAG
AGGAAGCCTCTGTGAATGTGGTAGTGGT
>Unigene0000213
CGCTTCTTATATAGCTTATAAGCCCTATAAGGGGCCAACTAAGTTTACAATATATATATT
AGCCGAGGTTTACATTGCTACTACTAACTAACAATCCGAACGACACTTCACTGCATCTGC
GATTTCGGGTTTCTGATGCAACGTCATGTACAGGTCCTTGCTGCGTGGACAAATCTGCTT
CGACCGCGACTGCTCGACTGGGATCCAGGCTCTGCAACACCTTATCTGCGTTTGCTTTCT
CGGCGAGATTGGGGTAGTTGATGACGACGGAGGCTCCTCGTGCGAACAGCTCCCGCGCAA
TTTCTAGCGGCACCAAGTCCTTGCGAAGACCCGCTGACCAAGTCAACTCTGCCGGCGAGT
GATGCCATGGTGACTCGGTTCGTCCCTTGAAATAGCTAGTCTGAATGTATTGGTCTGTGA
GTACTTTGGCTGGTCCGTCGACTCGGAGGGACTTATAGCATACAGCCCTCACTTTGTACT
CAGACGACCTCTTGAGCGGCACCTTCTCAACCAGAGCAACAAGGCAAAGCCCCACCGTGA
GTATAGCACAGCTGTGGAACGCATGCGGGGTAATAGCGTGAGACAATCTGGGCCCACCCC
ACCCGGTCCGATCGATGGGCGATGCCATGGTGATAAATCACCTGTTGTTCCACCCAACCA
CTCCAGGATGCTACATTCCTCAACCTCGGACCATAGCGCCACCTGCAGTAGCCGCGTCAC
CGAGTCAAAAAATTGCCAACATGGGCCGCTTCGGAACGAGCGCCTCCCACAGTGGGCACA
TGATGATGAATCAGCAACGTATCGGCTCGGGAGTTGCTTGGAAGTCTCATGAAACAACAC
GGCATTGGGGAGACAGACGTGCATCAGCGGCGCCCCGGCTGAGAAATACGCTCAGCCACT
CGTTAGTGCTTACTGTCTGACAAGGGGTAGAATCAAAAGTTATCTCGCTTCGTACAAGCT
GGCGCGTCGCATGACCGGCAGTCGTGGGTGTTTTTGAATTGAGAGATCTCAAGGTGGGGA
GCTTACGTGCCCACCGTGCTGCAGAGTCGG
>Unigene0000214
ACACACCATGCTGCAACAACGATTAACGCGATCACTCTTCACTCTTTCGCGACAGTCGCC
CGCATTCGGCGCGGTGCACACCGTCCCGGCCCCCTACTTGGCGGCGTATAAAGCCATCCC
GGCTACAACACAGCGCATCGCTGCGCGGAGGTGGTACTCATCAGAAAAGGCCGAATCCGA
CAAGAAACAGGAGGACATCTTGAAGAACGAAGGCAAGGGTACACAGGACACGGCAAAGGA
AGGCGCAGAACAGAAGGCAAAGGAACAGAATCCATTGCAGAAAGAGCTCGAGGCTCTCCA
GAAAGAGAATGTCGAAGTCACAGATAAATTAAAGCGCCAAATCGCAGAATACCGCAACCT
GCAAGAGCAAACGAAGCGCGAAGTCAAGGCCGCTAAAGACTTTGCTCTACAACGCTTCGC
CAAAGATCTCCTCGACAGCGTCGACAACCTCGACCGCGCCCTGGAAAACGTGCCCAAGGA
GAAGCTCACCGATGCGAACCCCGATCTGGTTAACTTGCACTCTGGTCTGAAGATGACGGA
TGAGATCTTGGTCAACACATTGAAGAAGCATGGCATGGAGAGAATTGATCCTAGTGTGGA
GGGCGAAGACTTCAACCCCAATCTGCATGAAGCCACTTTCCAAGCGCCACAACCGGACAA
GAAGGATGGCACAGTTTTCTATACGCAACAGAAGGGTTTCTTGTATAACGGCAGAGTGCT
GCGGGCGGCAAAAGTTGGCGTTGTGAAGAACTCATAACGAACGATTTGAATGACCCTTCC
AATGCGGTATGCCATTCGTGTAAAATGTAAAAACCAAGAAAACCTTGAACGATCAAAATC
TCCTCTTCCAGACGCGCAACGATTTGCGTGGACGAGAAAAAACTGCATAGCATCGAGCGG
TGTAATATATAAATATGTATGAATAGAAGCGCATCCCAGGATGACACTCCATGGGGGGCT
TGTATAACGATCTGAGACGTGCTTCTCCGCTCACTTCATGCTTCGTGCCACGTAAATAGT
TTCTCTTCAAGAGCCGTGGTCTGGGTATCATTGAGAAATCCACAAGAGCGCCTGTGCTTC
ATCCTGAGCCATCCAAACGCGAAGCATAGTCCAAAGCCATTATGCGCCAACCAGTCCGAC
ACCAACCCGCCCGGCTTTGATCCCAACCCAGCCTCTCCTGTCTCTGCCTGTTCGACCTCT
TCCAAGCCAGTTGTACTTGAGTGCATTCGTGAGACGTTCAACATTTCCCTGTGCCACGTC
TCCTGTCTGACATGAGGCCAGCATATACAGGCACTGCAGCATTCGAGCCACAATCTCCGT
CACTCTAGCAGGATCTGCAAGCGGTACCGGCGACGGTAGGGGCTGCGGTTGGCTGGTCAC
ACTAAAAGAACCGGGCCCTCCGGGCGATGGGGAATGAATATGTGGCATGTTGGTGCCAAA
GCTGCCCGCTGATGTATTGGAGGTCGCTCTACTGCGGCCTGCTAGGCTCATGGCCCCACC
AGAAGAATTACTGGCGGCGTCTAGCAACGTCGAAGCTTGCGAGTTGAAGCTACTGAGCCT
TGGACTGAGACTCCCTGCCGTGCCTGGTCTCTCTGCACTTGGAGCAGCAGGGTCACTTCG
AGCATGATCCCGTCCCTTCGACGCAGGCTCAGGAGAAACCCTTGCGTTGATGTTATCAAG
TGACAGTCTGCTGAAGATGTTCATGAGGCTCTCATGTCTCGGCAATATGACCTCGTCACG
GAAGGCGATGAGTGTTATGCGTCGTACTTCGAGCTCTTCGTGGAGGCTTGTCGTTGTTCC
GCCTGCGGAAGTCGGTCGATCGTCTGACTTGAGCGATTCCGGTATGGCGCCCCAGAATTC
TTGAGCTTCTCGTGCTGACATCAAACTGCCTCTACCTTTGAACTCCAATTCAAGAGGAAG
AAAGACTGCTTGGAGAAAAGGTAGAATTGCGCCGTAAACACCGATCCACATCTCCACAAG
GTTAGTAACCAGTCTGTCATCTGGAACTCCTCGTAGCGTCTGCGCAAGAGAAATGAATCC
AGTCTGCAGCAGTTCTCGCACATCTTCCACGAGCACAATCGGAGAGCGTCGCTGGATGCA
CCGACGGACGTGAACACTGACTAAAGCGTTGAAGTCCTCAATAGGCGTTCGAAGGTTTTC
GCCTGAAAATATGTTCAGCAAGCGCGCCTTCAGTAGAGGCCATGCGTCGTCTGGACCGAT
CCCTGGGAGCCCCATTTGTGCACCAATATGACTGAACGCTTGAGCTGTAACAGGCGGAAC
ACTTTCCGAGGGGAAGGAGAAGACGCTAGCACTACCTGAAGGCGGTCCCGCAAAGCTGGC
CTCGTAGCTATTGGTTCCCAGGTATTGCTCGCCTGGTCCGGCGGTAGATGAGTTCGATGC
GATGGGCGTCAGTTCCAACTTGGCAGCAGCAGCTGCGGCGGCCTTCTCTTCTTTCTTCTT
GTCCCGCAGCGCACGTCCACCGTGCCGTAGATCGAAGCCTGACATGGATTTGGCAAATGG
TCCGGTTGCTGGAGAGTCTGGTGTGAATGAATAGAGGGGCTGTGGCCTATCAGGATTGGT
CGCTAGCGAGTTTGAGTGGGCAGAAGAAAGAGGCAATTGCCCAGGCTCATCGCGAAGTTT
GTGCTTTTGCCGTGACAAGAAATGATGTCTCTTTTCCTTATCCTTTTCCGATATCGCTGG
CACCAAGGTCGACGTTGAAGCATTGGCAGACGAATAGAGAGAGCTAACACTCGACGCAGG
ATCCACGAGACTTGTCGTCGATGCATTGGGAAAGCCGCCACGAAAGAAGGCGGCAGTCGA
TGGGGTTTTGCCAGGCGAAGGCATAGCGGGCGTTGCTCTACAGTCCTTATCCTTCGACAG
GACTATGTTCTTGGGTTTCGCAAACAGCTTCATTCTGGAAGTTTTGGATTTGGCTTCCTT
ATCTGAAGCGGCGCCAGGATAGGCGGTACCAGCAGATGGTGGAAGGCCTGGAGAAGGCAG
TGGACTTCTGCCATTGGGAAATGCCACATTCGCTGCCGTGGTGGCCGCCAATCTGCTGCC
ACCCACTGAGCCGTTACTGTAGGGTAACGTAGAGTTTGCGGCCGAAGGATTGAGCGGACT
CTGCTCGTGACTAGGTCGCCGGCTAGCAGAGGGCCCAGCAGTGTTGATAGGTGCCAGGCC
CGGATACGATTGCTTGCGCTCGAATTGAGATGGCGGTGGCGATACACGATGCGAATATGC
TGTCTGCGCGGCAATTTGCGAAGTTGTTAAGGCGTTGCTGCTGGGAAGAGAAGGCTCAAA
GAATCCTTGTGAGTGCTGCCGCGCGCGGTGTCCTATCTGCTGTCCGGGCATTGGGGAAGC
GGTCCTGAAACCATCCAGAGAACCACGCGCAGCATGTCGAGGCATGGTCTGAAAAGCGCT
TCCTCCTTGCGTGGGTGCCAGTCCGCCTGCAGTGGACGGCCTTGCGGCAGGCGGCTGTGG
CGGATATGCGGTGCGCTTAGGTGCATTTGCTTCAATCGAGTCGATGGTTGTGGTGGAAAG
ACTGGACTCACTCCGCAAGGAGCCTTGTGATAAGGAAGACTGCGACCGCTGGCCAGACGG
TGACCGCGGCCGTGGCGGAGGACGCAGAGGCGGGTGATTGCTCATGATTGCGGAGTTGCG
TTGCCCTGTATCGCGTTGCCCGTGTCGCAAACTCCGTGTCACATTCCGGCAAGCATGATG
AGGCCTGTGAAACGCGATTCCAGATGGCGGCCGTCCGTGGTAACTGCGTGCTGGGCGAGA
TATCGAGGATAGCAGCTA
>Unigene0000215
AACCATTCGAATCTAGTCACAATCTATGTGAGTGCAAGGTACATCTCGAATCGGTGCCTC
CGTGCTCTTCTATTCCGTCCTGAACCACCTCACGCGGATGATCTATGCGGTAATGTCTCT
GACGCCGTTCCAAATCCCTTGTGCTTCGCTTCACTACGGGGCGTTCAGTATGCATCACTC
CACCAGAGGAACCGGCCAACTTCCATCTTATCCACTGCAATAACATTGGCATACGCCTTT
TATCAGAATGCCATACCAGCGCGTGGCCGTACCGCTGTTGCACTGTGACTTGCAAAACAT
GTCATCGCAAGCGTTGGTTCCGGTGCAGGGGTACTTTATAGCTTGCCTCCTAAGCTGTCC
ATGGTATGGTTGGCCGCAGTTGAAATTCGTGTTTGCTACCAGTTCTGCAGATGCAGTAGC
CGCAATGATAAAAATTACTGAGAGGGTTTGCATCTGCATGTTGAGTGTGCAGTGGAGATG
ATCAGACGGTGCCCTCTCTGCTATGAACAATGCTTCTTGGTGTCTGTAATGATTTAGTCC
TGATCGCTCTGGTGAATGACTGTATGCGGAGAGAATGCGGTTGACGATAGGCAAATACCG
GGCTGTCGTGACGTTCAAACAGCGGGTTAGAGGTATTTATGTCTCTTCTTCCTTGCGGTA
AGCCTGAATAAAGGAACCAAGCGTCAGCTCGAGAGTCGTGCTCTCGTTTTGTTTGCATGA
TTGCATGAGGTTCGCGATTGCACCTCTGTGATTCATCTCAGAGTGGCGATAAGAATCCCT
GGTGACAGATCACAATTGTCTCATGCATCGAACGTCATGCGAAGGAAATGCTCAAGTTGA
TCTGGCCATTCTTGTGGCCCGCCGGGGTCGACCGGGAGGACGTCGCAAATACGTTCCGTA
GACCCGGTCTACCAGATGTTGCTTCTTTGCATTGTCATGGACACATATCTTTGTATGGGT
TTACCGTATCTCAGACGCCGGAGTAGTCCGACGAGCTCGGTGCCAGCTTCTCAATTTTTT
TTCTGCGGTCCTTCTCTGTACACAGTATTCGTGAAACTAGCACGGCATCTACAAGTGCAA
TGCGTGGTTCCTGCCTCCAGTGATAAAGTAGTCGGCATCGAGCGGATCAAGCA
>Unigene0000216
TCGAATCTCATCAGCACTGATCTCGGCTTCAGAACTCTTGCGTCGTTATGACAATCTTCA
AGAAGCACTCGCTTCGCGCGGGTAACACAACACGGACGAGAGCTTCTGAGCTCACGCTCA
AGCAATCGATCTACCCATTGGCATTGGTGACGATTTTGTTCTTTCTATGGGGCTTCAGTT
ACGGGTACGCTACAGCGAGACGCCCGCTCACATTCGATATAGCCACTAACAGCTGAGGCC
GAACTGATAGGCTACTGGACACGCTCAACAAACACTTCCAAAACACACTTGGCATCACAA
AGGCACGATCTAGCGGTCTTCAAGCCGCGTATTTCGGAGCGTATCCACTCGCCTCTCTTG
GTCACGCCAATTGGCTTCTGCGCCATTACGGATTCAAGATCGTCTTCATCTGGGGTCTCT
TCTTATATGGAGTGGGTGCTCTCATTGCATGGCCATGCATCCTATATCGATCATTCGGCG
GCTTCTGTGCCGCAACGTTCATCATCGGAAATGGACTTGGTTCGCTGGAAACGGCTGCGA
ACCCGTACATCACGATCTGTGGACCTCCAAGATATTCTGAGCTCAGGATCAATTTTTCAC
AGGCATTCAATGGCATTGGCACCGTCGTAGCTCCAGTCCTGGGATCCTATGTCTTCTTCA
AGGATACGGGAGATAACACAGACTCGCTCAAGAGTGTGCAATGGGTCTATCTAGCTATCG
CATGCTTCGTCTTCCTGCTCGCCGTAGTGTTCTACTTCTCCCCGTTACCTGAAATCACGG
ACGCAGACATGGCATTCCAAGCCGAAGAAACCCACGCCAATGCTGCCGTCAAACCATTCT
GGCAGCAATATCGCCTGTTCCACGCCGCTTTTGCTCAATTCTGCTACACCGGAGCACAGG
TCGCGATCGCAAGCTACTTCATCAACTACGTTGCCGAAACAACAGACTACAACGACTCCC
AAGCCGCACAATTACTCGCAGGCGCCCAAGGAGCTTTCACTGCCGGTCGCTTCGCTGGAG
TCTTCATAATGAAATATGTGAAAGCTCGCTGGGTCTTCCTGGCTTATCTCAGTTTGGCCA
TCGTGTTCATTTCGCCCTCGATCGGCGTCCATGGGAATGCAGGCATAGCCATGTTGTACA
TCACGCTCTTCTTTGAGAGCATAATATTCCCGACCATCGTCGCACTGGGAATGCGTGGCC
TAGGAAAATACTCGAAACGCGGTTCCGGCTTCATCGTCGGCGGAGTCGCAGGAGGAGCCG
TCGTGCCTCCAGCCCTCGGAGGAGCAGCAGACGCCTCCTCCACCGCCCACGCCATGTCCG
TTCCTCTGGCCTTCTTCGTCCTCGCGTGGTCTTACTGCTTCGCCGTGAACTACATTCCCG
CGTATAGAGATCCCATCGATATGCTCGGCCAAGCAGATATTGGGTTGAGAGACAACCCGA
CCATCAGCGATGAAGAGAAACTCGGAAACAGCGACAGAGAAGCAGAGGTCGGCAAGAACG
AGGTCGTGCATCATGAATCGGCTACGCCAGATGTTACTGAGACGAAGAGGTAGACGAACA
ACGAGTATGAATGAACAGGCGCACAAATCTGGTTGAATGTTAACAATGACGGGAACCATC
TCTACGTATATCGTTTGTTATGCTCAACAGCATCAAGCATGTGGTTTGGA
>Unigene0000217
TCCGCCGCCGAGTCCTTCTACATCTGTGACAGGCTGCTCGGGCATCGCAAACATCGGCAC
TTGCTTCGGCTGGCTCGATAGCACATGTGATGAAAGCTCACAAGGGGAGCCGCTATGCTC
GCTCAGATGCTCGTCTCGGCTGCTGCCACGTCTGAGCTGCACCGCCTTTCCAAGGTCCAA
GCTGATGGACGCTGAACGCCTAGTCGCTGTTGGGGGATATCGGTTGGGATCTGCTCCCTC
TGAAACACGTTCAATGGTGCGGCCGAACATGCTGGGTGGTTCATGCTGTTGCTGCGATGG
CGATGGTCTGGTGCCATGAGGACTGGCCGCCGGAATGTGTGGTGACGGGTTCTCGAACCC
CTTGTTCAGTACTGGTGTTGGTGTGCGGCCGTCGTTGAGAGCCTTGACTTTCTCACGAAC
ATTTGCGAGTGCCTCAGGATCATGCTCATACGGTGAACGATCGATCGGACTTGGCTCAGG
TTGTGACGAGCTCATTCTTCTATCCTGCGGAGGTACCATTAGCGGAGGCGGCTTTGCAGC
AAAGAAAGGACTCTCGCCATCACCATTCACAACTGCGACCGACTCCGTCTGCTTTTGTTC
CGGAACATCTTTCGTCGACTCTGATGTGGTTGCTGAGCTGCTCTTCTTCCGCCTCGCATC
GGCTATTAGCCGGCTAAAGTCATCATTGTGTTTTCTCGAGTACGCAGCGCCATCGAAGTC
CTTGCGCATGACAGCATGCGAGAGCCCGTTGCCCTGCGGCGCCTTCCCGCCTTGTGTCTT
CTCCCAAACGTCCAGATCGCGCAGCAGATCTCGTCTCGATCTAGGGCTGTTGGAGTCGCA
ATTCGCATTCCAGATATTGACCCATTCGCGATGGCGATTGATCATAAGCTGCTTCGAACC
AAAAGCCGGCAGCCCTTGTTCTTTCAATTTCGCGGATAGTGCCTTATCTTTGAGCATGCC
GTAATTGAGCTCATTGATGCGATCTTGAGGCCGCGCTCCTTGACCTGACGGGGGCCGTGA
TGAGACAAACCCATTGAGCGGTGTCTTTGATTTTGCTCTGTTCGCCTGTTTTTGCTCGTC
CTCACACTTGTCCAGGTGGTTGAAGACTTCGGCCTCCTTCATGCGTTTCCCGCACCCCAG
AGGACACTCGACAAGGCCATCTTTTGGCGGCGATTCTGGTTTGTACTCTTCCTCACCCTC
ATCATCGCTATCCTCAATCTCTATTGCCTCTTGCTGTGAGCTCTGAGACGCAGCAATGCG
ACGGCTCTTAGCTCTCGTCGTTCGCCCGCTTTCTTGCACCTCTGCTACATCATCTGAATC
TGGTATGATCGGACGTTTCCGCTTGCCAGTTTTCTTGGGCGTCGCAGTCTCTTGCTGTGA
CTTTCGCGCCACTTCCAATGCGGTCGGTCTTGCGTCTAGAAATGTCGCGACTACTTCCTG
AATCGCCCAATTGTTGCGTAGTTTACTCGCTTGGTCTGATGCCCGACAAGCAGGGCATTT
CCCGTCTGCCGATAACGAAGTTCGTATACACCGTGAGCAGAAAGTGTGGTTGCAGCTCGT
GATCATCGGGGTGTCGTAGAATTCCTTGCATATCTGACAATGCAATGCGTTCTCGAGCGG
CGCAAAGGCTTTCAGCGGGGTCTCGAGCCAGTCGGTACTATCGGGCACGTCGTACGCATC
GTCCATAGTGGTGTGG
>Unigene0000218
[truncated: 27,122,879 more chars]
